# Supplementary material for: Phylogenetic Review of Acaulospora (Diversisporales, Glomeromycota) and the Homoplasic Nature of Its Ornamentations
Source: J Fungi (Basel). 2022 Aug 23;8(9):892. doi: 10.3390/jof8090892 (PMC9502532; doi:10.3390/jof8090892)
Supplement: Supplementary file 1 [file jof-08-00892-s001.zip › Supplementary_3.fas]

>HE603641_Acaulospora_nivalis
cctagtaagcgtgagtcatcagctcacgttgattacgtccct-gccctttgtacacaccgcccgtcgctactaccgattgaat-ggcttagtgagactctcggatcgggtttttggaaccggcaacggtccctttcatctgagaagtttgtcaaacttggtcatttagaggaagtaaaagtcgtaacaaggtttccgtaggtgaacctgcggaaggatcattaggaa--tt---------------------------------------tttatgtaatc-aaaaaattttcaatc------tttctatccaaaa----aaa-taaga-------taa-atgta--ta-----attcatgagaaaactttcaacaacggatctcttggctcttgcatcgatgaagaacgcagcgaaatgcgataagtaatgtgaattgcagaattccgtgagtcatcaaatctttgaacgcaaattgcactcctt-ggtattccgaggagtatgcttgtttgagggttgttccaa---taaaatcgtt------------ttttt---------taaaagacggatctgagttttcc--------------------------------------gattttggtaacttt-aaatttatcttaacgatatctttgg-----tatgata--ttgg-aaatggt----tatattcttaca----------------tattgtga---g-tttca-ttaacaatcgattac--ctgtcgttacgtcgta--tcatttgcctga------------------------------tcc-tttc---ga-----ttggg---t-tctatgatacaa------attttctt-tcaacacctcaagtcaagtaag-aatacccgctgaacct-aagcatatcaataagcggaggaaaagaaactaacaaggattccc-tcagtaatggcgagtgaagtgggaaaagctcaaattttaaatctccgagg-tct--ccttggcgagttgtaatatgaagagagt-gttttgacattc-agg-tttaatc-caaatcctttggga--taaggtatcat-ag-agggtgagaatcccgtttatga-tagaatcttgg----gtgtcacctagttcactttccaagagtcgagttg-tttgggattgcagctcaaaacgggtggtaaatttcacctaaggctaaatatgtgcaagagaccgatagcgaacaagtaccgt-gagggaaagatgaaaagaactttgaaaagagagttaaatagtacgtgaaattgttgaaagggaaacgattgaagtcagtcatgctcgtgaggaatcaac-ttgatgg-t-gtgt--g----------------------------------ggtttt-ctcgcatactttccggtgcacttcctta--ctcggcaggttagcatcaa-tttcggttatcataaaaaattt-gagggaacgtggctttccttcgggaaagtg-ttatagacctcgat-ctatgtggtgaccgggattgaggattgcagcggatgcc-ctc-----gtggcttgtcacctgg-cttctga--cggttaccccgctt--tcgacagc-ttgctaacgttagtgggactcgattgcctag-at-gtcagagtgattct-at-ttcgctaaggatgctgacgtaatggctttaaacgacccgtcttgaaac-acggacc-aaggagtctaac-atgtgtgcgagtgtt
>HE603643_Acaulospora_nivalis
cctagtaagcgtgagtcatcagctcacgttgattacgtccct-gccctttgtacacaccgcccgtcgctactaccgattgaat-ggcttagtgagactctcggatcgggtttttggaaccggcaacggtccctttcatctgagaagtttgtcaaacttggtcatttagaggaagtaaaagtcgtaacaaggtttccgtaggtgaacctgcggaaggatcattaggaa--tt---------------------------------------tttatgtaatc-aaaaaattttcaatc------tttctatccaaaa----aaa-taaga-------taa-atgta--ta-----attcatgagaaaactttcaacaacggatctcttggctcttgcatcgatgaagaacgcagcgaaatgcgataagtaatgtgaattgcagaattccgtgagtcatcaaatctttgaacgcaaattgcactcctt-ggtattccgaggagtatgcttgtttgagggttgttccaa---taaaatcgtt------------ttttt---------taaaagacggatctgagttttcc--------------------------------------gattttggtaacttt-aaatttatcttaacgatatctttgg-----tatgata--ttgg-aaatggt----tatattcttaca----------------tattgtga---g-tttca-ttaacaatcgattac--ctgtcgttacgtcgta--tcatttgcctga------------------------------tcc-tttc---ga-----ttggg---t-tctatgatacaa------attttctt-tcaacacctcaagtcaagtaag-aatacccgctgaacct-aagcatatcaataagcggaggaaaagaaactaacaaggattccc-tcagtaatggcgagtgaagtgggaaaagctcaaattttaaatctccgagg-tct--ccttggcgagttgtaatatgaagagagt-gttttgacattc-agg-tttaatc-caaatcctttggga--taaggtatcat-ag-agggtgagaatcccgtttatga-tagaatcttgg----gtgtcacctagttcactttccaagagtcgagttg-tttgggattgcagctcaaaacgggtggtaaatttcacctaaggctaaatatgtgcaagagaccgatagcgaacaagtaccgt-gagggaaagatgaaaagaactttgaaaagagagttaaatagtacgtgaaattgttgaaagggaaacgattgaagtcagtcatgctcgtgaggaatcaac-ttgatgg-t-gtgt--g----------------------------------ggtttt-ctcgcatactttccggtgcacttcctta--ctcggcaggttagcatcaa-tttcggttatcataaaaaattt-gagggaacgtggctttccttcgggaaagtg-ttatagacctcgat-ctatgtggtgaccgggattgaggattgcagcggatgcc-ctc-----gtggcttgtcacctgg-cttctga--cggttaccccgctt--tcgacagc-ttgctaacgttagtgggactcgattgcctag-at-gtcagagtgattct-at-ttcgctaaggatgctgacgtaatggctttaaacgacccgtcttgaaac-acggacc-aaggagtctaac-atgtgtgcgagtgtt
>HE603644_Acaulospora_nivalis
cctagtaagcgtgagtcatcagctcacgttgattacgtccct-gccctttgtacacaccgcccgtcgctactaccgattgaat-ggcttagtgagactctcggatcgggtttttggaaccggcaacggtccctttcatctgagaagtttgtcaaacttggtcatttagaggaagtaaaagtcgtaacaaggtttccgtaggtgaacctgcggaaggatcattagaaa--tt---------------------------------------tttatgtattc-aaaaattttccaatc------tttctatctaaa-----aaa-tatta-------taa-atgta--ta-----aatcatgagataactttcaacaacggatctcttggctcttgcatcgatgaagaacgcagcgaaatgcgataagtaatgtgaattgcagaattccgtgaatcatcaaatctttgaacgcaaattgcactcctt-ggtattccgaggagtatgcttgtttgagggttgttccaa---taaaatcg-t------------ttctt---------taaaagacggatctgagttttct-gaga-t-ttt-------------------------acgattttggtaacttt-aaatttatcttaacgatatctttgg-----tatgata--ttgg-aaatgat----tatattcttaca----------------tattgtga---g-tttca-ttaacaatcgattac--ctgtcgttacgtcgta--ttatttacctaa------------------------------ttc-tttt---ga-----ttggg---t-tctatgatacaa------attttctt-tcaacacctcaagtcaagtaag-aatacccgctgaactt-aagcatatcaataagcggaggaaaagaaactaacaaggattccc-ttagtaacggcgagtgaagtgggaaaagctcaaattttaaatctccgagg-ttt--ccttggcgagttgtaatttgaagagagt-gttttgacattc-agg-tttaatc-caaatcctttggga--taaggtatcat-ag-agggtgagaatcccgtttatga-ttaaatcttgg----gtgtcacttaattcactttccaagagtcgagttg-tttgggattgcagctcaaaacgggtggtaaatttcacctaaggctaaatatgtgcaagagaccgatagcgaacaagtaccgt-gagggaaagatgaaaagaactttgaaaagagagttaaatagtacgtggaattgttgaaagggaaacgattgaagtcagtcatgctcgtgaggaatcaac-ttgatgg-t-gtgt--g----------------------------------ggttct-ctcgcatactttccggtgcacttcctta--ctcggcaggttagcatcaa-tttcggttatcataaaaaattt-gagggaacgtggctttccttcgggaaagtg-ttatagaccttgat-ctatgtggtgaccgggattgaggattgcagcggatgcc-ctc-----gtggcttgttacctgg-cttctga--cggttacctcgctt--tcgacagc-ttgctaacgttagtgggactcgattgtctag-at-gtcagagtgatttt-at-ttcgctaaggatgctgacgtaatggctttaaacgacccgtcttgaaac-acggacc-aaggagtctaac-atgtgtgcgagtgtt
>LN810999_Acaulospora_baetica
cctagtaagcgtgagtcatcagctcacgttgattacgtccct-gccctttgtacacaccgcccgtcgctactaccgattgaat-ggcttagtgagactctcggatcgggtttttggaaccggcaacggtccctttcatctgagaagtttgtcaaacttggtcatttagaggaagtaaaagtcgtaacaaggtttccgtaggtgaacctgcggaaggatcattagaaat-tt---------------------------------------tttatgtattc-aaaaaattttcaatc------ttttta-tccaaatt--tat-tataa-------gat-gtata--ta-----attcatgagataactttcaacaacggatctcttggctcttgcatcgatgaagaacgcagcgaaatgcgataagtaatgtgaattgcagaattccgtgaatcatcaaatctttgaacgcaaattgcactcctt-ggtactccgaggagtatgcttgtttgagggttgttccaa---taaattcg-a------------ttttttt-------taaaaaacggatctgagttttcc-aagg-t-ttt-------------------------acgattttggtgacttt-aaatttatcctaacgatatctttgg-----tatgata--ttgg-aaatggt----catattcctaca----------------tattgtga---g-tttca-ttgacaatcgattac--ctgtcgttacgtcgta--tcatttgcctaa------------------------------tct-tttt---aa-----ttggg---t-tacatgatacaa------attttctt-tcaacacctcaagtcaagtaag-aatacccgctgaactt-aagcatatcaataagcggaggaaaagaaactaacaaggattccc-ttagtaacggcgagtgaagtgggaaaagctcaaattttaaatctccgagg-ttt--cctcggcgagttgtaatttgaagagagt-gtttggacattc-agg-tttaatc-caaatcctttggga--taaggtatcat-ag-agggtgagaatcccgtttatga-ttagatctcgt----gtgtcacttaactcactttccaagagtcgagttg-tttgggattgcagctcaaaacgggtggtaaatttcacctagggctaaatatatgcaagagaccgatagcgaacaagtaccgt-gagggaaagatgaaaagaactttgaaaagagagttaaatagtacgtgaaattgttgaaagggaaacgattgaagtcagtcatgctagtggggaatcaac-ttgatgg-t-gtgt--g----------------------------------ggttct-ctcgcacactttccggtgcacttcctca--cttggcaggttagcatcaa-tttcggttatcataaaaaattt-gagggaatgtggctttccttcgggaaagtg-ttaaagacctcgat-ctatgtggtgaccgggattgaggattgcagcggatacc-ctc-----gtggcttattacctgg-cttctga--cggttaccccgctt--tcgacagc-ttgctgacgttggtgggactcgattgtctag-at-gtcagagtgattct-at-ttcgctaaggatgctgacgtaatggctttaaacgacccgtcttgaaac-acggacc-aaggagtctaac-atatgtgcgagtgtt
>LN811001_Acaulospora_baetica
cctagtaagcgtgagtcatcagctcacgttgattacgtccctcgccctttgtacacaccgcccgtcgctactaccgattgaat-ggcttagtgagactctcggatcgggtttttggaaccggcaacggtccctttcatctgagaagtttgtcaaacttggtcatttagaggaagtaaaagtcgtaacaaggtttccgtaggtgaacctgcggaaggatcattagaaa--tt---------------------------------------tttatgtattc--aaaaattttcaatc------ttttta-tccaaatt--tat-tataa-------gat-gtata--ta-----attcatgagataactttcaacaacggatctcttggctcttgcatcgatgaagaacgcagcgaaatgcgataagtaatgtgaattgcagaattccgtgaatcatcaaatctttgaacgcaaattgcactcctt-ggtattccgaggagtatgcttgtttgagggttgttccaa---taaattcg-a------------tttttta-------aaaaaaacggatctgagttttcc-aagg-t-ttt-------------------------acgattttggtaacttg-aaatttatcttaacgatatctttgg-----tatgata--ttgg-aaatggt----catattcttaca----------------tattgtga---g-tttca-ttgacaatcgattac--ctgtcgttacgtcgta--tcatttgcctaa------------------------------tct-tttt---aa-----ttggg---c-tacatgatacaa------attttctt-tcaacacctcaagtcaagtaag-aatacccgctgaactt-aagcatatcaataagcggaggaaaagaaactaacaaggattccc-ttagtaacggcgagtgaagtgggaaaagctcaaattttaaatctccgagg-ttt--ccttggcgagttgtaatttgaagagagt-gtttggacattc-agg-tttaatc-caaatcctttggga--taaggtatcat-ag-agggtgagaatcccgtttatga-ttagatctcgt----gtgtcacttaattcactttccaagagtcgagttg-tttgggattgcagctcaaaacgggtggtaaatttcacctaaggctaaatatatgcaagagaccgatagcgaacaagtaccgt-gagggaaagatgaaaagaactttgaaaagagagttaaatagtacgtgaaattgttgaaagggaaacgattgaagtcagtcatgctagtggggaatcaac-ttgatgg-t-gtgt--g----------------------------------ggttct-ctcgcacactttccggtgcacttcctca--cttggcaggttagcatcaa-tttcggttatcataaaaaattt-gagggaatgtggctttccttcgggaaagtg-ttatagacctcgat-ctatgtggtgaccgggattgaggattgcagcggatacc-ttc-----gtggcttgtcacctgg-cttctga--cggttgccccgctt--tcgacagc-ttgctgacgttagtgggattcgattgtctag-at-gtttgagtgattct-at-ttcgctaaggatgctgacgtaatggctttaaacgacccgtcttgaaac-acggacc-aaggagtctaac-atatatgcgagtgtt
>LN811002_Acaulospora_baetica
cctagtaagcgtgagtcatcagctcacgttgattacgtccct-gccctttgtacacaccgcccgtcgctactaccgattgaat-ggcttagtgagactctcggatcgggtttttggaaccggcaacggtccctttcatctgagaagtttgtcaaacttggtcatttagaggaagtaaaagtcgtaacaaggtttccgtaggtgaacctgcggaaggatcattagaaa--tt---------------------------------------tttatgtattc-aaaaaattttcaatc------tttctattccaaatt--tat-tataa-------gat-gtata--ta-----attcatgagataactttcaacaacggatctcttggctcttgcatcgatgaagaacgcagcgaaatgcgataagtaatgtgaattgcagaattccgtgaatcatcaaatctttgaacgcaaattgcactcctt-ggtattccgaggagtatgcttgtttgagggttgttccaa---taaattcg-a------------tttttt--------taaaaaacggatctgagttttcc-aagg-t-ttt-------------------------acgattttggtaacttt-aaatttatcttaacgatatctttgg-----tatgata--ttgg-aaatggt----catattcttaca----------------tattgtga---g-tttca-ttgacaatcgattac--ctgtcgttacgtcata--tcatttgcctaa------------------------------tct-tttt---aa-----ttggg---t-tacatgatacaa------attttctt-tcaacacctcaagtcaagtaag-aatacccgctgaactt-aagcatatcaataagcggaggaaaagaaactaacaaggattccc-ttagtaacggcgagtgaagtgggaaaagctcaaattttaaatctccgagg-ttt--cctcggcgagttgtaatttgaagagagt-gtttggacattc-agg-tttaatc-caaatcctttggga--taaggtatcat-ag-agggtgagaatcccgtttatga-ttagatctcgt----gtgtcacttaattcactttccaagagtcgagttg-tttgggattgcagctcaaaacgggtggtaaatttcacctaaggctaaatatatgcaagagaccgatagcgaacaagtaccgt-gagggaaagatgaaaagaactttgaaaagagagttgaatagtacgtgtaattgttgaaagggaaacgattgaagtcagtcatgctagtggggaatcaac-ttgatgg-t-gtgt--g----------------------------------ggttct-ctcgcacactttccggtgcacttcctca--cttggcaggttagcatcaa-tttcggttatcataaaaaattt-gagagaatgtggctttccttcgggaaagtg-ttatagacctcgat-ctatgtggtgaccgggattgaggattgcagcggatacc-ttc-----gtggcttgtcacctgg-cttctga--cggttgccccgctt--tcgacagc-ttgctgacgttagtgggattcgattgtctag-at-gtttgagtgattct-at-ttcgctaaggatgctgacgtaatggctttaaacgacccgtcttgaaac-acggacc-aaggagtctaac-atgtatgcgagtgtt
>KP191468_Acaulospora_ignota
cctagtaagcgtgagtcatcagctcacgttgattacgtccct-gccctttgtacacaccgcccgtcgctactaccgattgaat-ggcttagtgagactctcggatcgggtttttggaaccggcaacggtccctttcatctgagaagtttgtcaaacttggtcatttagaggaagtaaaagtcgtaacaaggtttccgtaggtgaacctgcggaaggatcattagaaa--tt---------------------------------------tttatgtattc-aaaaaattttcaatc------tttctattccaaatt--tat-tataa------ttgt-atata--ta-----attcatgagaaaactttcaacaacggatctcttggctcttgcatcgatgaagaacgcagcgaaatgcgataagtaatgtgaattgcagaattccgtgaatcatcaaatctttgaacgcaaattgcactcctt-ggtattccgaggagtatgcttgattgagggttgttccaa---taaattcg-t------------ttttttta-----aaaaagagcggaactgagttttcc-aagg-t-ttt-------------------------acgattttggtaacttt-aaatttatcttaacgatatctttgg-----tatgata--ttga-aaatggt----catattcttaca----------------tattgtga---g-tttca-ttgacaatcgattac--ctgtcgttacgtcgta--tcatttatctaat-----------------------------tct-tttt---aa-----ttggg---t-tacatgatacaa-------atttctt-tcaacacctcaagtcaagtaag-aatacccgctgaactt-aagcatatcaataagcggaggaaaagaaactaacaaggattccc-ttagtaacggcgagtgaagtgggaaaagctcaaattttaaatctccgagg-ttc--cctcggcgagttgtaatttgaagagagt-gtttggacattc-agg-tttaatc-caaatcctttggga--taaggtatcat-agaagggtgagaatcccgtttatga-ttagatctcgt----gtgtcacttaattcactttccaagagtcgagttgttttgggattgcagctcaaaacgggtggtaaatttcacctaaggctaaatatgtgcaagagaccgatagcgaacaagtaccgt-gagggaaagatgaaaagaactttgaaaagagagttaaatagtacgtgaaattgttgaaagggaaacgattgaagtcagtcatgctagtggggaatcaac-ttgatgg-t-gtgt--g----------------------------------ggttct-ctcgcatactttccggtgcacttcctca--ctcggcaggttagcatcaa-tttcggttatcataaaaaattt-gagggaatgtggctttccttcgggaaagtg-ttatagacctcgat-ctatgtggtgaccgggattgaggattgcagcggatacc-ctc-----gtggcttattacctgg-cttctgg--cggttaccccgctt--tcgacagc-ttgctgacgttagtgggactcgattgtctag-at-gtcagagtgatttt-at-ttcgctaaggatgctgacgtaatggctttaaacgacccgtcttgaaac-acggacc-aaggagtctaac-atatgtgcgagtgtt
>KP191471_Acaulospora_ignota
cctagtaagcgtgagtcatcagctcacgttgattacgtccct-gccctttgtacacaccgcccgtcgctactaccgattgaat-ggcttagtgagactctcggatcgggtttttggaaccggcaacggtccctttcatctgagaagtttgtcaaacttggtcatttagaggaagtaaaagtcgtaacaaggtttccgtaggtgaacctgcggaaggatcattagaaa--tt---------------------------------------tttatgtattc-aaaaaattttcaatc------tttctattccaaatt--tat-tataa------ttg---tata--ta-----attcatgagaaaactttcaacaacggatctcttggctcttgcatcgatgaagaacgcagcgaaatgcgataagtaatgtgaattgcagaattccgtgaatcatcaaatctttgaacgcaaattgcactcctt-ggtattccgaggagtatgcttgattgagggttgttccaa---taaattcg-t------------ttttttta-----aaaaagagcggaactgagttttcc-aagg-t-ttt-------------------------acgattttggtaacttt-aaatttatcttaacgatatctttgg-----tatgata--ttga-aaatggt----catattcttaca----------------tattgtga---g-tttca-ttgacaatcgattac--ctgtcgttacgtcgta--tcatttatctaat-----------------------------tct-tttt---aa-----ttggg---t-tacatgatacaa-------atttctt-tcaacacctcaagtcaagtaag-aatacccgctgaactt-aagcatatcaataagcggaggaaaagaaactaacaaggattccc-ttagtaacggcgagtgaagtgggaaaagctcaaattttaaatctccgagg-ttc--cctcggcgagttgtaatttgaagagagt-gtttggacattc-agg-tttaatc-caaatcctttggga--taaggtatcat-ag-agggtgagaatcccgtttatga-ttagatctcgt----gtgtcacttaattcactttccaagagtcgagttg-tttgggattgcagctcaaaacgggtggtaaatttcacctaaggctaaatatgtgcaagagaccgatagcgaacaagtaccgt-gagggaaagatgaaaagaactttgaaaagagagttaaatagtacgtgaaattgttgaaagggaaacgattgaagtcagtcatgctagtggggaatcaac-ttgatgg-t-gtgt--g----------------------------------ggttct-ctcgcatactttccggtgcacttcctca--ctcggcaggttagcatcaa-tttcggttatcataaaaaattt-gagggaatgtggctttccttcgggaaagtg-ttatagacctcgat-ctatgtggtgaccgggattgaggattgcagcggatacc-ctc-----gtggcttattacctgg-cttctgg--cggttaccccgctt--tcgacagc-ttgctgacgttagtgggactcgattgtctag-at-gtcagagtgatttt-at-ttcgctaaggatgctgacgtaatggctttaaacgacccgtcttgaaac-acggacc-aaggagtctaac-atatgtgcgagtgtt
>KP191472_Acaulospora_ignota
cctagtaagcgtgagtcatcagctcacgttgattacgtccct-gccctttgtacacaccgcccgtcgctactaccgattgaat-ggcttagtgagactctcggatcgggtttttggaaccggcaacggtccctttcatctgagaagtttgtcaaacttggtcatttagaggaagtaaaagtcgtaacaaggtttccgtaggtaaacctgcggaaggatcattagaaa--tt---------------------------------------tttatgtattc-aaaaaattttcaatc------tttctattccaaatt--tat-tataa------ttgt-atata--ta-----attcatgagaaaactttcaacaacggatctcttggctcttgcatcgatgaagaacgcagcgaaatgcgataagtaatgtgaattgcagaattccgtgaatcatcaaatctttgaacgcaaattgcactcctt-ggtattccgaggagtatgcttgattgagggttgttccaa---taaattcg-t------------ttttttta-----aaaaagagcggaactgagttttcc-aagg-t-ttt-------------------------acgattttggtaactttaaaatttatcttaacgatatctttgg-----tatgata--ttga-aaatggt----catattcttaca----------------tattgtga---g-tttca-ttgacaatcgattac--ctgtcgttacgtcgta--tcatttatctaat-----------------------------tct-tttt---aa-----ttggg---t-tacatgatacaa-------ttttctt-tcaacacctcaagtcaagtaag-aatacccgctgaactt-aagcatatcaataagcggaggaaaagaaactaacaaggattccc-ttagtaacggcgagtgaagtgggaaaagctcaaattttaaatctccgagg-ttc--cctcggcgagttgtaatttgaagagagt-gtttggacattc-agg-tttaatc-caaatcctttggga--taaggtatcat-agaagggtgagaatcccgtttatga-ttagatctcgt----gtgtcacttaattcactttccaagagtcgagttgttttgggattgcagctcaaaacgggtggtaaatttcacctaaggctaaatatgtgcaagagaccgatagcgaacaagtaccgt-gagggaaagatgaaaagaactttgaaaagagagttaaatagtacgtgaaattgttgaaagggaaacgattgaagtcagtcatgctagtggggaatcaac-ttgatgg-t-gtgt--g----------------------------------ggttct-ctcgcatactttccggtgcacttcctca--ctcggcaagttagcatcaa-tttcggttatcataaaaaattt-gagggaatgtggctttccttcgggaaagtg-ttatagacctcgat-ctatgtggtgaccgggattgaggattgcagcggatacc-ctc-----gtggcttattacctgg-cttctgg--cggttaccccgctt--tcgacagc-ttgctgacgttagtgggactcgattgtctag-at-gtcagagtgatttt-at-ttcgctaaggatgctgacgtaatggctttaaacgacccgtcttgaaac-acggacc-aaggagtctaac-atatgtgcgagtgtt
>FM876789_Acaulospora_cavernata
cctagtaagcgtgagtcatcagctcacgttgattacgtccct-gccctttgtacacaccgcccgtcgctactaccgattgaat-ggcttagtgagactctcggatcgggtttttggaaccggcaacggtccctttcatctgagaagtttgtcaaacttggtcatttagaggaagtaaaagtcgtaacaaggtttccgtaggtgaacctgcggaaggatcattagaaa--tt---------------------------------------tttatgtattc-aaaaaattttaaatc------ttttttttta------attt-aaaaa-------att-gaaat--aa-----attattaagataactttcaacaacggatctcttggctcttgcatcgatgaagaacgcagcgaaatgcgataagtaatgtgaattgcagaattccgtgaatcatcaaatctttgaacgcaaattgcactcttt-ggtattccgatgagtatgcttgtttgagggttgttccaa---tcaaatcg-t------------ttttt---------taaaaaacggatcttagttttcc-aagg-t-ttt-------------------------attattttggtaacttt-aaatttatcttaacgatatctttgg-----tatgata--ttgg-aaatggt----tatattcttacatc-------------ttcttgtga---g-tttca-ttaacaattgattac--ctgtcgttacgtcgta--ttatttgcctga------------------------------tcc-tttt---aa-----ttggg---t-tacataatacaa------tttttctt-tcaacacctcaagtcaagtaag-aatacccgctgaactt-aagcatatcaataagcggaggaaaagaaactaacaaggattccc-ttagtaacggcgagtgaagtgggaagagctcaaattttaaatctccgagg-ttt--ccttggcgagttgtaatttgaagagagt-gttttgacattc-agg-tttaatt-taaatcctttggga--taaggtatcat-ag-agggtgagaatcccgtttatga-ttaaatcttga----gtgtcacttaattcactttccaagagtcgagttg-tttgggattgcagctcaaaacgggtggtaaatttcacctaaggctaaatatatgcaagagaccgatagcgaacaagtaccgt-gagggaaagatgaaaagaactttgaaaagagagttaaatagtacgtgaaattgttgaaagggaaacgattgaagtcagtcatgctagtggggaatcaac-ttgatgg-t-gtgt--g----------------------------------ggttct-ctcgcatactttccggtgcacttcctta--ctcggcaggttagcatcaa-tttcggttatcatccaaaattt-gagggaatgtggctcttcttcggaaaagtg-ttatagaccttgat-ctatgtggtgaccgggattgaggattgcagcggatacc-ctc-----gtggcttgtcacctgg-cttctga--cggttaccccgctt--tcgatagc-tcgctaacgttagtgggactcgattgtctag-at-gttagagtgattga-tt-ttcgctaaggatgctgacgtaatggctttaaacgacccgtcttgaaac-acggacc-aaggagtctaac-atgtgtgcgagtgtt
>FM876790_Acaulospora_cavernata
cctagtaagcgtgagtcatcagctcacgttgattacgtccct-gccctttgtacacaccgcccgtcgctactaccgattgaat-ggcttagtgagactctcggatcgggtttttggaaccggcaacggtccctttcatctgagaagtttgtcaaacttggtcatttagaggaagtaaaagtcgtaacaaggtttccgtaggtgaacctgcggaaggatcattagaaa--tt---------------------------------------tttatgtattc-aaaaaattttaaatc------ttttttttta------attt-aaaaa-------att-gaaat--aa-----attattaagataactttcaacaacggatctcttggctcttgcatcgatgaagaacgcagcgaaatgcgataagtaatgtgaattgcagaattccgtgaatcatcaaatctttgaacgcaaattgcactcttt-ggtattccgaggagtatgcttgtttgagggttgttccaa---tcaaatcgtt------------ttttt---------taaaaaacggatctgagttttcc-aagg-t-ttt-------------------------attattttggtaacttt-aaatttatcttaacgatatctttag-----tatgata--ttgg-aaatggt----tatattcttacatc-------------ttcttgtga---g-tttca-ttaacaattgattac--ctgtcgttacgtcgta--ttatttgcctga------------------------------tcc-tttt---aa-----ttggg---t-tacataatacaa------tttttctt-tcaacacctcaagtcaagtaag-aatacccgctgaactt-aagcatatcaataagcggaggaaaagaaactaacaaggattccc-ttagtaacggcgagtgaagtgggaagagctcaaattttaaatctccgagg-ttt--ccttggcgagttgtaatttgaagagagt-gttttgacattc-agg-tttaatt-taaatcctttggga--taaggtatcat-ag-agggtgagaatcccgtttatga-ttaaatcttga----gtgtcacttaattcactttccaagagtcgagttg-tttgggattgcagctcaaaacgggtggtaaatttcacctaaggctaaatatatgcaagagaccgatagcgaacaagtaccgt-gagggaaagatgaaaagaactttgaaaagagagttaaatagtacgtgaaattgttgaaagggaaacgattgaagtcagtcatgctagtggggaatcaac-ttgatgg-t-gtgt--g----------------------------------ggttct-ctcgcatactttccggtgcacttcctta--ctcggcaggttagcatcaa-tttcggttatcatccaaaattt-gagggaatgtggctcttcttcggaaaagtg-ttatagaccttgat-ctatgtggtgaccgggattgaggattgcagcggatgcc-ctc-----gtggcttgtcacctgg-cttctga--cggttaccccgctt--tcgatagc-tcgctaacgttagtgggactcgattgtctag-at-gttagagtgattga-tt-ttcgctaaggatgctgacgtaatggctttaaacgacccgtcttgaaac-acggacc-aaggagtctaac-atgtgtgcgagtgtt
>FM876788_Acaulospora_cavernata
cctagtaagcgtgagtcatcagctcacgttgattacgtccct-gccctttgtacacaccgcccgtcgctactaccgattgaat-ggcttagtgagactctcggatcgggtttttggaaccggcaacggtccctttcatctgagaagtttgtcaaacttggtcatttagaggaagtaaaagtcgtaacaaggtttccgtaggtgaacctgcggaaggatcattagaaa--tt---------------------------------------tttatgtattc-aaaaaattttaaatc------ttttttttta------attt-aaaaa-------att-gaaat--aa-----attattaagataactttcaacaacggatctcttggctcttgcatcgatgaagaacgcagcgaaatgcgataagtaatgtgaattgcagaattccgtgaatcatcaaatctttgaacgcaaattgcactcttt-ggtattccgaggagtatgcttgtttgagggttgttccaa---taaaatcg-a------------ttttt---------taaaaaacggatctgagttttcc-aagg-t-ttt-------------------------attattttggtaacttt-aaatttatcttaacgatatctttgg-----tatgata--ttgg-aaatggt----tatattcttaca----------------tcttgtga---g-tttca-ttaacaattgattac--ctgtcgttacgtcgta--ttatttgcctga------------------------------tcc-tttt---aa-----ttggg---t-tacataatacaa------tttttctt-tcaacacctcaagtcaagtaag-aatacccgctgaactt-aagcatatcaataagcggaggaaaagaaactaacaaggattccc-ttagtaacggcgagtgaagtgggaagagctcaaattttaaatctccgagg-ttt--ccttggcgagttgtaatttgaagagagt-gttttgacattc-agg-tttaatt-taaatcctttggga--taaggtatcat-ag-agggtgagaatcccgtttatga-ttaaatcttga----gtgtcacttaattcactttccaagagtcgagttg-tttgggattgcagctcaaaacgggtggtaaatttcacctaaggctaaatatatgcaagagaccgatagcgaacaagtaccgt-gagggaaagatgaaaagaactttgaaaagagagttaaatagtacgtgaaattgttgaaagggaaacgattgaagtcagtcatgctagtggggaatcaac-ttgatgg-t-gtgt--g----------------------------------ggttct-ctcgcatactttccggtgcacttcctta--ctcggcaggttagcatcaa-tttcggttatcatccaaaattt-gagggaatgtggctcttcttcggaaaagtg-ttatagaccttgat-ctatgtggtgaccgggattgaggattgcagcggatacc-ctc-----gtggcttgtcacctgg-cttctga--cggttaccccgctt--tcgatagc-tcgctaacgttagtgggactcgattgtctag-at-gttagagtgaataa-tt-ttcgctaaggatgctgacgtaatggctttaaacgacccgtcttgaaac-acggacc-aaggagtctaac-atgtgtgcgagtgtt
>FR846382_Acaulospora_punctata
cctagtaagcgtgagtcatcagctcacgttgattacgtccct-gccctttgtacacaccgcccgtcgctactaccgattgaat-ggcttagtgagactctcggatcgggtttttggaaccggcaacggtccctttcatctgagaagtttgtcaaacttggtcatttagaggaagtaaaagtcgtaacaaggtttccgtaggtgaacctgcggaaggatcattagaaa---t---------------------------------------tttatgtattc-aaaaattttaaa--t------cattttttaa------ttta-aaaaa-------atc-gaaat--aa-----attattaagataactttcaacaacggatctcttggctcttgcatcgatgaagaacgcagcgaaatgcgataagtaatgtgaattgcagaattccgtgaatcatcaaatctttgaacgcaaattgcactcttt-ggtattccgaggagtatgcttgtttgagggttgttccaa---caaaatcg-t------------ttttt---------taaaaaacggatctgagttttcc-aagg-t-ttt-------------------------attattttggtaacttt-aaatttatcttaacgatatctttgg----ttatgata--ttgg-aaatggt----tatattcttacatc-------------atcttgtga---g-tttca-ttaacaattgattac--ctgtcgttacgtcgta--ttatctgcctaa------------------------------tccttttt---aa-----ttggg---t-tacataatacaa------attttctt-tcaacacctcaagtcaagtaag-aatacccgctgaactt-aagcatatcaataagcggaggaaaagaaactaacaaggattccc-ttagtaacggcgagtgaagtgggaagagctcaaattttaaatctccgagg-ttt--ccttggcgagttgtaatttgaagagagt-gttttgacattc-agg-tttaatt-taaatccttcggga--taaggtatcat-ag-agggtgagaatcccgtttatga-ttaaatctcga----gtgtcacctaattcactttccaagagtcgagttg-tttgggattgcagctcaaaacgggtggtaaatttcacctaaggctaaatatgtgcaagagaccgatagcgaacaagtaccgt-gagggaaagatgaaaagaactttgaaaagagagttaaatagtacgtgaaattgttgaaagggaaacgattgaagtcagtcatgctagtggggaatcaac-ttgatgg-t-gtgt--g----------------------------------ggttct-ctcgcatactttccggtgcacttcctta--cttggcaggttagcatcaa-tttcggttatcatccaaaattt-gagggaatgtggcttttcttcggaaaagtg-ttatagaccttgat-ctatgtggtgaccgggattgaggattgcagcggatacc-ctc-----gtggcttgtcacctgg-cttctga--cggttaccccgctt--tcgatagc-tcgctaacgttagtgggactcgattgtctag-at-gttagagtgattaa-tt-ttcgctaaggatgctgacgtaatggctttaagcgacccgtcttgaaac-acggacc-aaggagtctaac-atgtgtgcgagtgtt
>FR846385_Acaulospora_punctata
cctagtaagcgtgagtcatcagctcacgtttattacgtccct-gccctttgtacacaccgcccgtcgctactaccgattgaat-ggcttagtgagactctcggatcgggtttttggaaccggcaacggttcctttcatctgagaagtttgtcaaacttggtcatttagaggaagtaaaagtcgtaacaaggtttccgtaggtgaacctgcggaaggatcattagaaa---t---------------------------------------tttatgtattt-aaaaattttaaa---------tcttttttaa------ttta-aaaaa-------gtc-gaaat--aa-----attattaagataactttcaacaacggatctcttggctcttgcatcgatgaagaacgcagcgaaatgcgataagtaatgtgaattgcagaattccgtgaatcatcaaatctttgaacgcaaattgcactcttt-ggtattccgaggagtatgcttgtttgagggttgttccaa---taaaatcg-t------------ttttc---------taaaaaacggatctgagttttcc-aagg-t-ttt-------------------------attattttggtaacttt-aaatttatcttaacgatatctttgg----ttatgata--ttgg-aaatggt----tatattcttacatc-------------ttcttgtga---g-tttca-ttaacaattgattac--ctgtcgttacgtcgta--ttatttgcctga------------------------------tccttttt---aa-----ttggg---t-tacataatacaa------tttttctt-tcaacacctcaagtcaagtaag-aatacccgctgaactt-aagcatatcaataagcggaggaaaagaaactaacaaggattccc-ttagtaacggcgagtgaagtgggaagagctcaaattttaaatctccgagg-ttt--ccttggcgagttgtaatttgaagagagt-gttttgacattc-agg-tttaatt-taaatcctttggga--taaggtatcat-ag-agggtgagaatcccgtttatga-ttaaatctcga----atgtcacttaattcactttccaagagtcgagttg-tttgggattgcagctcaaaacgggtggtaaatttcacctaaggctaaatatgtgcaagagaccgatagcgaacacgtaccgt-gagggaaagatgaaaagaactttgaaaagagagttaaatagtacgtgaaattgttgaaagggaaacgattgaagtcagtcatgctagtggggaatcaac-ttgatgg-t-gtgt--g----------------------------------ggttct-ctcgcatactttccggtgcacttcctta--cttggcaggttagcatcaa-tttcggttatcatccaaaattt-gagggaatgtggcttttcttcggaaaagtg-ttatagaccttgat-ctatgtggtgaccgggattgaggattgcagcggatacc-ttc-----gtggcttgtcacctgg-cttctga--cggttaccccgctt--tcgatagc-tcgctaacgttagtgggactcgattgtctag-at-gttagagtgattaa-tt-ttcgctaaggatgctgacgtaatggctttaaacgacccgtcttgaatc-acggacc-aaggagtctaac-atgtgtgcgagtgtt
>FR846384_Acaulospora_punctata
cctagtaagcgtgagtcatcagctcacgtttattacgtccct-gccctttgtacacaccgcccgtcgctactaccgattgaat-ggcttagtgagactctcggatcgggtttttggaaccggcaacggttcctttcatctgagaagtttgtcaaacttggtcatttagaggaagtaaaagtcgtaacaaggtttccgtaggtgaacctgcggaaggatcattagaaa---t---------------------------------------tttatgtattt-aaaaattttaaa---------tcttttttaa------ttta-aaaaa-------gtc-gaaat--aa-----attattaagataactttcaacaacggatctcttggctcttgcatcgatgaagaacgcagcgaaatgcgataagtaatgtgaattgcagaattccgtgaatcatcaaatctttgaacgcaaattgcactcttt-ggtattccgaggagtatgcttgtttgagggttgttccaa---taaaatcg-t------------ttttc---------taaaaaacggatctgagttttcc-aagg-t-ttt-------------------------attattttggtaacttt-aaatttatcttaacgatatctttgg----ttatgata--ttgg-aaatggt----tatattcttacatc-------------ttcttgtga---g-tttca-ttaacaattgattac--ctgtcgttacgtcgta--ttatttgcctga------------------------------tccttttt---aa-----ttggg---t-tacataatacaa------tttttctt-tcaacacctcaagtcaagtaag-aatacccgctgaactt-aagcatatcaataagcggaggaaaagaaactaacaaggattccc-ttagtaacggcgagtgaagtgggaagagctcaaattttaaatctccgagg-ttt--ccttggcgagttgtaatttgaagagagt-gttttgacattc-agg-tttaatt-taaatcctttggga--taaggtatcat-ag-agggtgagaatcccgtttatga-ttaaatctcga----atgtcacttaattcactttccaagagtcgagttg-tttgggattgcagctcaaaacgggtggtaaatttcacctaaggctaaatatgtgcaagagaccgatagcgaacacgtaccgt-gagggaaagatgaaaagaactttgaaaagagagttaaatagtacgtgaaattgttgaaagggaaacgattgaagtcagtcatgctagtggggaatcaac-ttgatgg-t-gtgt--g----------------------------------ggttct-ctcgcatactttccggtgcacttcctta--cttggcaggttagcatcaa-tttcggttatcatccaaaattt-gagggaatgtggcttttcttcggaaaagtg-ttatagaccttgat-ctatgtggtgaccgggattgaggattgcagcggatacc-ttc-----gtggcttgtcacctgg-cttctga--cggttaccccgctt--tcgatagc-tcgctaacgttagtgggactcgattgtctag-at-gttagagtgattaa-tt-ttcgctaaggatgctgacgtaatggctttaaacgacccgtcttgaatc-acggacc-aaggagtctaac-atgtgtgcgagtgtt
>JF439093_Acaulospora_delicata
cctagtaagcgtgagtcatcagctcacgttgattacgtccct-gccctttgtacacaccgcccgtcgctactaccgattgaat-ggcttagtgagactctcggatcgggttttaggaaccggcaacggatcctttcttctgagaagtttgtcaaacttggtcatttagaggaagtaaaagtcgtaacaaggtttccgtaggtgaacctgcggaaggatcattagaaa--tt---------------------------------------tttatgtattc-aaaa---tttcaatc------tttat-aaaaaaatt-------ttta-------ttt-atata--aaat-----aaaaaagacaactttcaacaacggatctcttggctcttgcatcgatgaagaacgcagcgaaatgcgataagtaatgtgaattgcagaattccgtgaatcatcaaatctttgaacgcaaattgcactcttt-ggtattccgaagagtatacttgcctgagggttgttctaa---caatatcg-t------------tttttttataataaaaaaaaacggatctgagttttct-gagg-t-ttt-----------------------tataacctttggtaacttt-aaatttatcttaacgatatattag------tat-ata--ttgg-aaatg------tttaatcttgca----------------tctcgtga---g-tttca-ttaacaattaattac-taaatcgttagagcgtt--ttatttacctaa------------------------------ttt-ttat---aa-----ttggg---t-tatataatacaa------tctttttt-ttcaaacctcaagtcaagtaag-attacccgctgaactt-aagcatatcaataagcggaggaaaagaaactaacaaggattccc-ttagtaacggcgagtgaagtgggaaaagctcaaattttaaatcacccggg-tta--ccttggtgaattgtaatttgaagaaagt-gttttgacgttc-ggg-ttcgatt-taaatcctttggga--taaggtatcat-ag-agggttagaatcccgtttatga-ttgatcctttg----aatgtctataattcactttccaagagtcgagttg-tttgggattgcagctcaaaatgggtggtaaatttcacctaaggctaaatatatgcaagagaccgatagcgaacaagtaccgt-gagggaaagatgaaaagaactttgaaaagagagttaaatagtacgtgaaattgttgaaagggaaacgattaaagtcagtcatgttggtagggaatcaac-ttgatgg-t-atgc--g----------------------------------ggttta-ctcgtgttctttcgggtgcacttcctta--ctt-gcaagttagcatcaa-ttttgattatcatataaaaatc-gagggaaggtggcttttcttcggaaaagtg-ttatagacctcgag-aaatgtggtgaccgggattgaggattgcagcggatacc-cttt----tgggctagtcacctgg-cttctga--tggttaccctgtct--tcgacagc-ttgctgacgttgatggaattcgattgtctag-at-gttagagtgatcataaa-ttcgctaaggatgctgacgtaatggctttaaacgacccgtcttgaaac-acggacc-aaggagtctaac-atgtatgcgagtgtt
>JF439203_Acaulospora_delicata
cctagtaagcgtgagtcatcagctcacgttgattacgtccct-gccctttgtacacaccgcccgtcgttactaccgattgaat-ggcttagtgagactctcggatcgggttttaggaaccggcaacggatcctttcttctgagaagtttgtcaaacttggtcatttagaggaagtaaaagtcgtaacaaggtttccgtaggtgaacctgcggaaggatcattagaaa--tt-t-------------------------------------tttatgtattc-aaaa---tttcaatc------tttataaaaaaaaat-------ttta-------ttt-atata--aaataaaaaaaaaaagacaactttcaacaacggatctcttggctcttgcatcgatgaagaacgcagcgaaatgcgataagtaatgtgaattgcagaattccgtgaatcatcaaatctttgaacgcaaattgcactcttt-ggtattccgaagagtatacttgcttgagggttgttctaa---tagtatcg-t------------ttttttaataat-aaaaaaaacggatctgagttttcc-aagg-t-ttt------------------------ataaactttggtaacttt-aaatttatcttaatgatattttag------tat-ata--ttga-aaatg------ttttatcttaca----------------tctcgtga---g-tttca-ttaacaattaattac-taaatcattatagcgta--ttatttacttaa------------------------------ttt-ttat---aa-----ttaag---t-tatatgatacaa-----ttttttttt-ttcaaacctcaagtcaagtaag-attacccgctgaactt-aagcatatcaataagcggaggaaaagaaactaacaaggattccctttagtaacggcgagtgaagtgggaaaagctcaaattttaaatcacccagg-tta--ccttggtgaattgtaatttgaagaaagt-gttttgacgttc-ggg-ttcgatt-taaatcctttggga--taaggtatcat-ag-agggttagaatcccgtttatga-ttgatcctttg----aatgtctataattcactttccaagagtcgagttg-tttgggactgcagctcaaaatgggtggtaaatttcacctaaggctaaatatatgcaagggaccgatagcgaacaagtaccgt-gagggaaagatgaaaagaactttgaaaagagagttaaatagtacgtgaaattgttgaaagggaaacgattaaagtcagtcatgttggtagggaatcaac-ttgatgg-t-atgc--g----------------------------------agttta-ctcgtgttctttcgggtgcacttcctta--ctt-gcaagttagcatcaa-ttttggttatcataaaaaaatt-gagggaaggtggcttttcttcggaaaagtg-ttatagaccttgag-aaatgtgatgactgggattgaggattgcagcggatacc-cttt----tgggctagtcacctgg-cttctga--tggttaccccgtct--tcgacagc-ttgctgacgttgatgggactcgattgtctag-at-gttggagtgatcgtaaa-ttcgctaaggatgctgacgtaatggctttaaacgacccgtcttgaaac-acggacc-aaggagtctaac-atgtgtgcgagtgtt
>LN881565_Acaulospora_rugosa
cctagtaagcgtgagtcatcagcttacgttgattacgtccct-gccctttgtacacaccgcccgtcgctactaccgattgaat-ggcttagtgagactctcggatcgggttttaggaaccggcaacggatcctttcttctgagaagtttgtcaaacttggtcatttagaggaagtaaaagtcgtaacaaggtttccgtaggtgaacctgcggaaggatcattagaaa--tt-tt------------------------------------attatgtattc-aaaa---tttcaatc------tata--aaaaaattt-------ttta-------ttt-atata--aaat-aaaaaaaaaagacaactttcaacaacggatctcttggctcttgcatcgatgaagaacgcagcgaaatgcgataagtaatgtgaattgcagaattccgtgaatcatcaaatctttgaacgcaaattgcactcttt-ggtattccgaagagtatacttgcttgagggttgttttaa---taatatcg-t------------tttttt-ataat-aaaaaaaacggatctgagttttcc-aagg-t-ttt-----------------------ttataactttggtaacttt-aaatttatcttaacgatatattgg------tat-ata--ttgg-aaatg------ttttatcttaca----------------tctcgtga---g-tttcc-tttccaattaatttc-taaatcgttatagcgta--ttatttatttaa------------------------------ttt-ttat---aa-----ttggg---t-tatataatacat-----ttttttttt-ttcaaacctcaagtcaagtaag-attacccgctgaactt-aagcatatcaataagcggaggaaaagaaactaacaaggattccc-ttagtaacggcgagtgaagtgggaaaagctcaaattttaaatcacccggg-ttt--ccttggtgaattgtaatttgaagaaagt-gttttgacgttc-ggg-ttcgatt-taaatcctttggga--taaggtatcat-ag-agggttagaatcccgtttatga-ttgttcctttg----aatgtctataattcactttccaagagtcgagttg-tttgggattgcagctcaaaaagggtggtaaatttcacctaaggctagatatatgcaagagaccgatagcgaacaagtaccgt-gagggaaagatgaaaagaactttgaaaagagagttaaatagtacgtgaaattgttgaaagggaaacgattgaagtcagtcatgttggtagggaatcaactttgatgg-taatgc--g----------------------------------ggttta-ctcgtgttctttcgagtgcacttcctta--ctt-actagttagcatcaa-ttttggttatcatataaaaatt-gagggaaggtggcttttcttcggaaaagtg-ttatagaccttgag-aaatgtggtgaccgggattgaggattgcagcggatacc-tttt----tgggctagtcacctga-cttctga--tggttaccccgtct--tcgatagc-ttgctaacgttgatgggatttaattgtctag-at-gttggagtgatcataaa-ttcgctaaggatgctgacgtaatggctttaaacgacccgtcttgaaac-acggacc-aaggagtctaac-atatgtgcgagtgtt
>LN881564_Acaulospora_rugosa
cctagtaagcgtgagtcatcagcttacgttgattacgtccct-gccctttgtacacaccgcccgtcgctactaccgattgaat-ggcttagtgagactctcggatcgggttttaggaaccggcaacggatcctttcttctgagaagtttgtcaaacttggtcatttagaggaagtaaaagtcgtaacaaggtttccgtaggtgaacctgcggaaggatcattagaaa--tt-tt------------------------------------attatgtattc-aaaa---tttcaatc------tata--aagaaattt-------ttta-------ttt-atata--aaat--aaaaaaaaagacaactttcaacaacggatctcctggctcttgcatcgatgaagaacgcagcgaaatgcgataagtaatgtgaattgcagaattccgtgaatcatcaaatctttgaacgcaaattgcactcttt-ggtattccgaagagtatacttgcttgagggttgttttaa---taatatcg-t------------tttttt-ataat-aaaaaaaacggatctgagttttcc-aagg-t-ttt-----------------------ttataactttggtaacttt-aaatttatcttaacgatatattgg------tat-ata--ttgg-aaatg-------tttatcttaca----------------tctcgtga---g-tttca-ttaacaattaattac-taaatcgttatagcgta--ttatttatttaa------------------------------ttt-ttat---aa-----atggg---g-tatataatacat---ttttttttttt-ttcaaacctcaagtcaagtaag-attacccgctaaactt-aagcatatcaataagcggaggaaaagaaactaacaaggattccc-ttagtaacggcgagtgaagtgggaaaagctcaaattttaaatcacccggg-ttt--ccttggtgaattgtaatttgaagaaagt-gttttgacgttc-ggg-ttcgatt-taaatcctttggga--taaggtatcat-ag-agggttagaatcccgtttatga-ttgttcctttg----aatgtctataattcactttccaagagtcgagttg-tttgggattgcagctcaaaaagggtggtaaatttcacctaaggctaaatatatgcaagagaccgatagcgaacaagtaccgt-gagggaaagatgaaaagaactttgaaaagagagttaaatagtacgtgaaattgttgaaagggaaacgattaaagtcagtcatgttggtagggaatcaac-ttgatgg-t-atat--g----------------------------------ggttta-ctcgtgttctttcgagtgcacttcctta--ctt-actagttagcatcaa-ttttggttatcatataaaaatt-gagggaaggtggcttttcttcggaaaagtg-ttatagaccttgag-aaatgtggtgaccgggattgaggattgcagcgggtacc-tttt----tgggctagtcacctga-cttctga--tggttaccccgtct--tcgatagc-ttgctaacgttgataggatttaattgtctag-at-gttggagtgatcataaa-ttcgctaaggatgctgacgtaatggctttaaacgacccgtcttgaaac-acggacc-aaggagtctaac-atgtgtgcgagtgtt
>LN881566_Acaulospora_rugosa
cctagtaagcgtgagtcatcagctcacgttgattacgtccct-gccctttgtacacaccgcccgtcgctactaccgattgaat-ggcttagtgagactctcggatcgggttttaggaaccggtaacggatcctttcttctgagaagtttgtcaaacttggtcatttagaggaagtaaaagtcgtaacaaggtttccgtaggtgaacctgcggaaggatcattagaaa--tt-tt------------------------------------attatgtattc-aaaa---tttcaatc------tata--aaaaaattt-------ttta-------ttt-atata--aaat---aaaaaaaagacaactttcaacaacggatctcttggctcttgcatcgatgaagaacgcagcgaaatgcgataggtaatgtgaattgcagaattccgtgaatcatcaaatctttgaacgcaaattgcactcttt-ggtattccgaagagtatacttgcttgagggttgttctaa---taatatcg-t------------tttttttataataaaaaaaaacggatctgagttttcc-aagg-t-ttt-------------------------ttatctttggtaacttt-aaatttatcttaacgatatattag------tat-ata--ttgg-aaatg------ttttatcttaca----------------tctcgtga---g-tttca-ttaataattaattac-taaatcgttagagcgtt--ttatttgcctaa-------------------------------tt-ttat---aa-----ttggg---t-tacataatacaa------tctttttt-ttcaaacctcaagtcaagtaag-attacccgctgaactt-aagcatatcaataagcggaggaaacgaaactaacaaggattccc-ttagtaacggcgagtgaagtgggaaaagctcaaattttaaatcacccggg-ttt--ccttggtgaattgtaatttgaagaaagt-gttttgacgttc-ggg-ttcgatt-taaatcctttggga--taaggtatcat-ag-agggttagaatcccgtttatga-ttgttcctttg----aatgtctataattcactttccaagagtcgagttg-tttgggattgcagctcaaaaagggtggtaaatttcacctaaggctaaatatatgcaagagaccgatagcgaacaagtaccgt-gagggaaagatgaaaagaactttgaaaagagagttaaatagtacgtgaaattgttgaaagggaaacgattgaagtcagtcatgttggtagggaatcaactttgatgg-taatgc--g----------------------------------ggttta-ctcgtgttctttcgagtgcacttcctta--ctt-actagttagcatcaa-ttttggttatcatataaaaatt-gagggaaggtggcttttcttcggaaaagtg-ttatagacctcgag-aaatgtggtgaccgagattgaggattgcagcggatacc-tttt----tgggctagtcacctga-cttctga--ttgttaccccaccc--accttagc-aagctaacttgggtgggg-ttgattctctag-tt-gttggagtgatcataaa-ttcgctaaggatgctgacgtaatggctttaaacgacccgtcttgaaac-acggacc-aaggagtctaac-atgtgtgcgagtgtt
>LN884304_Acaulospora_papillosa
cctagtaagcgtgagtcatcagctcacgttgattacgtccct-gccctttgtacacaccgcccgtcgctactaccgattgaat-ggcttagtgagactctcggatcgggttttaggaaccggaaacggatccttttttctgagaagtttgtcaaacttggtcatttagaggaagtaaaagtcgtaacaaggtttccgtaggtgaacctgcggaaggatcattagaaa--tt-t--------------------------------------ttatgtattc-aaaa---tttcaatc------ttta--taaaagttt-atat-tttta-------ttt-atata--aaat-----aaaaaagacaactttcaacaacggatctcttggctcttgcatcgatgaagaacgcagcgaaatgcgaaaagtaatgtgaattgcagaattccgtgaatcatcaaatctttgaacgcaaattgcactcttt-ggtattccgaagagtatgcttgcttgagggttgtttcaa---taatatcg-t------------attttt---ataataaaaaaacggaactgagttttcc-aaag-t-ttt-----------------------ttataactttggtaacttt-aaatttatcttaacgatat-taag------tat-cta--ttgg-aaatg------ttttatcttaca----------------tctcgtga---g-tttca-ttaacaattatttac-taagtcgttagagcgtg--ttacttgcctaa------------------------------ttt-ttat---aa-----tttgggtta-tatataatacaa-----ttttttttt-ttcaaacttcaagtcaagtaag-attacctgttgaactt-aagcatatcaataagcggaggaaaagaaactaacaaggattccc-ttagtaacggcgagtgaagtgggaaaagctcaaattttaaatcacccggg-ttc--ccttggtgaattgtaatttgaagaaagt-gttttgacgttc-ggg-ttcgatt-taaatcctttggga--taaggtaccat-ag-agggttagaatcccgtttatga-ttgatcctttg----agtgtctataattcactttccaagagtcgagttg-tttgggattgcagctcaaaaagggtggtaaatttcacctaaggctaaatatgtgcaagagaccgatagcgaacaagtaccgt-gagggaaagatgaaaagaactttgaaaagagagtcaaatagtacgtgaaattgttgaaagggaaacgattaaagtcagtcatgtcggtggggaatcaac-ttgatag-t-atgc--g----------------------------------ggtttacctcgtgtcctttctagtgcactttctca--ctt-gcaggttagcatcaa-tttcggttatcatataaaaatt-gaggaaaggtggcttttcttcggaaaagtgtttatagaccttgag-aaatgtggtgaccgggattgaggattgcagcggatacc-catt----tgggctagtcacctgg-cttctga--tggttgccccgtct--tcgatagc-ttgctaacgttggtgggattcgattatccag-at-gttggagtggtcataaa-ttcgctaaggatgctgacgtaatggctttaagcgacccgtcttgaaactacggaccgaaggagtctaactatgtatgcgagtgtt
>LN884303_Acaulospora_papillosa
cctagtaagcgtgagtcatcagctcacgttgattacgtccct-gccctttgtacacaccgcccgtcgctactaccgattgaat-ggcttagtgagactctcggatcgggttttaggaaccggaaacggatccttttttctgagaagtttgtcaaacttggtcatttagaggaagtaaaagtcgtaacaaggtttccgtaggtgaacctgcggaaggatcattagaaa--tt-t--------------------------------------ttatgtattc-aaaa---tttcaatc------ttta--taaaagttt-atat-tttta-------ttt-atata--aaat-----aaaaaagacaactttcaacaacggatctcttggctcttgcatcgatgaagaacgcagcgaaatgcgaaaagtaatgtgaattgcagaattccgtgaatcatcaaatctttgaacgcaaattgcactcttt-ggtattccgaagagtatgcttgcttgagggttgtttcaa---taatatcg-t------------tttttt---ataat-aaaaaacggaactgagttttcc-aaag-t-ttt-----------------------ttataactttggtaacttt-aaatttatcttaacgatat-taag------tat-cta--ttgg-aaatg------ttttatcttaca----------------tctcgtga---g-tttca-ttaacaattatttac-taagtcgttagagcgtg--ttatttgcctaa------------------------------ttt-ttat---aa-----tttgggtta-tatataatacaa------tttttttt-ttcaaacctcaagtcaagtaag-attacccgctgaactt-aagcatatcaataagcggaggaaaagaaactaacaaggattccc-ttagtaacggcgagtgaagtgggaaaagctcaaattttaaatcacccggg-ttc--ccttggtgaattgtaatttgaagaaagt-gttttgacgttc-ggg-ttcgatt-taaatcctttggga--taaggtatcat-ag-agggttagaatcccgtttatga-ttgatcctttg----aatgtctataattcactttccaagagtcgagttg-tttgggattgcagctctaaaagggtggtaaatttcacctaaggctaaatatgtgcaagagaccgatagcgaacaagtaccgt-gagggaaagatgaaaagaactttgaaaagagagtcaaatagtacgtgaaattgttgaaagggaaacgattaaagtcagtcatgttggtggggaatcaac-ttgatag-t-atgc--g----------------------------------ggtttacctcgtgtcctttctagtccactttctca--ctt-gcaggttagcatcaa-tttcggttatcatataaaaatt-gaggaaaggtggcttttcttcggaaaagtgtttatagaccttgag-aaatgtggtgaccgggattgaggattgcagcggatacc-catt----tgggctagtcacctgg-cttctga--tggttgccccgtct--tcgatagc-ttgctaacgttggtgggattcgattatctag-at-gttggagtgatcataaa-ttcgctaaggatgctgacgtaatggctttaagcgacccgtcttgaaac-acggacc-aaggagtctaac-atgtatgcgagtgtt
>LN884302_Acaulospora_papillosa
cctagtaagcgtgagtcatcagctcacgttgattacgtccct-gccctttgtacacaccgcccgtcgctactaccgattgaat-ggcttagtgagactctcggatcgggttttaggaaccggaaacggatccttttttctgagaagtttgtcaaacttggtcatttagaggaagtaaaagtcgtaacaaggtttccgtaggtgaacctgcggaaggatcattagaaa--tt-t--------------------------------------ttatgtattc-aaaa---tttcaatc------ttta--taaaagttt-atat-tttta-------ttt-atata--aaat-----aaaaaagacaactttcaacaacggatctcttggctcttgcatcgatgaagaacgcagcgaaatgcgaaaagtaatgtgaattgcagaattccgtgaatcatcaaatctttgaacgcaaattgcactcttt-ggtattccgaagagtatgcttgcttgagggttgtttcaa---taatatcg-t------------tttttt---ataataaaaaaacggaactgagttttcc-aaag-t-ttt-----------------------ttataactttggtaacttt-aaatttatcttaacgatat-taag------tat-cta--ttgg-aaatg------ttttatcttaca----------------tctcgtga---g-tttca-ttaacaattatttac-taagtcgttagagcgtg--ttatttgcctaa------------------------------ttt-ttat---aa-----tttgggtta-tatataatacaa------tttttttt-ttcaaacctcaagtcaagtaag-attacccgctgaactt-aagcatatcaataagcggaggaaaagaaactaacaaggattccc-ttagtaacggcgagtgaagtgggaaaagctcaaattttaaatcacccggg-ttc--ccttggtgaattgtaatttgaagaaagt-gttttgacgttc-ggg-ttcgatt-taaatcctttggga--taaggtatcat-ag-agggttagaatcccgtttatga-ttgatcctttg----aatgtctataattcactttccaagagtcgagttg-tttgggattgcagctcaaaaagggtggtaaatttcacctaaggctaaatatgtgcaagagaccgatagcgaacaagtaccgt-gagggaaagatgaaaagaactttgaaaagagagtcaaatagtacgtgaaattgttgaaagggaaacgattaaagtcagtcatgttggtggggaatcaac-ttgatag-t-atgc--g----------------------------------ggtttacctcgtgtcctttctagtgcactttctca--ctt-gcaggttagcatcaa-tttcggttatcatataaaaatt-gaggaaaggtggcttttcttcggaaaagtgtttatagaccttgag-aaatgtggtgaccgggattgaggattgcagcggatacc-catt----tgggctagtcacctgg-cttctga--tggttgccccgtct--tcgatagc-ttgctaacgttggtgggattcgattatctag-at-gttggagtgatcataaa-ttcgctaaggatgctgacgtaatggctttaagcgacccgtcttgaaac-acggacc-aaggagtctaac-atgtgtgcgagtgtt
>KY362428_Acaulospora_saccata
-------------------------------attacgtccct-gccctttgtacacaccgcccgtcgctactatcgattgaat-ggcttagtgagactctcggatcgggttttaggaaccggtaacggatccttttttctgagaagtttgtcaaacttggtcatttagaggaagtaaaagtcgtaacaaggtttccgtaggtgaacctgcggaaggatcattagaaa--tt----------------------------------------ttttgtattc-aaaa---tttcaatc------tttataag---------ttt-tttta-------ttt-atata--aaat----aaaaaaagacaactttcaacaacggatctcttggctcttgcatcgatgaagaacgcagcgaaatgcgataagtaatgtgaattgcagaattccgtgaatcatcaaatctttgaacgcaaattgcactcttt-ggtattccgaagagtatgcttgcttgagggttgttctaa---caatatcg-t------------tttttttataataaaaaaaaacggaactgagtttttc-taaa-g-ttt-----------------------ttataactttagtaacttt-aaatttaacttaacgataga--ag------tat-cta--ttgg-aaatg------ttttatcttaca----------------tctcgtga---g-tttca-ttgacaattatttac-taaatcgttagagcgta--ttatttacctaa------------------------------ttt-ttat---aa-----ttggga--tatatataattcaa--------tatttt-tttcaacctc-agtcaagtaag-attacccgctgaactt-aagcatatca--tagcggaggaaaag-----aactacaggatcc-ttagtaacggcgagtgaagtggg-aaagctcaa---tttaatcacccggg-ttc--ccttggtgaattgtaa-ttgaagaaagt-gttttgacgttc-ggg-ttcgatt-taaatcc-ttggga--taaggtatcat-ag-agggttagaatcccgtttatga-ttgatcctttg----aatgtctataattcactttccaagagtcgagttg-tttgggattgcagctcaaaatgggtggtaaatttcacctaaggctaaatatgtgcaagagaccgatagcgaacaagtaccgt-gagggaaagatgaaaagaactttgaaaagagagttaaatagtacgtgaaattgttgaaagggaaacgattaaagtcagtcatgttggtagggaatcaac-ttgatag-t-atgc--g----------------------------------ggttta-ctcgtgtcctttctggtgcacttcctta--ctt-gcaggttagcatcaa-tttcggttatcatataaaaatt-gagagaaggtggcttttcttcggaaaagtg-ttatagacctcgat-aaatgtggcgatcgggattgaggattgcagcggatacc-ctt-----tgggctagtcacctgg-catctga--tggttatcccatcg--acgttagc-aagctaacgttgatgggactcgattatcttg-at-gttagattgatcataaa-ttcgctaaggatgctgacgtaatggctttaaacgacccgtcttgaaac-acggacc-aagga-----------------------
>KY362430_Acaulospora_saccata
-------------------------------attacgtccct-gccctttgtacacaccgcccgtcgctactatcgattgaat-ggcttagtgagactctcggatcgggttttaggaaccggtaacggatccttttttctgagaagtttgtcaaacttggtcatttagaggaagtaaaagtcgtaacaaggtttccgtaggtgaacctgcggaaggatcattagaaa--tt----------------------------------------ttttgtattc-aaaa---tttcaatc------tttataag---------ttt-tttta-------ttt-atata--aaat----aaaaaaagacaactttcaacaacggatctcttggctcttgcatcgatgaagaacgcagcgaaatgcgataagtaatgtgaattgcagaattccgtgaatcatcaaatctttgaacgcaaattgcactcttt-ggtattccgaagagtatgcttgcttgagggttgttctaa---caatatcg-t------------tttttttataataaaaaaaaacggaactgagtttttc-taaa-g-ttt-----------------------ttataactttagtaacttt-aaatttaacttaacgataga--ag------tat-cta--ttgg-aaatg------ttttatcttaca----------------tctcgtga---g-tttca-ttgacaattatttac-taaatcgttagagcgta--ttatttacctaa------------------------------ttt-ttat---aa-----ttggga--tatatataattcaa--------tatttt-tttcaacctc-agtcaagtaag-attacccgctgaactt-aagcatatca--tagcggaggaaaag-----aactacaggatcc-ttagtaacggcgagtgaagtggg-aaagctcaa---tttaatcacccggg-ttc--ccttggtgaattgtaa-ttgaagaaagt-gttttgacgttc-ggg-ttcgatt-taaatcc-ttggga--taaggtatcat-ag-agggttagaatcccgtttatga-ttgatcctttg----aatgtctataattcactttccaagagtcgagttg-tttgggattgcagctcaaaatgggtggtaaatttcacctaaggctaaatatgtgcaagagaccgatagcgaacaagtaccgt-gagggaaagatgaaaagaactttgaaaagagagttaaatagtacgtgaaattgttgaaagggaaacgattaaagtcagtcatgttggtagggaatcaac-ttgatag-t-atgc--g----------------------------------ggttta-ctcgtgtcctttctggtgcacttcctta--ctt-gcaggttagcatcaa-tttcggttatcatataaaaatt-gagagaaggtggcttttcttcggaaaagtg-ttatagacctcgat-aaatgtggcgatcgggattgaggattgcagcggatacc-ctt-----tgggctagtcacctgg-catctga--tggttatcccatcg--acgttagc-aagctaacgttgatgggactcgattatcttg-at-gttagattgatcataaa-ttcgctaaggatgctgacgtaatggctttaaacgacccgtcttgaaac-acggacc-aagga-----------------------
>KY362429_Acaulospora_saccata
-------------------------------attacgtccct-gccctttgtacacaccgcccgtcgctactatcgattgaat-ggcttagtgagactctcggatcgggttttaggaaccggtaacggatccttttttctgagaagtttgtcaaacttggtcatttagaggaagtaaaagtcgtaacaaggtttccgtaggtgaacctgcggaaggatcattagaaa--tt----------------------------------------ttttgtattc-aaaa---tttcaatc------tttataag---------ttt-tttta-------ttt-atata--aaat----aaaaaaagacaactttcaacaacggatctcttggctcttgcatcgatgaagaacgcagcgaaatgcgataagtaatgtgaattgcagaattccgtgaatcatcaaatctttgaacgcaaattgcactcttt-ggtattccgaagagtatgcttgcttgagggttgttctaa---caatatcg-t------------tttttttataataaaaaaaaacggaactgagtttttc-taaa-g-ttt-----------------------ttataactttagtaacttt-aaatttaacttaacgataga--ag------tat-cta--ttgg-aaatg------ttttatcttaca----------------tctcgtga---g-tttca-ttgacaattatttac-taaatcgttagagcgta--ttatttacctaa------------------------------ttt-ttat---aa-----ttggga--tatatataattcaa--------tatttt-tttcaacctc-agtcaagtaag-attacccgctgaactt-aagcatatca--tagcggaggaaaag-----aactacaggatcc-ttagtaacggcgagtgaagtggg-aaagctcaa---tttaatcacccggg-ttc--ccttggtgaattgtaa-ttgaagaaagt-gttttgacgttc-ggg-ttcgatt-taaatcc-ttggga--taaggtatcat-ag-agggttagaatcccgtttatga-ttgatcctttg----aatgtctataattcactttccaagagtcgagttg-tttgggattgcagctcaaaatgggtggtaaatttcacctaaggctaaatatgtgcaagagaccgatagcgaacaagtaccgt-gagggaaagatgaaaagaactttgaaaagagagttaaatagtacgtgaaattgttgaaagggaaacgattaaagtcagtcatgttggtagggaatcaac-ttgatag-t-atgc--g----------------------------------ggttta-ctcgtgtcctttctggtgcacttcctta--ctt-gcaggttagcatcaa-tttcggttatcatataaaaatt-gagagaaggtggcttttcttcggaaaagtg-ttatagacctcgat-aaatgtggcgatcgggattgaggattgcagcggatacc-ctt-----tgggctagtcacctgg-catctga--tggttatcccatcg--acgttagc-aagctaacgttgatgggactcgattatcttg-at-gttagattgatcataaa-ttcgctaaggatgctgacgtaatggctttaaacgacccgtcttgaaac-acggacc-aagga-----------------------
>KY362433_Acaulospora_fragilissima
-------------------------------attacgtccct-gccctttgtacacaccgcccgtcgctactaccgattgaat-ggcttagtgagactctcggattgggctttaggaaccggcaacggtcccttttttctgagaagtttgtcaaacttggtcatttagaggaagtaaaagtcgtaacaaggtttccgtaggtgaacctgcggaaggatcattagaaa--tt-tt------------------------------------tttatgtattc-aaaa---tttcaatc------tttataaaaaagttt--ttt-attta-------tat-atata--aaat----aataaaagacaactttcaacaacggatctcttggctcttgcatcgatgaagaacgcagcgaaatgcgataagtaatgtgaattgcagaattccgtgaatcatcaaatctttgaacgcaaattgcactcttt-ggtattccgaagagtatgcttgcttgagggttgttataa--acaatatcg--------------tttttttataat--aaaaaaacggatctgagtgttcc-aagg-t-ttt-----------------------ttaaaactttggtaacttt-aaatttatcttaacgatattttgg------tataata--ttag-aaatg------ttttatcttaca----------------tctcgtaa---g-tttca-ttaataattaattac-c-gatcgttatagcgta--ttatttacctaaat---------------------------tttt-ttat---aa-----ttggg---t-tatataatacaa-----ttttttttt-ttcaaacctcaagtcaagtaag-attacccgctgaactt-aagcatatcaataagcggaggaaaagaaactaacaaggattcc--ttagtaacggcgagtgaactgggaagagctcaaattttaaatcacc-tgg-gtt--tcttggtgaattgtaatttgaagaaagt-gttttgacgttc-ggg-ttcgatt-taaatcctttggga--taaggtatcat-ag-agggtgagaatcccgtttatga-ttgttcctttg----aatgtctataattcactttctaagagtcgagttg-tttgggattgcagctcaaaatgggtggtaaatttcacctaaggctaaatatgtgcaagagaccgatagcgaacaagtaccgt-gagggaaagatgaaaagaactttgaaaagagagttaaatagtacgtgaaattgttgaaagggaaacgattaaagtcagtcatgttagtagggaatcaac-ttgttgg-t-atgc--g----------------------------------agtttt-cttgtatcctttcaagtgcacttcctta--ctt-acaggttagcatcaa-ttttggttatcataaaaaaatt-gaggtaaggtggcttctcttcggagaagtg-ttatagaccttgat-aaatgtgatgactgggattgaggattgcagcggatacc-ctttt--aagggctagtcacctgg-cttctga--tggttaccccgtct--tcgatagc-ttgctaacgttggtgggactcgattatctag-at-gttagagtgatcataaa-ttcgctaaggatgctgacgtaatggctttaaacgacccgtcttgaaac-acggacc-aagga-----------------------
>KY362432_Acaulospora_fragilissima
-------------------------------attacgtccct-gccctttgtacacaccgcccgtcgctactaccgattgaat-ggcttagtgagactctcggattgggctttaggaaccggtaacggtcccttttttctgagaagtttgtcaaacttggtcatttagaggaagtaaaagtcgtaacaaggtttccgtaggtgaacctgcggaaggatcattagaaa--tt-tt------------------------------------tttatgtattc-aaag---tttcaatc------tttataaaaaagttt------ttatt-------tat-atata--aaat----aataaaagacaactttcaacaacggatctcttggctcttgcatcgatgaagaacgcagcgaaatgcgataagtaatgtgaattgcagaattccgtgaatcatcaaatctttgaacgcaaattgcactcttt-ggtattccgaagagtatgcttgcttgagggttgttataa--acaatatcg--------------tttttttataat--aaaaaaacggatccgagtgttcc-aagg-t-ttt-----------------------ttaaaactttggtaacttt-aaatttatcttaacgatattttgg------tataata--ttag-aaatg------ttttatcttaca----------------tctcgtaa---g-tttca-ttaataattaattac-c-gatcgttatagcgta--ttatttacctaatt---------------------------tttt-ttat---aa-----ttggg---t-tatataatacaa------tttttttt-ttcaaacctcaagtcaagtaag-attacccgctgaactt-aagcatatcaataagcggaggaaaagaaactaacaaggattcc--ttagtaacggcgagtgaactgggaagagctcaaattttaaatcact-ggg-ttt--ccttggtgaattgtaatttgaagaaagt-gttttgacgttc-ggg-ttcgatt-taaatcctttggga--taaggtatcat-ag-agggtgagaatcccgtttatga-ttgttcctttg----aatgtctataattcactttctaagagtcgagttg-tttgggattgcagctcaaaatgggtggtaaatttcacctaaggctaaatatgtgcaagagaccgatagcgaacaagtaccgt-gagggaaagatgaaaagaactttgaaaagagagttaaatagtacgtgaaattgttgaaagggaaacgattaaagtcagtcatgttagtagggaatcaac-ttgttgg-t-atgc--g----------------------------------agtttc-cttgtgtcctttcaagtgcacttcctta--ctt-acaggttagcatcaa-ttttggttatcataaaaaaatc-gaggtaaggtggcttttcttcggaaaagtg-ttataaaccttgat-aaatgtgatgaccgggattgaggattgcagcggatacc-cttt---aagggctagtcacctgg-cttctga--tggttaccccgtct--tcgatagc-ttgctaacgttgttgggactcgattatctag-at-gttagagtgatcataaa-ttcgctaaggatgctgacgtaatggctttaaacgacccgtcttgaaac-acggacc-aagga-----------------------
>KY362431_Acaulospora_fragilissima
-------------------------------attacgtccct-gccctttgtacacaccgcccgtcgctactaccgattgaat-ggcttagtgagactctcggattgggctttaggaaccggcaacggtcccttttttctaagaagtttgtcaaacttggtcatttagaggaagtaaaagtcgtaacaaggtttccgtaggtgaacctgcggaaggatcattagaaatttt-tt------------------------------------tttatgtattc-aaaa---tttcaatc------tata--aaaaagttt--t---ttatt-------tat-atata--aaat----aataaaagacaactttcaacaacggatctcttggctcttgcatcgatgaagaacgcagcgaaatgcgataagtaatgtgaattgcaggattccgtgaatcatcaaatctttgaacgcaaattgcactcttt-ggtattccgaagagtatgcttgcttgagggttgttataa--acaatatcg--------------tttttttataat--aaaaaaacggatccgagtgttct-aagg-t-ttt-----------------------ttaaaactttggtaacttt-aaatttatcttaacgatattttgg------tataata--ttag-aaatg------ttttatcttaca----------------tctcgtaa---g-tttca-ttaataattaattac-c-gatcgttatagcgta--ttatttacctaaa----------------------------tttt-ttat---aa-----ttggg---t-tatataatacaa-------ttttttt-ttcaaacctcaagtcaagtaag-attacccgctgaactt-aagcatatcaataagcgggaggaaaagaact-acaaggattcc--ttagt-acggcgagtgaactgggaagagctcaaattttaaatcact-ggg-ttt--ccttggtgagttgtaa-ttgaagaaagt-g-tttgacgttc-ggg-ttcgatt-taaatcctttggga--taaggtatcat-ag-agggtgagaatcccgtttatga-ttgttcccttg----aatgtctataattcactttctaagagtcgagttg-tttgggattgcagctcaaaatgggtggtaaatttcacctaaggctaaatatgtgcaagagaccgatagcgaacaagtaccgt-gagggaaagatgaaaagaactttgaaaagagagttaaatagtacgtgaaattgttgaaagggaaacgattaaagtcagtcatgttagtagggaatcaac-ttgttgg-t-atgc--g----------------------------------agtttt-cttgtgtcctttcaagtgcacttcccta--cct-acaggttagcatcaa-ttttggtcatcataaaaaagtt-gaggtaaggtggcttttcttcggagaagtg-ttatagaccttgat-aaatgtgatgaccgggattgaggattgcagcggatacc-cttt---aagggctagtcacctgg-cttctga--tggttaccccgtct--tcgatagc-ttgctaacgttgttgggactcgattatctag-at-gttagagtgatcataaa-ttcgctaaggatgctgacgtaatggctttaaacgacccgtcttgaaac-acggacc-aagga-----------------------
>MN080998_Acaulospora_aspera
cctagtaagcgtgagtcatcagctcacgttgattacgtccct-gccctttgtacacaccgcccgtcgctactaccgattgaat-ggcttagtgagactctcggattggatctaatgaaccggcaacggttccttttttctgaaaagtttgtcaaacttggtcatttagaggaagtaaaagtcgtaacaaggtttccgtaggtgaacctgcggaaggatcattagaat--tt---------------------------------------ttcaattattc-aaaaa-tttccagcc------t-------tatattt------tataa-------aag-aaaaa--at-----aataataagacaactttcaacaacggatctcttggctcttgcatcgatgaagaacgcagcgaaatgcgataagtaatgtgaattgcagaattccgtgaatcatcaaatctttgaacgcaaattgcactcttt-ggtattccgaagagtatgcttgcttgagggttgttctac---taaattcg-t------------tt------------ttctatacggatctgagttttcc-aaag-t-ttt------------------------taaaattttggtaacttt-aaatttatcttgatgatat-----------tataatg--ttag-aaata------ttttaccttacata-------------tttatgtaa---gttttta-ttgataattattataattaatcattatatcata--ttatttatctaa------------------------------ttt-tttt---aa-----ttagg---t-taagtaatataa-----ttttttttt-cttcaacctcaagtcaagtaag-attacccgctgaactt-aagcatatcaataagcggaggaaaagaaactaacaaggattccc-ttagtaacggcgagtgaagtgggaagagctcaaattttaaatcactaagg-tttcactttagtgagttgtaatttgaagagggt-gttttgatattc-ggg-tttaatt-taaatcctttggga--taaggtatcat-ag-agggtgagaatcccgttcatga-ttaaaccttgg----gtgtcacataattcactttctaagagtcgagttg-tttgggattgcagctcaaaatgggtggtaaatttcacctaaggctaaatatatgcaagagaccgatagcgaacaagtaccgt-gagggaaagatgaaaagaactttgaaaagagagttaaatagtacgtgaaattgttgaaagggaaacgattaaagtcagtcatgctagtagggaatcaac-ttgatgg-a-tcgtaag----------------------------------atttat-cttatgatctttcttgtgtacttccttg--cttggcaggttagcatcaa-ttttggtcatcattaaaaaatc-gggggaatgtagcttttcttcgggaaagtg-ttatagaccttgat-aaatgtggtggtcgggattgaggattgcagcggatacc-tttt----aaggctagttacctgg-cttctga--cagttaccccgctt--tcgatagc-ttgctaatgattgtgggattcgacagtctagaat-gtcagagttatcataaa-ttcgctaaggatgctgacgtaatggctttaaacgacccgtcttgaaac-acggacc-aaggagtctaac-atatgtgcgagtgtt
>MN081001_Acaulospora_aspera
cctagtaagcgtgagtcatcagctcacgttgattacgtccct-gccctttgtacacaccgcccgtcgctactaccgattgaat-ggcttagtgagactctcggattggatctaatgaaccggcaacggttccttttttctgaaaagtttgtcaaacttggtcatttagaggaagtaaaagtcgtaacaaggtttccgtaggtgaacctgcggaaggatcattagaat--tt---------------------------------------tttaattattc-aaaaa-tttccaacc------t-------tatattt------tatta-------aag-aaaaa--ataat--gataataagacaactttcaacaacggatctcttggctcttgcatcgatgaagaacgcagcgaaatgcgataagtaatgtgaattgcagaattccgtgaatcatcaaatctttgaacgcaaattgcactcttt-ggtattccgaagagtatgcttgcttgagggttgttctac---taaattcg-t------------tt------------ttctatacggatctgagttttcc-aaagtt-ttt------------------------taagattttggtaacttc-aaatttatcttggtgatat-----------tataatg--ttag-aaata------ttttatcttacata-------------tttatgtaa---gttttta-ttgataattattataattaatcattata-cata--ttatttatctaa------------------------------ttt-tttt---aa-----ttagg---t-taagtaatataa-----ttttttttt-cttcaacctcaagtcaagtaag-attacccgctgaactt-aagcatatcaataagcggaggaaaagaaactaacaaggattccc-ttagtaacggcgagtgaagtgggaagagctcaaattttaaatcactaagg-tttcactttagtgagttgtaatttgaagagggt-gttttgatattc-ggg-tttaatt-taaatcctttggga--taaggtatcat-ag-agggtgagaatcccgttcatga-ttaaaccttgg----gtgtcacataattcactttctaagagtcgagttg-tttgggattgcagctcaaaatgggtggtaaatttcacctaaggctaaatatatgcaagagaccgatagcgaacaagtaccgt-gagggaaagatgaaaagaactttgaaaagagagttaaatagtacgtgaaattgttgaaagggaaacgattaaagtcagtcatgctagtagggaatcaac-ttgatgg-a-tcgtaag----------------------------------atttat-cttatgacctttcttgtgtacttccttg--cttggcaggttagcatcaa-ttttggtcatcattaaaaaatc-gagggaatgtagcttttcttcgggaaagtg-ttatagaccttgat-aaatgtggtggtcgggattgaggattgcagcggataccttttt----aaggctagttacctgg-cttctga--cagttaccccgctt--tcgatagc-ttgctaatgattgtgggattcgacagtctagaat-gtcagagttatcataaa-ttcgctaaggatgctgacgtaatggctttaaacgacccgtcttgaaac-acggacc-aaggagtctaac-atgtgtgcgagtgta
>MN080999_Acaulospora_aspera
cctagtaagcgtgagtcatcagctcacgttgattacgtccct-gccctttgtacacaccgcccgtcgctactaccgattgaat-ggcttagtgagactctcggattggatctaatgaaccggcaacggttccttttttctgaaaagtttgtcaaacttggtcatttagaggaagtaaaagtcgtaacaaggtttccgtaggtgaacctgcggaaggatcattagaat--tt---------------------------------------ttcaattattc-aaaaa-tttccaacc------t-------tatattt------tataa-------aag-aaaaa--at-----aataataagacaactttcaacaacggatctcttggctcttgcatcgatgaagaacgcagcgaaatgcgataagtaatgtgaattgcagaattccgtgaatcatcaaatctttgaacgcaaattgcactcttt-ggtattccgaagagtatgcttgcttgagggttgttctac---taaattcg-t------------tt------------ttctatacggatctgagttttcc-aaag-t-ttt------------------------taaaattttggtaacttt-aaatttatcttgatgatat-----------tataatg--ttag-aaata------ttttatcttacata-------------tttatgtaa---gttttta-ttgataattattataattaatcattatatcata--ttatttatctaa-----------------------------tttt-tttt---aa-----ttagg---t-taagtaatataa------tttttttt-cttcaacctcaagtcaagtaag-attacccgctgaactt-aagcatatcaataagcggaggaaaagaaactaacaaggattccc-ttagtaacggcgagtgaagtgggaagagctcaaattttaaatcactaagg-tttcactttagtgagttgtaatttgaagagagt-gtcttgatattc-ggg-tttaatt-taaatcctttggga--taaggtatcat-ag-agggtgagaatcccgttcatga-ttaaaccttg-----gtgtcacataattcactttctaagagtcgagttg-tttgggattgcagctcaaaatgggtggtaaatttcacctaaggctaaatatatgcaagagaccgatagcgaacaagtaccgt-gagggaaagatgaaaagaactttgaaaagagagttaaatagtacgtgaaattgttgaaagggaaacgattaaagtcagtcatgctagtagggaatcaac-ttggtgg-a-tcgtaag----------------------------------atttat-cttgtgatctttcttgtgtacttccttg--cttggcaggttagcatcaa-ttttggtcatcattaaaaaatc-tagggaatgtagcttttcttcgggaaagtg-ttatagaccttaat-aaatgtggtggccgggattggggattgcagcggatacc-tttt----aaggctagttacctga-cttctga--cggttgccccgctt--tcgatagc-ttgctaatgattgtgggattcgacagtctagaat-gttggagttatcataaa-ttcgctaaggatgctgacgtaatggctttaaacgacccgtcttgaaac-acggacc-aaggagtctaac-atgtatgcgagtgtt
>HG422734_Acaulospora_spinosissima
cctagtaagcgtgagtcatcagctcacgttgattacgtccct-gccctttgtacacaccgcccgtcgctactaccgattgaat-ggcttagtgagactctcggattagttttaatgaaccggcaacggttccttcttgctgagaagtttgtcaaacttggtcatttagaggaagtaaaagtcgtaacaaggtttccgtaggtgaacctgcggaaggatcattagaat--tt--------------------------------------cttcatttattc-aaaaa-tttccaacc------tttta---taaattt------tataa-------aaa-aaaaa--gaaat--aataataagacaactttcaacaacggatctcttggctcttgcatcgatgaagaacgcagcgaaatgcgataagtaatgtgaattgcagaattccgtgaatcatcaaatctttgaacgcaaattgcactcttt-ggtattccgaagagtatgcttgcttgagggttgtcctat---taaattcg-t------------ttt-----------attaatacggatctgagctttcc-aaag-t-ttt------------------------taaaattttggtaacttt-aaattcatcttcatgatatt--------attatgata--ttag-aaata------ttttatcttacata-------------ttcgtgtaa---gttttta-ttgataattattata---attaatcatatcata--ttatttgcctaatt---------------------------tttt-tttt---aa-----ttagg---t-taaataatataa-------ttttttt-cttcaacctcaagtcaagtaag-attacccgctgaactt-aagcatatcaataagcggaggaaaagaaactaacaaggattccc-ttagtaacggcgagtgaagtgggaagagctcaaattttaaatcactaagg-tttcactttagtgagttgtaatttgaagaaagt-gttttgatattc-ggg-tttgatc-taaatcctttggga--taaggtatcat-ag-ggggtgagaatcccgttcatga-ttaaaccttgg----gtgtcacataattcactttccaagagtcgagttg-tttgggattgcagctcaaaatgggtggtaaatttcacctaaggctaaatatatgcaagagaccgatagcgaacaagtaccgt-gagggaaagatgaaaagaactttgaaaagagagttaaatagtacgtgaaattgttgaaagggaaacgattaaagtcagtcatgctagtagggaatcaac-ctgatgg-a-tcgtaag-------------------------------attatttat-cttgtgatctttcttgtgtacttccttg--cttggcaggttagcgtcaa-tttcgttcatcattaaaaaatc-tcgggaatgtagcttttcttcgggaaagtg-ttatagaccttgat-atatgtggtgaccgagattgaggattgcagcggatacc-tttt----aaggctagtcacctgg-cttctga--cggttacctcgctt--tcgatagc-tcgctaatgattgtgggattcgacagtctagaac-gttagagtgatcataaa-ttcgctaaggatgctgacgtaatggctttaaacgacccgtcttgaaac-acggacc-aaggagtctaac-atgtatgcgagtgtt
>HG422733_Acaulospora_spinosissima
cctagtaagcgtgagtcatcagctcacgttgattacgtccct-gccctttgtacacaccgcccgtcgctactaccgattgaat-ggcttagtgagactctcggattggttttaatgaaccgacaacggttccttcttgctgagaagtttgtcaaacttggtcatttagaggaagtaaaagtcgtaacaaggtttccgtaggtgaacctgcggaaggatcattagaat--tt--------------------------------------cttcatttattt-aaaaa-tttccaacc------tttta---taaattt------tataa-------aaa-aaaaa--gaaat--aataataagacaacttttaacaacggatctcttggctcttgcatcgatgaagaacgcagcgaaatgcgataagtaatgtgaattgcagaattccgtgaatcatcaaatctttgaacgcaaattgcactcttt-ggtattccgaagagtatgcttgcttgagggttgtcctat---taaattcg-t------------ttt-----------attaatacggatctgagctttcc-aaag-t-ttt------------------------taaaattttggtaacttt-aaattcatcttcatgatatt--------attatgata--ttag-aaata------ttttatcttacata-------------ttcgtgtaa---gttttta-ttgataattattata---attaatcatatcata--ttatttgcctaatt---------------------------tttt-ttta---aa-----ttagg---t-taaataatataa-------ttttttt-cttcaacctcaagtcaagtaag-attacccgctgaactt-aagcatatcaataagcggaggaaaagaaactaacaaggattccc-ttagtaacggcgagtgaagtgggaagagctcaaattttaaatcactaagg-tttcactttagtgagttgtaatttgaagaaagt-gttttgatattc-ggg-tttgatc-taaatcctttggga--taaggtatcat-ag-agggtgagaatcccgttcatga-ttaaaccttgg----gtgtcacataattcactttccaagagtcgagttg-tttgggattgcagctcaaaatgggtggtaaatttcacctaaggctaaatatatgcaagagaccgatagcgaacaagtaccgt-gagggaaagatgaaaaggactttgaaaagagagttaaatagtacgtgaaattgttgaaagggaaacgattaaagtcagtcatgctagtagggaatcaac-ctgatgg-a-tcgtaag-------------------------------attatttat-cttgtgatctttcttgtgtacttccttg--cttggcaggttagcgtcaa-tttcgttcatcattaaaaaatc-tcgggaatgtagcttttcttcgggaaagtg-ttatagaccttgat-atatgtggtgaccgagattgaggattgcagcggatacc-tttt----aaggctagtcacctgg-cttctga--cggttacctcgctt--tcgatagc-tcgctaatgattgtgggattcgacagtctagaac-gttagagtgatcataaa-ttcgctaaggatgctgacgtaatggctttaaacgacccgtcttgaaac-acggacc-aaggagtctaac-atgtgtgcgagtgtt
>HG422732_Acaulospora_spinosissima
cctagtaagcgtgagtcatcagctcacgttgattacgtccct-gccctttgtacacaccgcccgtcgctactaccgattgaat-ggcttagtgagactctcggattggttttaatgaaccggcaacggttccttcttgctgagaagtttgtcaaacttggtcatttagaggaagtaaaagtcgtaacaaggtttccgtaggtgaacctgcggaaggatcattagaat--tt--------------------------------------cttaatttattc-aaaaa-tttccaacc------tttta---taaattt------tataa-------aaa-aaaaa--ga-----aataataagacaactttcaacaacggatctcttggctcttgcatcgatgaagaacgcagcgaaatgcgataagtaatgtgaattgcagaattccgtgaatcatcaaatctttgaacgcaaattgcactcttt-ggtattccgaagagtatgcttgcttgagggttgtcctat---taaattcg-t------------ttt-----------attaatacggatctgagttttcc-aaag-t-ttt------------------------taaaattttggtaacttt-aaatttattttaatgatatt--------attataata--ttag-aaata------ttttatcttgcatg-------------ttcgtgtaa---gttttta-ttgataattattata---attaatcatatcata--ttatttgcctaatttt-------------------------tttt-tttt---aa-----ttggg---t-taagtaatataa--------tttttt-cttcaacctcaagtcaagtaag-attacccgctgaactt-aagcatatcaataggcggaggaaaagaaactaacaaggattccc-ttagtaacggcgagtgaagtgggaagagctcaaattttaaatcactaagg-tttcactttagtgagttgtaatttgaagaaagt-gttttgatattc-ggg-tttaatc-taaatcctttggga--taaggtatcat-ag-agggtgagaatcccgttcatga-ttaaaccttgg----gtgtcacataatttactttctaagagtcgagttg-tttgggattgcagctcaaaatgggtggtaaatttcacctaaggctaaatatatgcaagagaccgatagcgaacaagtaccgt-gagggaaagatgaaaagaactttgaaaagagagttaaatagtacgtgaaattgttgaaagggaaacgattaaagtcagtcatgctagtagggaatcaac-ctgatgg-a-tcgtaag----------------------------------acttat-cttgtgatctttcttgtgtatttccttg--cttggcaggttagcatcaa-tttcgttcatcattaaaaaatc-tcgggaatgtagcttttcttcgggaaagta-ttatagaccttgat-atatgtggtgatcgagattgaggattgcagcggatacc-tttt----aaggctagtcacctgg-cttctga--cggttacctcgctt--tcgatagc-tcgctaatgattgtgggattcgacagtctagaac-gttagagtgatcataaa-ttcgctaaggatgctgacgtaatggctttaaacgacccgtcttgaaac-acggacc-aaggagtctaac-atgtatgcgagtgtt
>FM876830_Acaulospora_kentinensis
cctagtaagcgtgagtcatcagctcacgttgattacgtccct-gccctttgtacacaccgcccgtcgctactaccgattgaat-ggcttagtgagactctcggattggagtgaaggaaccggcaacggatccttttttctgagaagtttgtcaaacttggtcatttagaggaagtaaaagtcgtaacaaggtttccgtaggtgaacctgcggaaggatcattaaaat--tt------------------------------------------ttatattc-aaaaa-tttccaacc------taaacttaaatagtt------cagta-------aat-caatc--gagat-ttaaataatgacaactttcaacaacggatctcttggctcttgcatcgatgaagaacgcagcgaaatgcgataagtaatgtgaattgcagaattccgtgaatcatcaaatctttgaacgcaaattgcactcttt-ggtattccgaagagtatgcttgcttgagggttgtttaaa---taaattcg-t------------att-----------ttttatacggatctgagtcttcc-aaaa-t-ttt-------------------------taaattttggtaactta-aaatttaacttgacgatat-----------tatatta--ttag-aaatg------ttttatcttgcata--------------ttttgtaa---g-tttca-ttaataattattataattaatcgttatatcgtta-ttatttacctagtt----------------------------att-tcgg---aa-----ttagg---t-taagtaatacaa-------atttttt-tttcaacctcaagtcaagtaag-agtacccgctgaactt-aagcatatcaataagcggaggaaaagaaactaacaaggatttcc-ttagtaacggcgagtgaagtggtaaaagctcaaattttaaatcaccaagg-ttt--ctttggtgaattgtaatttgaagaaagtcgttttgatattc-ggg-ttttatc-caagtcctttggga--taaggtatcat-ag-agggtgagaatcccgttcatga-ttaaaccttg-----atgtcacttaattcactttctaagagtcgagttg-tttgggattgcagctcaaaatgggtggtaaatttcacctaaggctaaatatatgcaagagaccgatagcgaacaagtaccgt-gagggaaagatgaaaagaactttgaaaagagagttaaatagtacgtgaaattgttgaaagggaaacgattgaagtcagtcatgctagtagggaatcaac-ttgatgg-a-tcgtagg----------------------------------acttat-cttatgatctttcttgtgcactttcttg--cttggcaggttagcatcaa-tttcgggtatcattaaaaaatc-gagggaatgtagctttctttcgggaaagtg-ttatagaccttgataaaatgtggtgaccgagattgaggattgcagcggatacc-tctt----aaggctagtcaccttg-cttctga--cggttaccctgctt--tcgagagc-tcgctcacgattgtgggattcaacagtctag-at-gttagagtgatcttaaa-ttcgctaaggatgctgacgtaatggctttaaacgacccgtcttgaaac-acggacc-aaggagtctaac-atgtatgcgagtgtt
>FM876822_Acaulospora_kentinensis
cctagtaagtgtgagtcatcagctcacgttgattacgtccct-gccctttgtacacaccgcccgtcgctactaccgattgaat-ggcttagtgagactctcggattggagtgaaggaaccggcaacggatccttttttctgagaagtttgtcaaacttggtcatttagaggaagtaaaagtcgtaacaaggtttccgtaggtgaacctgcggaaggatcattaaaat--tt------------------------------------------ttatattc-aaaaa-tttccaacc------taaacttaaatagtt------cagta-------aat-caatc--gagat-ttaaataatgacaacttttaacaacggatctcttggctcttgcatcgatgaagaacgcagcgaaatgcgataagtaatgtgaattgcagaattccgtgaatcatcaaatctttgaacgcaaattgcactcttt-ggtattccgaagagtatgcttgcttgagggttgtttaaa---taaattcg-t------------att-----------ttttatacggatctgagtcntcc-aaaa-t-ttt-------------------------taaattttggtaactta-aaatttaacttgacgatat-----------tatatta--ttag-aaatg------ttttatcttgcata--------------ttttgtaa---g-tttca-ttaataattattataattaatcgttatatcgttatttatttacctagtt----------------------------att-tcgg---aa-----ttagg---t-taagtaatacaa-------atttttt-tttcaacctcaagtcaagtaag-agtacccgctgaactt-aagcatatcaataagcggaggaaaagaaactaacaaggatttcc-ttagtaacggcgagtgaagtggtaaaagctcaaattttaaatcaccaagg-ttt--ctttggtgaattgtaatttgaagaaagtcgttttgatattc-ggg-ttttatc-caagtcctttggga--taaggtatcat-ag-agggtgagaatcccgttcatga-ttaaaccttg-----atgtcacttaattcactttctaagagtcgagttg-tttgggattgcagctcaaaatgggtggtaaatttcacctaaggctaaatatatgcaagagaccgatagcgaacaagtaccgt-gagggaaagatgaaaagaactttgaaaagagagttaaatagtacgtgaaattgttgaaagggaaacgattgaagtcagtcatgctagtagggaatcaac-ttgatgg-a-tcgtagg----------------------------------acttat-cttatgatctttcttgtgcactttcttg--cttggcaggttagcatcaa-tttcgggtatcattaaaaaatc-gagggaatgtagctttctttcgggaaagtg-ttatagaccttgataaaatgtggtgaccgagattgaggattgcagcggatacc-tctt----aaggctagtcaccttg-cttctga--cggttaccctgctt--tcgagagc-tcgctcacgattgtgggattcaacagtctag-at-gttagagtgatcttaaa-ttcgctaaggatgctgacgtaatggctttaaacgacccgtcttgaaac-actgacc-aaggagtctaac-atatgtgcgagtgtt
>FN547520_Acaulospora_kentinensis
cctagtaagcgtgagtcatcagctcacgttgattacgtccct-gccctttgtacacaccgcccgtcgctactaccgattgaat-ggcttagtgagactctcggattggagtgaaggaaccggcaacggatccttttttctgagaagtttgtcaaacttggtcatttagaggaagtaaaagtcgtaacaaggtttccgtaggtgaacctgcggaaggatcattaaaat--tt------------------------------------------ttatattc-aaaaa-tttccaacc------taaacttaaatagtt------cagta-------aat-caatc--gagat-ttaaataatgacaacttttaacaacggatctcttggctcttgcatcgatgaagaacgcagcgaaatgcgataagtaatgtgaattgcagaattccgtgaatcatcaaatctttgaacgcaaattgcactcttt-ggtattccgaagagtatgcttgcttgagggttgtttaaa---taaattcg-t------------att-----------ttttatacggatctgagtcttcc-aaaa-t-ttt-------------------------taaattttggtaactta-aaatttaacttgacgatat-----------tatatta--ttag-aaatg------ttttatcttgcata--------------ttttgtaa---g-tttca-ttaataattattataattaatcgttatatcgtta-ttatttacctagtt----------------------------att-tcgg---aa-----ttagg---t-taagtaatacaa-------atttttt-tttcaacctcaagtcaagtaag-agtacccgctgaactt-aagcatatcaataagcggaggaaaagaaactaacaaggatttcc-ttagtaacggcgagtgaagtggkaaaagctcaaattttaaatcaccaagg-ttt--ctttggtgaattgtaatttgaagaaagtcgttttgatattc-gggtttttatc-caagtcctttggga--taaggtatcat-ag-agggtgagaatcccgttcatga-ttaaaccttg-----atgtcacttaattcactttctaagagtcgagttg-tttgggattgcagctcaaaatgggtggtaaatttcacctaaggctaaatatatgcaagagaccgatagcgaacaagtaccgt-gagggaaagatgaaaagaactttgaaaagagagttaaatagtacgtgaaattgttgaaagggaaacgattgaagtcagtcatgntagtagggaatcaac-ttgatgg-a-tcgtagg----------------------------------acttat-cttatgatctttcttgtgcattttcttg--cttggcaggttagcatcaa-tttcgggtatcattaaaaaatc-gagggaatgtagctttctttcgggaaagtg-ttatagaccttgataaaatgtggtgaccgagattgaggattgcagcggatacc-tttt----aaggctagtcaccttg-cttctga--cggttaccctgctt--tcgagagc-ttgctcacgattgtgggattcaacagtctag-at-gttagagtgatcttaaa-ttcgctaaggatgctgacgtaatggctttaaacgacccgtcttgaaac-acggacc-aaggagtctaan-atttatncnngtgtt
>FR821674_Acaulospora_minuta
cctagtaagcgtgagtcatcagctcacgttgattacgtccct-gccctttgtacacaccgcccgtcgctactaccgattgaat-ggcttagtgagactctcggattgggttttaagaaccggcaacggatcttttcttctgagaagtttgtcaaacttggtcatttagaggaagtaaaagtcgtaacaaggtttccgtaggtgaacctgcggaaggatcattagaaa--tt-ttga----------------------------------tttttttattc-aaaaa--atttaatc------ttaataaaaatattt-atgc-atatg-ta----t-t-atatc--at-----aatattaagacaacttttaacaacggatctcttggctcttgcatcgatgaagaacgcagcgaaatgcgataagtaatgtgaattgcagaattccgtgaatcatcaaatctttgaacgcaaattgcactcttt-ggtattccgaagagtatgcttgcttgagggttgttcaaa----taaatcg-t-gaaaa----------t---------ttttttgcggacctgagttttcc-aaag-t-ttc-------------------------aaaattttggcaacttc-aaatttatcttaacgatactttaaaggtattattata--ttgg-aaatg------ttatatctcgca----------------tattgcaa---g--ttca-ttgacaattatttta-ccagtcgtta-ttcgtg--ttatttatctaata--------------------------------cctt---ta-----ttagg---t-taagtgatacat------tttttctt-tcaacacctcaagtcaagtaag-attacccgctgaactt-aagcatatcaataagcggaggaaaagagactaacaaggattccc-ttagtaacggcgagtgaggtgggaatagctcaaattttaaatcgccaagg-tttcactttggtgagttgtaatttgaagaaagt-gtttggatattc-tgg-tttgacc-caaatcctctggga--tgaggtatcat-ag-agggtgagaatcccgttcatgg-ttgaaccttgg----atgtcacttaattcactttctaagagtcgagttg-tttgggattgcagctcaaaatgggtggtaaatttcacctaaggctaaatatgtgcaagagaccgatagcgaacaagtaccgt-gagggaaagatgaaaagaactttgaaaagagagttaaatagtacgtgaaattgttgaaagggaaacgattgaagtcagtcatgctaataaggaatcaac-ttgatgg-g-tcgt--t----------------------------------cccccg-ggagcaatctttcttgtgcacttccttg--ttcggcaggttagcatcaa-tttcggttgtcatcaaaaaatt-gagggaatgtgacttctttc--gggaagtg-ttatagaccttgat-atatgtggtgatcgggattgagggttgcagcggatgct-ttt------gggctagtcacctac-cttctga--cggttaccccgctt--tcgatagc-ttgctaacgattgtggaatttaacagtctag-at-gttggagtgatcttata-ttcgctaaggatgctgacgtaatggctttaaacgacccgtcttgaaac-acggacc-aaggagtctaac-atgtgtgcgagtgtt
>FR692352_Acaulospora_scrobiculata
cctggtaagcgtgagtcatcagctcacgttgattacgtccct-gccctttgtacacaccgcccgtcgctactaccgattgaat-ggcttagtgagactctcggattgggttttaggaaccggcaacggtccctttcttctaagaagtttgtcaaacttggtcatttagaggaagtaaaagtcgtaacaaggtttccgtaggtgaacctgcggaaggatcattaaaaa--tt-ttaa-----------------------------------ttttttattc-aaaaa--atttaatc------ttaataaatat-tga-agtt-atatg-ta----tat-atatc--at-----aatattaagacaactttcaacaacggatctcttggctcttgcatcgatgaagaacgcagcgaaatgcgataagtaatgtgaattgcagaattccgtgaatcatcaaatctttgaacgcaaattgcactcttt-ggtattccgaggagtatgcttgcttgagggttgttcaaa----taaatcg-t-aaaaagaaa-tttttt---------ttttttgcggacctgagttttcc-aaag-t-ttt-------------------------aaaattttggtaacttt-aaatttatcttaacgatactttaaagg---tattata--ttgg-aaatg------tgatatcttgca----------------tattgtaa---g--ttca-ttgacaattatttta-ccaatcgtta-ttcgtg--ttatttacctaata--------------------------------cctt---ta-----ttagg---t-taagtgatacat------tttttctt-tcaacacctcaagtcaagtaag-attacccgctgaactt-aagcatatcaataagcggaggaaaagaaactaacaaggattccc-ttagtaacggcgagtgaagtgggaatagctcaaattttaaatcgccaagg-ttt-actttggtgagttgtaatttgaagaaagt-gtttggatattc-tgg-tttgatc-caaatcctttggga--tgaggtatcat-ag-agggtgagaatcccgttcatgg-ttaaaccttgg----atgtcacttcattcactttctaagagtcgagttg-tttgggattgcagctcaaaatgggtggtaaatttcacctaaggctaaatatgtgcaagagaccgatagcgaacaagtaccgt-gaggggaagatgaaaagaactttgaaaagagagttaaatagtacgtgaaattgttgaaagggaaacgattgaagtcagtcatgctaatagggaatcaac-ttgatgg-g-tcgt--t----------------------------------cccccg-ggagcaatctttcttgtgcacttccttg--ttcggcaggttagcatcaa-tttcggttgtcatcaaaaaatt-gagggaatgtgacttctttc--gggaagtg-ttatagaccttgat-atatgtggtgatcgggattgaggattgcagcggatgct-ttt------gggctagtcacctac-cttctga--cggttaccccgctt--tcgatagc-ttgctaacgattgtgggatttaacagtccag-at-gttggagtgatcttata-ttcgctaaggatgctgacgtaatggctttaaacgacccgtcttgaaac-acggacc-aaggagtctaac-atatatgcgagtgtt
>FR692354_Acaulospora_scrobiculata
cctagtaagcgtgagtcatcagctcacgttgattacgtccct-gccctttgtacacaccgcccgtcgctactaccgattgaat-ggcttagtgagactctcggattgggttttaggaaccggcaacggttcttttcttctgagaagtttgtcaaacttggtcatttagaggaagtaaaagtcgtaacaaggtttccgtaggtgaacctgcggaaggatcattagaaa--tt-ttga-----------------------------------ttttttattc-aaaaa--atttaatc------ttaatataaatattt-aagt-atatg-ta----tat-atatc--at-----aatattaagacaactttcaacaacggatctcttggctcttgcatcgatgaagaacgcagcgaaatgcgataagtaatgtgaattgcagaattccgtgaatcatcaaatctttgaacgcaaattgcactcttt-ggtattccgaggagtatgcttgcttgagggttgttcaaa----taaatcg-t-aaaaa---------tt---------ttctttgcggacctgagttttcc-aaag-t-ttc-------------------------aaaattttggtaacttt-aaatttatcttaacgatactttaaagg---tattata--ttgg-aaatg------tgataccttgca----------------tattgtaa---g--ttca-ttgacaattatttta-ccaatcgtta-ttcgtg--ttatttacctaata--------------------------------cct-----------ttagg---t-taagtgatacac------tttttctt-tcaacacctcaagtcaagtaag-attacccgctgaactt-aagcatatcaataagcggaggaaaagaaactaacaaggattccc-ttagtaacggcgagtgaagtgggaatagctcaaattttaaatcgccaagg-ttt-actttggtgagttgtaatttgaagaaagt-gtttggatattc-tgg-tttgatc-caaatcctttggga--tgaggtatcat-ag-agggtgagaatcccgttcatga-ttgaaccttgg----acgtcacttcattcactttctaagagtcgagttg-tttgggattgcagctcaaaatgggtggtaaatttcacctaaggctaaatatgtgcaagaggccgatagcgaacaagtaccgt-gagggaaagatgaaaagaactttgaaaagagagttaaatagtacgtgaaattgttgaaagggaaacgattgaagtcagtcatgctaatagggaatcaac-ttgatgg-g-tcgt--t----------------------------------cccccg-ggagcaatctttcttgtgcacttccttg--ttcggcaggttagcatcaa-tttcggttgtcatcaaaaaatt-gagggaatgtgacttctttc--gggaagtg-ttatagaccttgat-atatgtggtgatcgggattgaggattgcagcggatgct-ttt------gggctagtcacctac-ctcctga--cggttaccccgctt--tcgatagc-ttgctaacgattgtgggatttaacagtctag-at-gttggagtgatcttata-ttcgctaaggatgctgacgtaatggctttaaacgacccgtcttgaaac-acggacc-aaggagtctaac-atgtatgcgagtgtt
>FR869691_Acaulospora_minuta
cctagtaagcgtgagtcatcagctcacgttgattacgtccct-gccctttgtacacaccgcccgtcgctactaccgattgaat-ggcttagtgagactctcggattgggttttaagaaccggcaacggatcttttcttctgagaagtttgtcaaacttggtcatttagaggaagtaaaagtcgtaacaaggtttccgtaggtgaacctgcggaaggatcattggaaaattt-tgat-----------------------------------ttttttattc-aaaaa--atttaatc------ttaataaata--ttt-atgt-atatg-------tat-atatc--at-----aatattaagacaactttcaacaacggatctcttggctcttgcatcgatgaagaacgcagcgaaatgcgataagtaatgtgaattgcagaattccgtgaatcatcaaatctttgaacgcaaattgcactcttt-ggtattccgaggagtatgcttgtttgagggttgttcaaa----taaatcg-t-gaaaaaaa------tt---------ttttttgcggacctgagttttcc-aaag-t-ttt-------------------------aaaattttggtaacttt-aaatttatcttaacgatacttgaaggt-attattata--ttgg-aaatg------ttatatctcgca----------------tattgcaa---g--ttca-ttgacaattatttta-ccagtcgtta-ttcgtg--ttatttacctaata--------------------------------catt---ta-----ttagg---t-taagtaatatat------tttttctt-tcaacacctcaagtcaagtaag-attacccgctgaactt-aagcatatcaataagcggaggaaaagaaactaacaaagattccc-ttagtaacggcgagtgaagtgggaatagctcaaattttaaatcaccaagg-tttcactttggcgagttgtaatttgaagaaagt-gtttagatattc-tgg-tttgatc-taaatcctttggga--tgaggtatcat-ag-agggtgagaatcccgttcatgg-ttgaaccttgg----atgtcacttaattcactttccaagagtcgagttg-tttgggattgcagctcaaaatgggtggtaaatttcacctaaggctaaatatatgcaagagaccgatagcgaacaagtaccgt-gagggaaagatgaaaagaactttgaaaagagagttaaatagtacgtgaaattgttgaaagggaaacgattgaagtcagtcatgctaatagggaatcaac-ttgatgg-g-tcgt--t----------------------------------cccccg-ggagcaatctttcttgtgcacttccttg--ttcggcaggttagcatcaa-tttcggttgtcatcaaaaaatt-gaggtaatgtgacttctttc--gggaggtg-ttatagaccttgat-atatgtggtggtcgggattgaggattgcagcggatgct-ttt------gggctagtcacccac-cttctga--cggttaccccgctt--tcgatagc-ttgctaacgattgtggaatttaacagtctag-at-gttggagtgatcttata-ttcgctaaggatgctgacgtaatggctttaaacgacccgtcttgaaac-acggacc-aaggagtctaac-atatgtgcgagtgtt
>FR821675_Acaulospora_minuta
cctagtaagcgtgagtcatcagctcacgttgattacgtccct-gccctttgtacacaccgcccgtcgctactaccgattgaat-ggcttagtgagactctcggattgggttttaggagtcggcaacgatcccttccttctaagaagtttgtcaaacttggtcatttagaggaagtaaaagtcgtaacaaggtttccgtaggtgaacctgcggaaggatcattaaaaa--tt-ttga-----------------------------------ttttttattc-aaaaa--atttaatc------ttaataaata--ttt-atgt-atatg-------tat-atatc--at-----aatattaagacaactttcaacaacggatctcttggctcttgcatcgatgaagaacgcagcgaaatgcgataagtaatgtgaattgcagaattccgtgaatcatcaaatctttgaacgcaaattgcactcttt-ggtattccgaggagtatgcttgtttgagggttgttcaaa----taaatcg-t-gaaaaaaa-----ttt---------ttttttgcggacctgagttttcc-aaag-t-ttt-------------------------aaaattttggtaacttt-aaatttatcttaacgatacttgaaggt-attattata--ttgg-aaatg------ttatatctcgca----------------tattgcaa---g--ttca-ttgacaattatttta-ccagtcgtta-ttcgtg--ttatttacctaata--------------------------------catt---ta-----ttagg---t-taagtaatacat------tttttctt-tcaacacctcaagtcaagtaag-attacccgctgaactt-aagcatatcaataagcggaggaaaagaaactaacaaggattccc-ttagtaacggcgagtgaagtgggaatagctcaaattttaaatcaccaagg-tttcactttggcgggttgtaatttgaagaaagt-gtttagatattc-tgg-tttgatc-taaatcctttggga--tgaggtatcat-ag-agggtgagaatcccgttcatgg-ttgaaccttgg----atgtcacttaattcactttccaagagtcgagttg-tttgggattgcagctcaaaatgggtggtaaatttcacctaaggctaaatatatgcaagagaccgatagcgaacaagtaccgt-gagggaaagatgaaaagaactttgaaaagagagttaaatagtacgtgaaattgttgaaagggaaacgattgaagtcagtcatgctaatagggaatcaac-ttgatgg-g-tcgt--t----------------------------------cccccg-ggagcaatctttcttgtgcacttccttg--ttcggcaggttagcatcaa-tttcggttgtcatcaaaaaatt-gaggtaatgtgacttctttc--gggaagtg-ttatagaccttgat-atatgtggtggtcgggattgaggattgcagcggatgct-ttt------gggctagtcacctac-cttctga--cggttgcctcgctt--tcgatagc-ttgctaacgattgtgggattcagcagtctag-at-gttggagtgatcttata-ttcgctaaggatgctgacgtaatggctttaaacgacccgtcttgaaac-acggacc-aaggagtctaac-atatgtgcgagtgtt
>FR692350_Acaulospora_scrobiculata
cctagtaagcgtgagtcatcagctcacgttgattacgtccct-gccctttgtacacaccgcccgtcgctactaccgattgaat-ggcttagtgagactctcggattggg-tttaggaaccggcaacggtccctttcttctgagaagtttgtcaaacttggtcatttagaggaagtaaaagtcgtaacaaggtttccgtaggtgaacctgcggaaggatcattagaaa--tt-ttga-----------------------------------ttttttattc-aaaaa--atttaatc------ttaataaatat-ttt-atgc-atatg-ta----tat-atatc--at-----aatattaagacaactttcaacaacggatctcttggctcttgcatcgatgaagaacgcagcgaaatgcgataagtaatgtgaattgcagaattccgtgaatcatcaaatctttgaacgcaaattgcactcttt-ggtattccgaggagtatgcttgcttgagggttgttcaaa----taaatcg-t-aaa------------t---------ttttttgcggacctgagttttcc------------------------------------aaaattttggtaacttt-aaattcatcttaacgatactttaaaag--gtattata--ttgg-aaatg------tgatatcttgca----------------tattgcaa---g--ttca-ttgacaattatttta-ccaatcgttatttcgtg--ttatttacttaatg--------------------------------ccctttatt-----ttaag---c-taagtgacacaa-----ttttttttt-tcaacacctcaagtcaagtaag-attacccgctgaactt-aagcatatcaataagcggaggaaaagaaactaacaaggattccc-ttagtaacggcgagtgaagtgggaatagctcaaattttaaatcgccaagg-ttt-actttggtgagttgtaatttgaagaaagt-gtttggatattc-tgg-tttgatc-caaatcctttggga--tgaggtatcat-ag-agggtgagaatcccgttcatgg-ttgaaccttgg----atgtcacttcattcactttccaagagtcgagttg-tttgggatcgcagctcaaaacgggtggtaaatttcacctaaggctaaatatgtgcaagagaccgatagcgaacaagtaccgt-gagggaaagatgaaaagaactttgaaaagagagttaaatagtacgtgaaattgttgaaagggaaacgattgaagtcagtcatgctaatagggaatcaac-ttgatgg-g-tcgt--t----------------------------------ccccag-ggagcaatctttcttgtgcacttccttg--ttcggcaggttagcatcaa-tttcggttgtcatcgaaaaattggggggaatgtgacttctttc--gggaagtg-ttatagaccttagt-atatgtgataaccgggattgaggattgcagcggatgct-ttt------gggctagtcacctat-cttctga--cggttaccccgctt--tcgatagc-ttgctaacgactgtgggatttaacagtctag-at-gttggagtgatcttata-ttcgctaaggatgctgacgtaatggctttaaacgacccgtcttgaaac-acggacc-aaggagtctaac-atgtatgcgagtgtt
>FR750153_Acaulospora_spinosa
-------------------------------attacgtccct-gccctttgtacacaccgcccgtcgctactaccgattgaat-ggcttagtgagactctcggattgggttttaagaaccggcaacggatcttttcttctaagaagtttgtcaaacttggtcatttagaggaagtaaaagtcgtaacaaggtttccgtaggtgaacctgcggaaggatcattagaaa--tt-ttga--------------------------------tttttttttattc-aaaaa--atttaatc------ttcataaaaatattt-caat-atatg-ta----tat-atatc--at-----aatattaagacaactttcaacaacggatctcttggctcttgcatcgatgaagaacgcagcgaaatgcgataagtaatgtgaattgcagaattccgtgaatcatcaaatctttgaacgcaaattgcactcttt-ggtattccgaagagtatgcttgcttgagggttgttcaaa----taaatcg-t-aaa----------------------ttttttgcggacctgagttttcc-aaag-t-ttt-------------------------aaaattttggtaacttt-aaatttatcttaacgatactttaaaggtattattata--ttga-aaatg------ttatatcttgca----------------tatcgtaa---g--ttca-ttgacaattatttta-ccaatcgttatttcgcg--ttatttacttaataccttattaggtaataccttattaggtaatac-cctt---ta-----ttaag---c-taaataacccaa--------cttttt-tcaacacctcaagtcaagtaag-attacccgctgaactt-aagcatatcaataagcggaggaaaagaaactaacaaggattccc-ttagtaacggcgagtgaagtgggaatagctcaaattttaaatcgccaagg-tttcactttggtgagttgtaatttgaagaaagt-gtttagatattc-tgg-tttgatc-caaatcctttggga--tgaggtatcat-ag-agggtgagaatcccgtttatgg-ttaaaccgtgg----atgtcacttaattcactttctaagagtcgagttg-tttgggattgcagctcaaaatgggtggtaaatttcacctaaggctaaatatgtgcaagagaccgatagcgaacaagtaccgt-gagggaaagatgaaaagaactttgaaaagagagttaaatagtacgtgaaattgttgaaagggaaacgattgaagtcagtcatgctagtagggaatcaac-ttgatgg-t-tcgt--t----------------------------------cccccg-ggagcgatctttcttgtgcacttccttg--tttggcaagttagcatcaa-tttcggttgtcatcaaaaaatt-gagggaatgtgacttctttc--gggaagtg-ttatagaccttagttatatgtgataaccgggattgaggattgcagcggatgct-ttt------gggctagtcacctac-cttctga--cggttacctcgctt--tcgatagc-ttgctaacgattgtgggatttaacagtctag-at-gttggagtgatcttata-ttcgctaaggatgctgacgtaatggctttaaacgacccgtcttgaaac-acggacc-a---------------------------
>FR750156_Acaulospora_spinosa
-------------------------------attacgtccct-gccctttgtacacaccgcccgtcgctactaccgattgaat-ggcttagtgagactctcggattgggttttaagaaccggcaacggatcttttcttctaagaagtttgtcaaacttggtcatttagaggaagtaaaagtcgtaacaaggtttccgtaggtgaacctgcggaaggatcattagaaa--tt-ttgat-------------------------------tttttttttattc-aaaaa--atttaatc------ttaataaaaatattt-caat-atatg-ta----tat-atatc--at-----aatattaagacaactttcaacaacggatctcttggctcttgcatcgatgaagaacgcagcgaaatgcgataagtaatgtgaattgcagaattccgtgaatcatcaaatctttgaacgcaaattgcactcttt-ggtattccgaagagtatgcttgcttgagggttgttcaaa----taaatcg-t-aaa----------------------ttttttgcggacctgagttttcc-aaag-t-ttt-------------------------aaaattttggtaacttt-aaatttatcttaacgatactttaaaggtattattata--ttga-aaatg------ttatatcttgca----------------tatcgtaa---g--ttca-ttgacaattatttta-ccaatcgttatttcgcg--ttatttacttaataccttattaggtaataccttattaggtaatac-cctt---ta-----ttaag---c-taaataacccaa--------cttttt-tcaacacctcaagtcaagtaag-attacccgctgaactt-aagcatatcaataagcggaggaaaagaaactaataaggattccc-ttagtaacggcgagtgaagtgggaatagctcaaattttaaatcgccaagg-tttcactttggtgagttgtaatttgaagaaagt-gtttagatattc-tgg-tttaatc-taaatcctttggga--tgaggtatcat-ag-agggtgagaatcccgtttatgg-ttaaaccgtgg----atgtcacttaattcactttctaagagtcgagttg-tttgggattgcagctcaaaatgggtggtaaatttcacctaaggctaaatatgtgcaagagaccgatagcgaacaagtaccgt-gagggaaagatgaaaagaactttgaaaagagagttaaatagtacgtgaaattgttgaaagggaaacgattgaagtcagtcatgctaatagggaatcaac-ttgatgg-t-tcgt--t----------------------------------cccccg-ggagtgatctttcttgtgcacttccttg--tttggcaagttagcatcaa-tttcggttgtcatcaaaaaatt-gagggaatgtaacttctttc--gggaagtg-ttatagaccttgatgatatgtgatggtcgggattgaggattgcagcggatgct-ttt------gggctagtcacctac-cttctga--cggttacctcgctt--tcgatagc-ttgctaacgattgtgggattcaacagtctag-at-gttagagtgatcttata-ttcgctaaggatgctgacgtaatggctttaaacgacccgtcttgaaac-acggacc-a---------------------------
>FR750152_Acaulospora_spinosa
-------------------------------attacgtccct-gccctttgtacacaccgcccgtcgctactaccgattgaat-ggcttagtgagactctcggattgggttttaagaaccggcaacggatcttttcttctaagaagtttgtcaaacttggtcatttagaggaagtaaaagtcgtaacaaggtttccgtaggtgaacctgcggaaggatcattagaaa--tt-ttga--------------------------------ttttttttattca-aaaaa--atttaatc------ttaataaaaatattt-cagt-atatg-ta----tat-atatc--at-----aatattaagacaactttcaacaacggatctcttggctcttgcatcgatgaagaacgcagcgaaatgcgataagtaatgtgaattgcagaattccgtgaatcatcaaatctttgaacgcaaattgcactcttt-ggtattccgaagagtatgcttgcttgagggttgttcaaa----taaatcg-t-aaa----------------------ttttttgcggacctgagttttcc-agag-t-ttt-------------------------aaaattttggtaacttt-aaatttatcttaacgatactttaaaggtattattata--ttgg-aaatg------ttatatcttaca----------------tatcgtaa---g--ttca-ttgacaattatttta-ccattcgttatttcgcg--ttatttacttaata------------------------------c-cctt---ta-----ttaag---c-taaatgacccaa--------tttttt-tcaacacctcaagtcaagtaag-attacccgctgaactt-aagcatatcaataagcggaggaaaagaaactaacaaggattccc-ttagtaacggcgagtgaagtgggaatagctcaaattttaaatcgccaagg-tttcactttggtgagttgtaatttgaagaaagt-gtttagatattc-tgg-tttgatc-taaatcctttggga--tgaggtatcat-ag-agggtgagaatcccgtttatgg-ttaaaccgtgg----atgtcacttcattcactttccaagagtcgagttg-tttgggattgcagctcaaaatgggtggtaaatttcacctaaggctaaatatgtgcaagagaccgatagcgaacaagtaccgt-gagggaaagatgaaaagaactttgaaaagagagttaaatagtacgtgaaattgttgaaagggaaacgattgaagtcagtcatgctaatagggaatcaac-ttgatgg-a-tcgt--t----------------------------------cccccg-ggagcgatctttcttgtgcacttccttg--tttggcaagttagcatcaa-tttcggttgtcatcaaaaaatt-gagggaatgtgacttctttc--gggaagtg-ttatagaccttagttatatgtgataaccgggattgaggattgcagcggatgct-ttt------gggctagtcacctac-cttctga--cggttaccctgctt--tcgatagc-ttgctaacgattgtgggattcaacagtctag-at-tttagagtgatcttata-ttcgctaaggatgctgacgtaatggctttaaacgacccgtcttgaaac-acggacc-a---------------------------
>KP191475_Acaulospora_koskei
cctagtaagcgtgagtcatcagctcatgttgattacgtccct-gccctttgtacacaccgcccgtcgctactaccgattgaat-ggcttagtgagactctcggatcgggttttgggaaccggcaacggatcctttcttctgagaagtttgtcaaacttggtcatttagaggaagtaaaagtcgtaacaaggtttccgtaggtgaacctgcggaaggatcattagaat--at-tcgggaatttt-ttc------------------cctaaatatcttattc-aaaaaatttccatcc------tattaaaaat-ataa-tttt-ttaaa-------ttt-tatcaataa-----aaaataaagacaactttcaacaacggatctcttggctcttgcatcgatgaagaacgcagtgaaatgcgatacgtaatgtgaattgcagaattccgtgaatcatcaaatctttgaacgcaaattgcaytcctt-ggtattccgaggagtatgcttgcttgagggtcgaatcat----attatcg-t--------------------------tttttaacggatctgggtttttc-caag-t-ttt-----------------------tttaaaccttggtaaccta-aaatttatcttaataatatt----------tgtaata--ttga-aaatg-------tgtatcttacg---------------ttcacgtga---g--ttta-ttgacaattattatg--aatttattacgtcgta--ttattcacccggttt-------------------------------tttt---aacgat-cgggg---c-gaaataatacaa-----ttttttaaa-attcgacctcaagtcaagtaag-aatacccgctgaactt-aagcatatcaataagcggaggaaaagaaactaacaaggattccc-ttagtaacggcgagtgaactgggaagagctcaaatttaaaatcatcaggg-ttt--ccttgatgagttgtaatttgaagaaagt-gttttgatgttc-ggg-ttttatc-taaatcctttggga--taaggtatcat-ag-agggtgagaatcccgttcgtga-ttaaacctcgg----atgtcacttaattcattttctaagagtcgagttg-tttgggattgcagctcaaaatgggtggtaaatttcacctaaggctaaatatatgcgagagaccgatagcgaacaagtaccgt-gagggaaagatgaaaagaactttgaaaagagagttaaatagtacgtgaaattgttgaaagggaaacgattgaagtcagtcatgctagtgaggaatcaac-tcggtgg-t------------------------------------------------------tttcttccgggtgtactttctcg--cctggcaggttagcatcaa-tttcgttcatcattaaatgatc-ggggtaatgtggcttctcttcggagtagtg-ttatagaccttggt-agatgtgatgatcgggattgaggattgcagcgaatgct-att------tggctagtcccctga-tttctga--tggtcacctcgcct--tcgacagc-ttgctgacgtgggtgggttctgattgtctag-at-gttagtgtgatcatata-ttcgctaaggatgctgacgtaatggctttaaacgacccgtcttgaaac-acggacc-aaggagtctaac-atgtatgcgagtgt-
>KP191474_Acaulospora_koskei
cctagtaagcgtgagtcatcagctcatgttgattacgtccct-gccctttgtacacaccgcccgtcgctactaccgattgaat-ggcttagtgagactctcggatcgggttttgggaaccggcaacggatcctttcttctgagaagtttgtcaaacttggtcatttagaggaagtaaaagtcgtaacaaggtttccgtaggtgaacctgcggaaggatcattagaat--at-tcgggaatttt-ttt------------------cctaaatatcttattc-aaaaaatttccattc------tattaaaaa--ataa-tttt-ttaaa-------ctt-tatta--aa-----aaaataaagacaactttcaacaacggatctcttggctcttgcatcgatgaagaacgcagtgaaatgcgatacgtaatgtgaattgcagaattccgtgaatcatcaaatctttgaacgcaaattgcactcctt-ggtattccgaggagtatgcttgcttgagggtcgaatcat----attatcg-t--------------------------tttataacggatctgggtttttc-caag-t-ttt----------------------ttttaaaccttggtaaccta-aaatttatcttaataatatt----------tgtaata--ttga-aaatg-------tgtatcttacg---------------ttcacgtga---g--ttta-ttgacaatcattatg--aatttattacgtcgta--ttattcactcgattt-------------------------------tttt---aacgat-cgggg---cgaaaatgatacaa-----ttttttaaa-attcgacctcaagtcaagtaag-aatacccgctgaactt-aagcatatcaataagcggaggaaaagaaactaacaaggattccc-ttagtaacggcgagtgaactgggaagagctcaaatttaaaatcatcaggg-ttt--ccttgatgagttgtaatttgaagaaagt-gttttgatgttc-ggg-tttcatc-taaatcctttggga--taaggtatcat-ag-agggtgagaatcccgttcgtga-ttaaacctcgg----atgtcacttaattcattttctaagagtcgagttg-tttgggattgcagctcaaaatgggtggtaaatttcacctaaggctaaatatatgcgagagaccgatagcgaacaagtaccgt-gagggaaagatgaaaagaactttgaaaagagagttaaatagtacgtgaaattgttgaaagggaaacgattgaagtcagtcatgctagtgaggaatcaac-tcggtgg-t------------------------------------------------------tttcttccgggtgtactttctcg--cctggcaggttagcatcaa-tttcgttcatcattaaatgatc-ggggtaatgtggcttctcttcggagtagtg-ttatagaccttggt-agatgtgatgatcgggattgaggattgcagcgaatgct-att------tggctagtcccctga-tttctga--tggtcacctcgcct--tcgacagc-ttgctgacgtgggtgggttctgattgtctag-at-gttagagtgatcatata-ttcgctaaggatgctgacgtaatggctttaaacgacccgtcttgaaac-acggacc-aaggagtctaac-atatgtgcgagtgtt
>KP191476_Acaulospora_koskei
cctagtaagcgtgagtcatcagctcatgttgattacgtccct-gccctttgtacacaccgcccgtcgctactaccgattgaat-ggcttagtgagactctcggatcgggttttgggaaccggcaacggatcctttcttctgagaagtttgtcaaacttggtcatttagaggaagtaaaagtcgtaacaaggtttccgtaggtgaacctgcggaaggatcattagaat--at-tcgggaatttt-ttt------------------cctaaatatcttattc-aaaaaatttccattc------tattaaaaa--ataa-tttt-ttaaa-------ctt-tatta--aa-----aaaataaagacaactttcaacaacggatctcttggctcttgcatcgatgaagaacgcagtgaaatgcgatacgtaatgtgaattgcagaattccgtgaatcatcaaatctttgaacgcaaattgcactcctt-ggtattccgaggagtatgcttgcttgagggtcgaatcat----attatcg-t--------------------------tttataacggatctgggtttttc-caag-t-ttt----------------------ttttaaaccttggtaaccta-aaatttatcttaataatatt----------tgtaata--ttga-aaatg-------tgtatcttacg---------------ttcacgtga---g--ttta-ttgacaatcattatg--aatttattacgtcgta--ttattcactcgattt-------------------------------tttt---aacgat-cgggg---cgaaaatgatacaa-----ttttttaaa-attcgacctcaagtcaagtaag-aatacccgctgaactt-aagcatatcaataagcggaggaaaagaaactaacaaggattccc-ttagtaacggcgagtgaactgggaagagctcaaatttaaaatcatcaggg-ttt--ccttgatgagttgtaatttgaagaaagt-gttttgatgttc-ggg-tttcatc-taaatcctttggga--taaggtatcat-ag-agggtgagaatcccgttcgtga-ttaaacctcgg----atgtcacttaattcattttctaagagtcgagttg-tttgggattgcagctcaaaatgggtggtaaatttcacctaaggctaaatatatgcgagagaccgatagcgaacaagtaccgt-gagggaaagatgaaaagaactttgaaaagagagttaaatagtacgtgaaattgttgaaagggaaacgattgaagtcagtcatgctagtgaggaatcaac-tcggtgg-t------------------------------------------------------tttcttccgggtgtactttctcg--cctggcaggttagcatcaa-tttcgttcatcattaaatgatc-ggggtaatgtggcttctcttcggagtagtg-ttatagaccttggt-agatgtgatgatcgggattgaggattgcagcgaatgct-att------tggctagtcccctga-tttctga--tggtcacctcgcct--tcgacagc-ttgctgacgtgggtgggttctgattgtctag-at-gttagagtgatcatata-ttcgctaaggatgctgacgtaatggctttaaacgacccgtcttgaaac-acggacc-aaggagtctaac-atatgtgcgagtgtt
>FR750173_Acaulospora_entreriana
cctagtaagcgtgagtcatcagctcatgttgattacgtccct-gccctttgtacacaccgcccgtcgctactaccgattgaat-ggcttagtgagactctcggattgggatttcgggaccggcaacggtccctttcttctgagaagtttgtcaaacttggtcatttagaggaagtaaaagtcgtaacaaggtttccgtaggtgaacctgcggaaggatcattagaat--tc-cgtggaagattattttctt---------cccggcatcttcttaatattc-aaaaaattttctatc------ttccttt-----gat-cttt-gaaaaaaa--attaa-aaatt--aa-----atatataagacaactttcaacaacggatctcttggctcttgcatcgatgaagaacgcagcgaaatgcgataagtaatgtgaattgcagaattccgtgaatcatcaaatctttgaacgcaaattgcactcttt-ggtattccgaagagtatgcttgcttgagggttggatcac---aaaaatcg-t-gaatgaaa-----------------atttttacggatctgggttttcc-gaga-a-at--------------------------tgattcttggtaaccta-aaatttatcctaacaatatttagg------tatgata--ttgg-aaatg------ttctatcttgcatt------------ttttttgtaa---g--ttcg-ttgacaatgattacc---gattgttacgtcgtg--tcattcatc---------------------------------ttt-tttt---ta-----ttagg---t-gaaatgattcaa-----tcttttgaa-tttcaacctcaagtcaagtgag-aatacccgctgaactt-aagcatatcaataagcggaggaaaagaaactaacaaggattccc-ttagtaacggcgagtgaaccgggaaaagctcaaatttaaaatcgcttggg-ttt-acctgtgcgagttgtaatttgaagaatgt-gtttcgacttttttgg-tttgatc-caaatcctttggga--tgaggtatcat-ag-agggtgagaatcccgttcatga-ttaaaccttag----ttgtcaattgattcactttctaagagtcgagttg-tttgggattgcagctcaaaatgggtggtaaatttcacctaaggctaaatatttgcaagagaccgatagcgaacaagtaccgt-gagggaaagatgaaaagaactttgaaaagagagttaaaaagtacgtgaaattgttgaaagggaaacgattgaagtcagtcatgctagtgaggaatcaac-atggtgg-t-gtga--g----------------------------------tctctc-----atctcttccgtgtgcacttcctcg--tctggcaggttagcatcaa-tttcgattgtcatcaaataatt-ggggtaatgtggcttcgcttcggtggagtg-ttatagaccttggt-ggatgtggcgattgggattgaggattgcagcggatgcc-tct------tggctagtcacctga-ctcctga--ctgtcacctcgctt--tcgacagc-ttgctgacgattgtgggacacggcggtctag-aa-gttagagtgatcttaaa-ttcgctaaggatgctgacgtaatggctttaaacgacccgtcttgaaac-acggacc-aaggagtctaac-atgtgtgcgagtgtt
>FR750171_Acaulospora_entreriana
cctagtaagcgtgagtcatcagctcatgttgattacgtccct-gccctttgtacacaccgcccgtcgctactaccgattgaat-ggcttagtgagactctcggattgggatttcgggaccggcaacggtccctttcttctgagaagtttgtcaaacttggtcatttagaggaagtaaaagtcgtaacaaggtttccgtaggtgaacctgcggaaggatcattagaat--tc-cgtggaagattattttctt---------cccggcatcttcttaatattc-aaaaaattttctatc------ttccttt-----gat-cttt-gaaaaaaa--attaa-aaatt--aa-----atatataagacaactttcaacaacggatctcttggctcttgcatcgatgaagaacgcagcgaaatgcgataagtaatgtgaattgcagaattccgtgaatcatcaaatctttgaacgcaaattgcactcttt-ggtattccgaagagtatgcttgcttgagggttggatcac---aaaaatcg-t-gaatgaaa-----------------atttttacggatctgggttttcc-gaga-a-at--------------------------tgattcttggtaaccta-aaatttatcctaacaatatttagg------tatgata--ttgg-aaatg------ttctatcttgcatt------------ttttttgtaa---g--ttcg-ttgacaatgattacc---gattgttacgtcgtg--tcattcatc---------------------------------ttt-tttt---ta-----ttagg---t-gaaatgattcaa-----tcttttgaa-tttcaacctcaagtcaagtgag-aatacccgctgaactt-aagcatatcaataagcggaggaaaagaaactaacaaggattccc-ttagtaacggcgagtgaaccgggaaaagctcaaatttaaaatcgcttggg-ttt-acctgtgcgagttgtaatttgaagaatgt-gtttcgacttttttgg-tttgatc-caaatcctttggga--tgaggtatcat-ag-agggtgagaatcccgttcatga-ttaaaccttag----ttgtcaattgattcactttctaagagtcgagttg-tttgggattgcagctcaaaatgggtggtaaatttcacctaaggctaaata-ttgcaagagaccgatagcgaacaagtaccgt-gagggaaagatgaaaagaactttgaaaagagagttaaaaagtacgtgaaattgttgaaagggaaacgattgaagtcagtcatgctagtgaggaatcaac-atggtgg-t-gtga--g----------------------------------tctctc-----atctcttccgtgtgcacttcctcg--tctggcaggttagcatcaa-tttcgattgtcatcaaataatt-ggggtaatgtggcttcgcttcggtggagtg-ttatagaccttggt-ggatgtggcgattgggattgaggattgcagcggatgcc-tct------tggctagtcacctga-ctcctga--ctgtcacctcgctt--tcgacagc-ttgctgacgattgtgggacacggcggtctag-aa-gttagagtgatcttaaa-ttcgctaaggatgctgacgtaatggctttaaacgacccgtcttgaaac-acggacc-aaggagtctaac-atgtgtgcgagtgtt
>FR750169_Acaulospora_entreriana
cctagtaagcgtgagtcatcagctcatgttgattacgtccct-gccctttgtacacaccgcccgtcgctactaccgattgaat-ggcttagtgagactctcggattgggatttcgggaccggcaacggtccctttcttctgagaagtttgtcaaacttggtcatttagaggaagtaaaagtcgtaacaaggtttccgtaggtgaacctgcggaaggatcattagaat--tc-cgtggaagattattttctt---------cccggcatcttcttaatattc-aaaaaattttctatc------ttccttt-----gat-cttt-gaaaaaaa--attaa-aaatt--aa-----atatataagacaactttcaacaacggatctcttggctcttgcatcgatgaagaacgcagcgaaatgcgataagtaatgtgaattgcagaattccgtgaatcatcaaatctttgaacgcaaattgcactcttt-ggtattccgaagagtatgcttgcttgagggttggatcac---aaaaatcg-t-gaatgaaa-----------------atttttacggatctgggttttcc-gaga-a-at--------------------------tgattcttggtaaccta-aaatttatcctaacaatatttagg------tatgata--ttgg-aaatg------ttctatcttgcata------------ttttttgtaa---g--ttcg-ttgacaatgattacc---gattgttacgtcgtg--tcattcatcttt------------------------------ttt-tttt---tg-----ttagg---t-gaaatgattcaa-----tcttttgaa-tttcaacctcaagtcaagtgag-aatacccgctgaactt-aagcatatcaataagcggaggaaaagaaactaacaaggattccc-ttagtaacggcgagtgaaccgggaaaagctcaaatttaaaatcgcttggg-ttt-acctgtgcgagttgtaatttgaagaatgt-gtttcgacttttttgg-tttgatc-caaatcctttggga--tgaggtatcat-ag-agggtgagaatcccgttcatga-ttaaaccttag----ttgttaattgattcactttctaagagtcgagttg-tttgggattgcagctcaaaatgggtggtaaatttcacctaaggctaaata-ttgcaagagaccgatagcgaacaagtaccgt-gagggaaagatgaaaagaactttgaaaagagagttaaaaagtacgtgaaattgttgaaagggaaacgattgaagtcagtcatgctagtaaggaatcaac-atggtgg-t-gtga--g----------------------------------tctctc-----atctcttccgtgtgcacttcctcg--tctggcaggttagcatcaa-tttcgattgtcatcaaataatt-ggggtaatgtggcttcacttcggtggagtg-ttatagaccctggt-ggatgtggcgattgggattgaggattgcagcggatgcc-tct------tggctagtcacctga-ctcctgg--ctgtcacctcgctt--tcgacagc-ttgctgacgatcgtgggacacggcggtctag-ggtgttggtctgatcttaaa-ttcgctaaggatgctgacgtaatggctttaaacgacccgtcttgaaac-acggacc-aaggagtctaac-atgtgtgcgagtgtt
>KP756438_Acaulospora_laevis
cctagtaagcgtgagtcatcagctcatgttgattacgtccct-gccctttgtacacaccgcccgtcgctactaccgattgaat-ggcttagtgagactctcggatcgggatttcggaaccggcaacggtcccttttttctgagaagtttgtcaaacttggtcatttagaggaagtaaaagtcgtaacaaggtttccgtaggtgaacctgcggaaggatcattagaat--tcccgtggaagatt-ctttctt---------cccggcatcttcttattattc-aaaaa-ttttctatc------ttttt-------aat-cttt-aaaaaaat--------ttttt--aa-----actattaagacaactttcaacaacggatctcttggctcttgcatcgatgaagaacgcagcgaaatgcgataagtaatgtgaattgcagaattccgtgaatcatcaaatctttgaacgcaaattgcactcttt-ggtattccgaagagtatgcttgcttgagggttggatcac---aaaaatcg-t-gaatgaaat----------------ttttttacggatctgggttttcc-gaaa-a-tt-----------------------------aatttggtaaccta-aaatttatcttaacaatatttagg------tatgata--ttgg-aaatg------ttctatcttgcata------------ttttttgtaa---g--ttcg-ttgacaatgattacc---gattgttacgtcgtg--tcattcatc-------------------------------------tttt---at-----ttagg---t-gagatgacctaa-----tcttttgaa-tttcaacctcaagtcaagtgag-aatacccgctgaactt-aagcatatcaataagcggaggaaaagaaactaacaaggattccc-tcagtaacggcgagtgaaccgggaaaagctcaaatttaaaatcgcttggg-ttt-acccgagtgagttgtaatttgaagaaggt-gtttcgacttttcggg-tttgatc-c-aatcctttggga--tgaggtatcat-ag-agggtgagaatcccgttcatga-ttaaacccgag----ttgtcaattgattcattttctaagagtcgagttg-tttgggattgcagctcaaaatgggtggtaaatttcacctaaggctaaatatctgcgagagaccgatagcgaacaagtaccgt-gagggaaagatgaaaagaactttgaaaagagagttaaaaagtacgtgaaattgttgaaagggaaacgattgaagtcagtcatgctagcgaggaatcaac-ttggtgg-t-gtga--g----------------------------------tctctc-----atctcctccgtgtgcacttcctcg--tctggcaggttagcatcaa-ttttgattgtcatcaaataatt-ggggtaatgtggcttctcttcggtggagtg-ttatagaccctggt-ggatgtggcgattgggattgaggattgcagcggatgcc-tct------tggctagtcacctga-ttcctgg--ctgtcacctcgctt--tcgacagc-ttgctgacgattgtgggactcggcggtctag-gt-gtcggtctgatcttaaa-ttcgctaaggatgctgacgtaatggctttaaacgacccgtcttg-aac-acggacc-aaggag----------------------
>KP756447_Acaulospora_laevis
cctagtaagcgtgagtcatcagctcatgttgattacgtccct-gccctttgtacacaccgcccgtcgctactaccgattgaat-ggcttagtgagactctcggatcgggatttcggaaccggcaacggtcccttttttctgagaagtttgtcaaacttggtcatttagaggaagtaaaagtcgtaacaaggtttccgtaggtgaacctgcggaaggatcattagaat--tcccgtggaagatt-ctttcttc--------cccggcatcttcttattattc-aaaaatttttctatc------ttttt-------aat-cttt-aaaaaaa---------ttttt--aa-----actattaagacaactttcaacaacggatctcttggctcttgcatcgatgaagaacgcagcgaaatgcgataagtaatgtgaattgcagaattccgtgaatcatcaaatctttgaacgcaaattgcactcttt-ggtattccgaagagtatgcttgcttgagggttgaatcac---aaatatcg-t-gaatgaaa-----------------ttttttacggatctgggttttcc-gaaa-a-tt-----------------------------aatttggtaaccta-aaatttatcttaacaatattgtgg------tatgata--ttgg-aaatg------ttctatcttgcata------------ttttttgtaa---g--ttcg-ttgacaatgattacc---aattgttacgtcgtg--tcattcatc-------------------------------------tttt---at-----ttagg---t-ataatgacccaa-----tcttttgaa-tttcaacctcaagtcaagtgag-aatacccgctgaactt-aagcatatcaataagcggaggaaaagaaactaacaaggattccc-tcagtaacggcgagtgaaccgggaaaagctcaaatttaaaatcgcttggg-ttt-acctgagtgagttgtaatttgaagaaggt-gtttcgacttttcggg-tttgatc-caaatcctttggga--tgaggtatcat-ag-agggtgagaatcccgttcatga-ttaaacccgag----ttgtcaattgattcattttctaagagtcgagttg-tttgggattgcagctcaaaatgggtggtaaatttcacctaaggctaaatatctgcgagagaccgatagcgaacaagtaccgt-gagggaaagatgaaaagaactttgaaaagagagttaaaaagtacgtgaaattgttgaaagggaaacgattgaagtcagtcatgctagcgaggaatcaac-ttggtgg-g-gtga--g----------------------------------tctctc-----atctcctccgtgtgcacttcctcg--tctggcaggttagcatcaa-ttttgattgtcatcaaataatt-ggggtaatgtggcttctcttcggtggagtg-ttatagaccctggt-ggatgtggcgattgggattgaggattgcagcggatgcc-tct------tggctagtcacctgg-cttctgg--cggtcacctcgctt--ttgacagc-ttgctgatgattgtgggacccgacagtctag-aa-gttagagtgatcttaaa-ttcgctaaggatgctgacgtaatggctttaaacgacccgtcttg-aac-acggacc-aaggag----------------------
>FN547512_Acaulospora_laevis
cctagtaagcgtgagtcatcagctcatgttgattacgtccct-gccctttgtacacaccgcccgtcgctactaccgattgaat-ggcttagtgagactctcggatcgggatttcggaaccggcaacggtcccttttttctgagaagtttgtcaaacttggtcatttagaggaagtaaaagtcgtaacaaggtttccgtaggtgaacctgcggaaggatcattagaat--tc-cgtggatgatt-ctttctt---------cccggcatcttcttaatattc-aaaaa-ttttctacc------ttttt-------aat-cttt-aaaaaaaaca------tttta--ag-----ttagtaaagacaactttcaacaacggatctcttggctcttgcatcgatgaagaacgcagcgaaatgcgataattaatgtgaattgcagaattccgtgaatcattaaatctttgaacgcaaattgcactcttt-ggtattccgaagagtatgcttgtttgagggttggatcac---aaaaatcg-t-gaatgaaa-----------------ttttttatggatctgggttttcc-gaaa-a-tt-----------------------------aatttggtaaccta-aaatttatcttaacaatattgagg------tatgata--ttgg-aaatg------ttctatcttgcata------------ttttttgtaa---g--ttcg-ttaacaatgattacc---gattattacgtcgcg--tcattcatc-------------------------------------tttt---at-----ttagg---t-gaaatgattcaa-----tcttttgaa-tttcaacctcaagtcaagtgag-aatacccgctgaactt-aagcacatcaataagcggaggaaaagaaactaacaaggatttcc-tcagtaacggcgagtgaaccgggaaaagctcaaatttaaaatcgcttggg-ttt-acctgagtgagttgtaatttgaagagagt-gtttcgacttttcggg-tttgatc-caaatcctttggga--tgaggtatcat-ag-agggtgagaatcccgttcatga-ttaaaccggag---tttgtcaattaattcattttctaagagtcgagttg-tttgggattgcagctcaaaatgggtggtaaatttcacctaaggctaaatatctgcaagagaccgatagcgaacaagtaccgt-gagggaaagatgaaaagaactttgaaaagagagttaaaaagtgcgtgaatttgttgaaagggaaacgattgaagtcagtcatgctagcgaggaatcaac-ttggtgg-t-gtga--g----------------------------------tctctt-----atctcctccgtgtgcacttcctcg--tctggcaggttagcattaa--tttgattgttatcaaataatt-ggggtaatgtggcttctcttcggtggagtg-ttatagaccctggt-ggatgtggcgattgggattgaggattgcagcggatgtc-tct------tggctagtcatccga-ttcctgg--ctgtcacttcgctt--tcgacagc-ttgctgacgattgtgggactcggcggtc----------ggtctgatcttaaa-ttcgctaaggatgctgacgtaatggctttaaacgacccgtcttgaaac-acggacc-aaggagtctaac-atgtgtgcgagtgtt
>HG421736_Acaulospora_viridis
cctagtaagcgtgagtcatcagctcacgttgattacgtccct-gccctttctacacaccgcccgtcgctactaccgattgaat-ggcttagtgagaccctcggatcgggatttggggatcggcaacgttccctcttttctgagaagtttgtcaaacttggtcatttagaggaagtaaaagtcgtgacaaggtttccgtaggtgaacctgcggaaggatcattagaat--at-tacgggaattt-aattaattaatttatttatttccctgatgtcttattc-aaaaaattttcagat-----cttatcgt-----aat-ctttaaaaaa-------aaa-aaaca--at-----tatattaagacaactttcaacaacggatctcttggctcttgcatcgatgaagaacgcagcgaaatgcgataagtaatgtgaattgcagaattccgtgaatcatcaaatctttgaacgcaaattgcactcctt-ggtattccgaggagtatgcttgcttgagggttgtttcac--caaaaatcg-t-gaaaaaaaa----------------catttcacggatctgggtttttc-caaa-g-ttt-------------------------tgaattttggtgaccta-aaatttatcttaacaatatttagg------tattata--ttggaaaatg------ttctatcttacatg-------------tttttgtaa---g--ttca-ttaataattattacc---aattgttacgtcgtg--ttattcatctagtg----------------------------ttt-tttt---aa-----ttagg---t-gaaataattcaa----tctattttaa-tttcaacctcaagtcaagtaag-aatacccgctgaactt-aagcatatcaataagcggaggaaaagaaactaacaaggattccc-ttagtaacggcgagtgaaccgggaagagctcaaatttaaaatcgccttgggttttacctgggcgagttgtaatttgaagaaagt-gtttggacatct-ggg-tttgatc-taaatcctttggga--tgaggtatcat-ag-agggtgaaaatcccgttcatga-ctaaacctcgg----atgtcacttaattcactttccaagagtcgagttg-tttgggattgcagctcaaaatgggtggtaaatttcacctaaggctaaatatgtgcaagagaccgatagcgaacaagtaccgt-gagggaaagatgaaaagaactttgaaaagagagttaaatagtacgtgaaattgttgaaagggaaacgattaaagtcagtcatgctagtaaggaatcaac-atggtgg-t-----------------------------------------------------ttttctgccgtgtgcactttcttg--ccttgcaggttagcatcaa-ttttggttgtcatcaaagaacc-ggggaaatgtgtctcttcttcggaggagtgtttatagaccttggt-agatgtggcgactgggattgaggattgcagtgaatgcc-ttt------tggctagtcacctgg-cttctaa--cggtcaccccgctt--tcgatagc-ttgctgacgatcgtgggactcgacagtctag-at-gttagagtgatcttaaa-ttcactaaggatgctgacgtaatggctttaaacgacccgtcttgaaac-acggacc-aaggagtctaac-atatgtgcgagtgtt
>HG421738_Acaulospora_viridis
cctagtaagcgtgagtcatcagctcacgttgattacgtccct-gccctttgtacacaccgcccgtcgctactaccgattgaat-ggcttagtgagaccttcggatcgggattt-gggatcggcaacgttccctcttttctgagaagtttgtcaaacttggtcatttaggggaagtaaaagtcgtaacaaggtttccgtaggtgaacctgcggaaggatcattagaat--at-tacgggaattt-aattaatttatttatttatttccctgatgtcttattc-aaaaaattttcagat-----cttatctt-----aat-cttt-aaaaa-------aaa-aaaca--at-----tatattaagacaacttttaacaacggatctcttggctcttgcatcgatgaagaacgcagcgaaatgcgataagtaatgtgaattgcagaattccgtgaatcatcaaatctttgaacgcaaattgcactcctt-ggtattccgaggagtatgcttgcttgagggttgtttcac--caaaaatcg-t-gaaaaaaaa----------------catttcacggatctgggtttttc-caaa-g-ttt-------------------------tgaattttggtgaccta-aaatttatcataacaatatttagg------tattata--ttgg-aaatg------ttctatcttacatg-------------tttttgtaa---g--ttca-ttaataattattacc---aattgttacgtcgtg--ttattcatctagtg-----------------------------tt-tttt---aa-----ttagg---t-gaaataattcaa----tctattttaa-tttcaacctcaagtcaagtaag-aatacccgctgaactt-aagcatatcaataagcggaggaaaagaaactaacaaggattccc-ttagtaacggcgagtgaaccgggaagagctcaaatttaaaatcgccttgggttttacctgggcgagttgtaatttgaagaaagt-gtttggacatct-ggg-tttgatc-taaatcctttggga--tggggtatcat-ag-agggtgagaatcccgttcatga-ctaaacctcgg----atgtcacttaattcactttccaagagtcgagttg-tttgggattgcagctcaaaatgggtggtaaatttcacctaaggctaaatatgtgcaagagaccgatagcgaacaagtaccgt-gagggaaagatgaaaagaactttgaaaagagagttaaataatacgtgaaattgttgaaagggaaacgattaaagtcagtcatgctagtaaggaatcaac-atggtggtt-----------------------------------------------------ttttctgccgtgtgcactttcttg--ccttgcaggttagcatcaa-ttttggttgtcatcaaagaact-agggaaatgtgtcttctcttcggagaagtgtttatagaccttggt-agatgtggcgactgggattgaggattgcagtgaatgcc-ttt------tggctagtcacctgg-cttctga--cggtcaccccgctt--tcgatagc-ttgctgacgatcgtgggactcgtcagtctag-at-gttagagtgatcttaaa-ttcactaaggatgctgacgtaatggctttaaacgacccgtcttgaaac-acggacc-aaggagtctaac-atgtgtgcgagtgtt
>HG421737_Acaulospora_viridis
cctagtaagcgtgagtcatcagctcacgttgattacgtccct-gccctttgtacacaccgcccgtcgctactaccgattgaat-ggcttagtgagaccctcggatcgggatttggggatcggcaacgttccctcttttctgagaagtttgtcaaacttggtcatttagaggaagtaaaagtcgtaacaaggtttccgtaggtgaacctgcggaaggatcattagaat--at-tacgggaattt-aattaattaatttatttatttccctgatgtcttattc--aaaaatcttcagat-----cttatctt-----aat-cttt-aaaaa-------aaa-aaaca--at-----tatattaagacaactttcaacaacggatctcttggctcttgcatcgatgaagaacgcagcgaaatgcgataagtaatgtgaattgcagaattccgtgaatcatcaaatctttgaacgcaaattgcactcctt-ggtattccgaggagtatgcttgcttgagggttgtttcac--caaaaatcg-t-gagaaaaaa----------------catttcacggatctgggtttttc-caaa-g-ttt-------------------------tgaattttggtgaccta-aaatttatcttaacaatatttagg------tattata--ttgg-aaatg------ttctatcttacatg-------------tttttgtaa---g--ttca-ttaataattattacc---aattgttacgtcgtg--ttattcatctagtg-----------------------------tt-tttt---aa-----ttagg---t-gaaataattcaa----tctattttaa-tttcaacctcaagtcaagtaag-aatacccgctgaactt-aagcatatcaataagcggaggaaaagaaactaacaaggattccc-ttagtaacggcgagtgaaccgggaagagctcaaatttaaaatcgccttaggttttacctgggcgagttgtaatttgaagaaagt-gtttggatatct-ggg-tttgatc-taaatcctttggga--tgaggtatcat-ag-agggtgagaatcccgttcatga-ctaaacctcgg----atgtcacttaattcactttccaagagtcgagttg-tttgggattgcagctcaaaatgggtggtaaatttcacctaaggctaaatatttgcaagagaccgatagcgaacaagtaccgt-gagggaaagatgaaaagaactttgaaaagagagttaaatagtacgtgaaattgttgaaagggaaacgattaaagtcagtcatgctagtaaggaatcaac-atgatgg-t-----------------------------------------------------ttttctgtcgtgtgcactttcttg--ccttgcaggttagcatcaa-ttttggttgtcatcaaagaact-agggaaatgtgtcttctcttcggagaagtgtttatagaccttggt-agatgtggcgactgggattgaggattgcagtgaatgcc-ttt------tggctagtcacctgg-cttctga--cggtcaccccgctt--tcgatagc-ttgctgacgatcgtgggactcgtcagtctag-at-gttagagtgatcttaaa-ttcactaaggatgctgacgtaatggctttaaacgacccgtcttgaaac-acggacc-aaggagtctaac-atgtatgcgagtgtt
>LN736022_Acaulospora_foveata
cctagtaagcgtgagtcatcagctcatgttgattacgtccctcgccctttgtacataccgcccgtcgctactactgattgaataggcttagtgagactctcggatcgggttttaggaaccggcaacggtacctttcttctgagaagtttgtcaaacttggtcatttagaggaagtaaaagtcgtaacaaggtttccgtaggtgaacctgcggaaggatcattagaat--ta-ttagaaagatt-ttttaatctttcca------------atactttactc-aaaat--tttcggtc------ttata------atac-atat-tcaaa-------tat-tttta--aa----aa--aatttgataactttcaacaacggatctcttggctcttgcatcgatgaagaacgcagctaaatgcgataggtaatgtgaattgcagaattccgtgaatcatcaaatctttgaacgcaaattgcactctct-ggtattccggggagtatacttgcttgagggttagtgat---tacaaatcg-t-gaaaagaa-----------------atttttacggatctggattttcc-aaaa-------------------------------gtttttttggtaatcta-aaatttatcttaacaatagcgata-----ggtgatta--ttgg-aaatg-------tttatc-------------------------ttta---a--ttca-ttaacaattattgcc--aatttgttacgtcgtg--ttattttcctaatc--------------------------------tctt---ga-----ttggg---taagagcaacacaa-tttttcctttgaa-atctgacctcaagtcaagtaag-aatacccgctgaactt-aagcatatcaataagcggaggaaaagaaactaacaaggattccc-ttagtaacggcgagtgaactgggaagagctcaaattttaaatc------------gcccaggcgagttgtaatttgaagaaagt-gttttgatgctc-tgg-tttagcc-taaatcctttggga--taaggtatcat-ag-agggtgagaatcccgttcatga-ctaaaccgtgg----gtgtcacctaattcactttccaagagtcgagttg-tttgggattgcagctcaaaatgggtggtaaatttcacctaaggctaaatatgtgcaagagaccgatagcgaacaagtaccgt-gagggaaagatgaaaagaactttgaaaagagagttaaatagtacgtgaaattgttgaaagggaaacgattgaagtcagtcatgcttgcagggaatcaac-aaagtgg-t-t-----------------------------------------------------ttcttccttgtgcacttccttg--cttggcaggttagcatcaa-ttttgattgtcattaaagaact-gggggaatgtggcttcttc----gggagtg-ttatagaccctggt-agatgtggcgattgggattgaggattgcagcgaatgct-tct------tggctagtcacctgg-cttctga--cggttaccttgctt--ccgatagc-tcgctaacggttgtgagactcgattgtctag-at-gttagagtgaacataaa-ttcgctaaggatgctgacgtaatggctttaaacgacccgtcttgaaac-acggacc-aaggagtctaac-atgtgtgcgagtgtt
>LN736026_Acaulospora_foveata
cctagtaagcgtgagtcatcagctcatgttgattacgtccct-gccctttgtacacaccgcccgtcgctactaccgattgaat-ggcttagtgagactctcggatcgggttttaggaaccggcaacggtacctttcttctgagaagtttgtcaaacttggtcatttagaggaagtaaaagtcgtaacaaggtttccgtaggtgaacctgcggaaggatcattagaat--ta-ttagaaagatt-ttttaatctttcca------------atactttactc-aaaat--tttcggtc------ttata------atac-atat-tcaaa-------tat-tttta--aa----aa--aatttgataactttcaacaacggatctcttggctcttgcatcgatgaagaacgcagctaaatgcgataggtaatgtgaattgcagaattccgtgaatcatcaaatctttgaacgcaaattgcactctct-ggtattccggggagtatacttgcttgagggttagtgat---tacaaatcg-t-gaaaagaa-----------------atttttacggatctggattttcc-gaaa-a-----------------------------agttttttggtaatcta-aaatttatcttaacaata------------ggtgata--ttgg-aaatg-------tttatc------------------------tttta---a--ttca-ttaacaattattgcc--aatttgttatgtcgtg--ttattttcctaatt--------------------------------tctt---ga-----ttggg---taagagtaacacaatttttttctttgaa-atctgacctcaagtcaagtaag-aatacccgctgaactt-aagcatatcaataagcggaggaaaagaaactaacaaggattccc-ttagtaacggcgagtgaactgggaaaagctcaaattttaaatc------------acctaggtgagttgtaatttgaagaaagt-gttttgatgctc-tgg-tttagcc-taaatcctttggga--taaggtatcat-ag-agggtgagaatcccgttcatga-ctaaaccgtgg----gtgtcacctaattcactttccaagagtcgagttg-tttgggattgcagctcaaaatgggtggtaaatttcacctaaggctaaatatgtgcaagagaccgatagcgaacaagtaccgt-gagggaaagatgaaaagaactttgaaaagagagttaaatagtacgtgaaattgttgaaagggaagcgattgaagtcagtcatgcttgcagggaatcaac-aaagtgg-t-t-----------------------------------------------------ttcttccttgtgcacttccttg--cttggcaggttagcatcaa-ttttgattgtcattaaaaaact-gggggaatgtggcttcttc----gggagtg-ttatagaccctggt-agatgtggcgattgggattgaggattgcagcgaatgct-tct------tggctagtcacctgg-cttctga--cggtcaccttgctt--ccgatagc-ttgctaacggtggtgagactcgattgtctag-at-gttagagtgaacataaa-ttcgctaaggatgctgacgtaatggctttaaacgacccgtcttgaaac-acggacc-aaggagtctaac-atatgtgcgagtgtt
>LN736025_Acaulospora_foveata
cctagtaagcgtgagtcatcagctcatgttgattacgtccct-gccctttgtacacaccgcccgtcgctactaccgattgaat-ggcttagtgagactctcggatcgggttttaggaaccggcaacggtacctttcttctgagaagtttgtcaaacttggtcatttagaggaagtaaaagtcgtaacaaggtttccgtaggtgaacctgcggaaggatcattagaat--ta-ttaggaagatt-ttttaatctttcca------------atactttactc-aaaat--tttcggtc------ttatat-----acat-atat-ttaaa-------tat-attta--aa----aatttttttgataactttcaacaacggatctcttggttcttgcatcgatgaagaacgcagctaaatgcgataggtaatgtgaattgcagaattccgtgaatcatcaaatttttgaacgcaaattgcactctct-ggtattccggggagtatacttgcttgagggttagtgat---tacaaatcg-t-gaaaagaa-----------------atttttacggatctggattttcc-gaaa-a----------------------------agtttttttggtaatcca-aaatttatcttaactata------------ggtgata--ttgg-aaatg-------tttatc---------------------tttttttt---t--ttca-tggacaattattacc--tatttgttacgtcgtg--ttattttcctaatt--------------------------------cctt---ga-----ttggg---taagagtaacacaa-tttttcctttgaa-atctgacctcaagtcaagtaag-aatacccgctgaactt-aagcatatcaataagcggaggaaaagaaactaacaaggattccc-ttagtaacggcgagtgaactgggaaaagctcaaattttaaatc------------acctaggtgagttgtaatttgaagaaagt-gttttgatgctc-tgg-tttagcc-taaatcctttggga--taaggtatcat-ag-agggtgagaatcccgttcatga-ctaaaccgtgg----gtgtcacctaattcactttccaagagtcgagttg-tttgggattgcagctcaaaatgggtggtaaatttcacctaaggctaagtatgtgcaagagaccgatagcgaacaagtaccgt-gagggaaagatgaaaagaactttgaaaagagagttaaatagtacgtgaaattgttgaaagggaaacgattgaagtcagtcatgcttgcaaggaatcaac-aaagtgg-t-t-----------------------------------------------------ttcttccttgtgtacttccttg--cttggcaggttagcatcaa-ttttgattgtcattaaagaact-gggggaatgtggcttcttc----gggagtg-ttatagaccctggt-agatgtggcgattgggatcgaggattgcagcgaatgct-tct------tggctagtcacctgg-cttctga--tggtcaccttgctt--tcgatagc-ttgctaacgttggtgagatttgattgtctag-at-gttagagtgaacataaa-ttcgctaaggatgcggacgtaatggctttaaacgacccgtcttgaaac-acggacc-aaggagtctaac-atatgtgcgagtgtt
>KY565428_Acaulospora_koreana
------------------tcagctc-cgttgattacgtccct-gccctttgtacacaccgcccgtcgctactaccgattgaat-ggcttagtgagactctcggatcgggttttaggaaccggcaacggtacctttcttctgagaagtttgtcaaacttggtcatttagaggaagtaaaagtcgtaacaaggtttccgtaggtgaacctgcggaaggatcattagaat--at-taggaagattt-tttaaatctttcta-------------acacttattc-aaaaa--tttcgatc------ttatatatactatat-attt-taaac-------att-ttaaa--aa-----aaatttctgataactttcaacaacggatctcttggctcttgcatcgatgaagaacgcagcgaaatgcgataggtaatgtgaattgcagaattccgtgaatcatcaaatctttgaacgcaaattgcactctct-ggtattccggggagtatgcttgcttgagggttagtggt---tacaaatcg-t-aaaaagaa-----------------atttttacggatctggattttcc-aaag-t-t---------------------------ctttttttggtaatcta-aaatttatcttgacaata------------ggtgata--ttgg-aaatg-------tttatc-------------------------ttta---a--ttca-ttaacaattattatc--aatttgttatgtcgtg--ttatttttctaatt--------------------------------tctt---aa-----ttagg---t-aaagtaatacac-tttttc-tttgaa-atctgacctcaagtcaagtaag-aatacccgctgaactt-aagcatatcaataagcggaggaaaagaaactaacaaggattccc-ttagtaacggcgagtgaactgggaagagctcaaattttaaatctcctagg-tt--acctaggcgagttgtaatttgaagaaagt-gttttgatgctc-tgg-ttttatc-taaatcctttggga--taaggtatcat-ag-agggtgagaatcccgttcatga-ttaaacc-tgg----gtgtcacctaattcactttctaagagtcgagttg-tttgggattgcagctcaaaatgggtggtaaatttcacctaaggctaaatatgtgc-agagaccgatagcgaacaagtaccgt-gagggaaagatgaaaagaactttgaaaagagagttaaatagtacgtgaaattgttgaaagggaaacgattgaagtcagtcatgcttgcagggaatcagc-atggtgg-t-t-----------------------------------------------------ttcttccttgtgcacttccttg--cttggcaggttagcatcaa-ttttgattgtcattaaagaacc-gggggaatgtggcttcttc----gggagtg-ttatagaccttggt-agatgtggcgattgggattgaggattgcagcgaatgct-tct------tggctagtcacctgg-cttctga--tggtcaccttgctt--tcgatagc-ttgctaacgttggtgagatttgattgtctag-at-gttagtgtgatcataaa-ttcgctaaggatgctgacgtaatggc-ttaaacgacccgtc--------------------------------------------
>KY565427_Acaulospora_koreana
------------------tcagctc-cgttgattacgtccct-gccctttgtacacaccgcccgtcgctactaccgattgaat-ggcttagtgagactctcggatcgggttttaggaaccggcaacggtacctttcttctgagaagtttgtcaaacttggtcatttagaggaagtaaaagtcgtaacaaggtttccgtaggtgaacctgcggaaggatcattagaat--at-taggaagattt-tttaaatctttcta-------------acacttattc-aaaaa--tttcgatc------ttatatatactatat-attt-taaac-------att-ttaaa--aa-----aaatttctgataactttcaacaacggatctcttggctcttgcatcgatgaagaacgcagcgaaatgcgataggtaatgtgaattgcagaattccgtgaatcatcaaatctttgaacgcaaattgcactctct-ggtattccggggagtatgcttgcttgagggttagtggt---tacaaatcg-t-aaaaagaa-----------------atttttacggatctggattttcc-aaag-t-t---------------------------ctttttttggtaatcta-aaatttatcttgacaata------------ggtgata--ttgg-aaatg-------tttatc-------------------------ttta---a--ttca-ttaacaattattatc--aatttgttatgtcgtg--ttatttttctaatt--------------------------------tctt---aa-----ttagg---t-aaagtaatacac-tttttc-tttgaa-atctgacctcaagtcaagtaag-aatacccgctgaactt-aagcatatcaataagcggaggaaaagaaactaacaaggattccc-ttagtaacggcgagtgaactgggaagagctcaaattttaaatctcctagg-tt--acctaggcgagttgtaatttgaagaaagt-gttttgatgctc-tgg-ttttatc-taaatcctttggga--taaggtatcat-ag-agggtgagaatcccgttcatga-ttaaacc-tgg----gtgtcacctaattcactttctaagagtcgagttg-tttgggcttgcagttcaaaatgggtggtaaatttcacctaaggctaaatatgtgcaagagaccgatagcgaacaagtaccgt-gagggaaagatgaaaagaactttgaaaagagagttaaatagtacgtgaaattgttgaaagggaaacgattgaagtcagtcatgcttgcagggaatcagc-atggtgg-t-t-----------------------------------------------------ttcttccttgtgcacttccttg--cttggcaggttagcatcaa-ttttgattgtcattaaagaacc-gggggaatgtggcttcttc----gggagtg-ttatagaccttggt-agatgtggcgattgggattgaggattgcagcgaatgct-tct------tggctagtcacctgg-cttctga--tggtcaccttgctt--tcgatagc-ttgctaacgttggtgagatttgattgtctag-at-gttagtgtgatcataaa-ttcgctaaggatgctgacgtaatggc-ttaaacgacccgtc--------------------------------------------
>KY565429_Acaulospora_koreana
------------------tcagctc-cgttgattacgtccct-gccctttgtacacaccgcccgtcgctactaccgattgaat-ggcttagtgagactctcggatcgggttttaggaaccggcaacggtacctttcttctgagaagtttgtcaaacttggtcatttagaggaagtaaaagtcgtaacaaggtttccgtaggtgaacctgcggaaggatcatt-------------gaagattt-tttaaatctttcta-------------acacttattc-aaaaa--tttcgatc------ttatatatactatat-attt-taaac-------att-ttaaa------------------ataactttcaacaacggatctcttggctcttgcatcgatgaagaacgcagcgaaatgcgataggtaatgtgaattgcagaattccgtgaatcatcaaatctttgaacgcaaattgcactctct-ggtattccggggagtatgcttgcttgagggttagtg-------------g-t-aaaaagaa-----------------atttttacggatctggattttcc-atag-t-t---------------------------ctttttttggtaatcta-aaatttatcttgacaata------------ggtgata--ttgg-aaatg-------tttatc-------------------------ttta---a--ttca-ttaacaattattatc--aatttgttatgtcgtg--ttatttttctaatt--------------------------------tctt---aa-----ttagg---t-aaagtaatacac-tttttc------------gacctcaagtcaagtaag-aatacccgctgaactt-aagcatatcaataagcggaggaaaagaaactaacaaggattccc-ttagtaacggcgagtgaactgggaagagctcaaattttaaatctcctagg-tt--acctaggcgagttgtaatttgaagaaagt-gttttgatgctc-tgg-ttttatc-taaatcctttggga--taaggtatcat-ag-agggtgagaatcccgttcatga-ttaaacc-tgg----gtgtcacctaattcactttctaagagtcgagttg-tttgggattgcagctcaaaatgggtggtaaatttcacctaaggctaaatatgtgcaagagaccgatagcgaacaagtaccgt-gagggaaagatgaaaagaactttgaaaagagagttaaatagtacgtgaaattgttgaaagggaaacgattgaagtcagtcatgcttgcagggaatcagc-atggtgg-t-t-----------------------------------------------------ttcttccttgtgcacttccttg--cttggcaggttagcatcaa-ttttgattgtcattaaagaacc-gggggaatgtggcttcttc----gggagtg-ttatagaccttggt-agatgtggcgattgggattgaggattgcagcgaatgct-tct------tggctagtcacctgg-cttctga--tggtcaccttgctt--tcgatagc-ttgctaacgttagtgagatttgattgtctag-at-gttagtgtgatcataaa-ttcgctaaggatgctgacgtaatggc-ttaaacgacccgtc--------------------------------------------
>KP756427_Acaulospora_lacunosa
cctagtaagcgtgagtcatcagctcacgttgattacgtccct-gccctttgtacacaccgcccgtcgctactaccgattgaat-ggcttagtgagactctcggatcgggttttaggaaccggcaacggtacctttcttctgagaagtttgtcaaacttggtcatttagaggaagtaaaagtcgtaacaaggtttccgtaggtgaacctgcggaaggatcattagaat--at-taggaagattt-tttaaatctttcta-------------atacttattc-aaaaa--tttcgatc------ttgtatatactatat-atat-ttaaa-------gat-ttttt--aa-----aaaaatttgataactttcaacaacggatctctaggctcttgcatcgatgaagaacgcagtgaaatgcgataggtaatgtgaattgcagaattccgtgaatcatcaaatctttgaacgcaaattgcactctct-ggtattccggggagtatgcttgcttgagggttagtttat--tacaaatcg-t-gaaaagaa-----------------atttttacggatctggattttcc-aaaa-g-tt--------------------------atttttttggtaatcta-aaatttatcttaacaata------------ggtgata--ttgg-aaatg-------tttatc-------------------------ttta---a--ttca-ttaataattattacc--aatttgttacgtcgtg--ttattttcttaatt--------------------------------tctt---aa-----ttagg---taaaagtaatacaa-atttccttttgaa-atctgacctcaagtcaagtaag-aatacccgctgaactt-aagcatatcaataagcggaggaaaagaaactaacaaggattccc-ttagtaacggcgagtgaactgggaagagctcaaattttaaatcacctagg-tt--acctgggcgagttgtaatttgaagaaagt-gttttgatgctc-tgg-ttttgtc-taaatcctttggga--taaggtatcat-ag-agggtgagaatcccgttcatgatttaaaccctgg----gtatcacctaattcactttctaagagtcgagttg-tttgggattgcagctcaaaatgggtggtaaatttcacctaaggctaaatatgtgcaagagaccgatagcgaacaagtaccgt-gagggaaagatgaaaagaactttgaaaagagagttaaatagtacgtgaaattgttgaaagggaaacgattgaagtcagtcatgcttgcaggaaatcagc-atggtgg-t-tt---------------------------------------------------attcttccttgtgcactttcttg--cttggcaggttagcatcaa-tttcgattgtcattaaagaatt-gggggaatgtggcttcttc----gggagtg-ttatagaccctggt-agatgtggcgatcgggattgaggattgcagcgaatgct-ttt------tggctagtcacctgg-cttctga--tagtcgccttgctt--ccgatagc-ttgctaatggtggtgagtctcgattgtctag-aa-gttagagtgatcataaa-ttcgctaaggatgctgacgtaatggctttaaacgacccgtcttg-aac-acggacc-aaggag----------------------
>KP756435_Acaulospora_lacunosa
cctagtaagcgtgagtcatcagctcacgttgattacgtccct-gccctttgtacacaccgcccgtcgctactaccgattgaat-ggcttagtgagactctcggatcgggttttaggaaccggcaacggtacctttcttctgagaagtttgtcaaacttggtcatttagaggaagtaaaagtcgtaacaaggtttccgtaggtgaacctgcggaaggatcattagaat--at-taggaagattt-tttaaatctttcca-------------atacttattc-aaaaa--tttcgatc------ttgtatatactatat-atat-ttaaa-------gat-ttttt--aa-----aaaaatttgataactttcaacaacggatctctaggctcttgcattgatgaagaacgcagtgaaatgcgataggtaatgtgaattgcagaattccgtgaatcatcaaatctttgaacgcaaattgcactctct-ggtattccggggagtatgcttgcttgagggttagtttat--tacaaatcg-t-gaaaagaa-----------------atttttacggatctggattttcc-aaaa-g-tt--------------------------atttttttggtaatcta-aaatttatcttaacaata------------ggtgata--ttgg-aaatg-------tttatc-------------------------ttta---a--ttca-ttaacaattattacc--aatttgttacgtcgtg--ttattttcttaatt--------------------------------tctt---aa-----ttagg---taaaagtaatacaa-atttccttttgaa-atctgacctcaagtcaagtaag-aatacccgctgaactt-aagcatatcaataagcggaggaaaagaaactaacaaggattccc-ttagtaacggcgagtgaactgggaagagctcaaattttaaatcacctagg-tt--acctgggcgagttgtaatttgaagaaagt-gttttgatgctc-tgg-ttttatc-taaatcctttggga--taaggtatcat-ag-agggtgagaatcccgttcatgatttaaaccctgg----gtgtcacctaattcactttctaagagtcgagttg-tttgggattgcagctcaaaatgggtggtaaatttcacctaaggctaaatatgtgcaagagaccgatagcgaacaagtaccgt-gagggaaagatgaaaagaactttgaaaagagagttaaatagtacgtgaaattgttgaaagggaaacgattgaagtcagtcatgcttgcagggaatcagc-atggtgg-t-tt---------------------------------------------------attcttccttgtgcactttcttg--cttggcaggttagcatcaa-tttcgattgtcattaaagaatt-gggggaatgtggcttcttc----gggagtg-ttatagaccctggt-agatgtggcgatcgggattgaggattgcagcgaatgct-ttt------tggctagtcacctgg-cttctga--tagttgccttgctt--ccgatagc-ttgctaatggtggtgagactcgattgtctag-at-gttggagtgatcataaa-ttcgctaaggatgctgacgtaatggctttaaacgacccgtcttg-aac-acggacc-aaggag----------------------
>KP756453_Acaulospora_mellea
cctagtaagcgtgagtcatcagctcatgttgattacgtccct-gccctttgtacacaccgcccgtcgctactaccgattgaat-ggcttagtgagactctcggatcgggttttaggaaccggcaacggtacctttcttctgagaagttcgtcaaacttggtcatttagaggaagtaaaagtcgtaacaaggtttccgtaggtgaacctgcggaaggatcattagaat--at-taggaaagatt-tttaaatctttcta-------------atacttattcaaaaaa--tttctatc------ttatact----atat-atat-ttaaa-------cat-tttta--aa-----aaatttttgataactttcaacaacggatctcttggctcttgcatcgatgaagaacgcagtgaaatgcgataggtaatgtgaattgcagaattccgtgaatcatcaaatctttgaacgcagattgcactctct-ggtattccggggagtatgcttgcttgagggttagttta---tacaaatcg-t-aaaaagaa-----------------atttttacggatctggattttcc-aaag-t-t-----------------------------ctttttggtaatcta-aaatttatcttaacaata------------ggtgatat-ttgg-aaatg-------tttatc-------------------------ttta---a--ttca-ttaacaattattact-taatttgttatgtcgtg--ttattttcctaatt--------------------------------tctt---aa-----ttagg---t-aaattaatacaa-tttttttattgaa-atctgacctcaagtcaagtaag-aatacccgctgaactt-aagcatatcaataagcggaggaaaagaaactaacaaggattccc-ttagtaacggcgagtgaactgggaagagctcaaattttaaatctcctagg-tt--acctaggcgagttgtaatttgaagaaagt-gttttgatgctc-tgg-ttttatc-taaatcctttggga--taaggtatcat-ag-agggtgagaatcccgttcatga-ttaaaccctgg----gtgtcacctaattcactttctaagagtcgagttg-tttgggattgcagctcaaaatgggtggtaaatttcacctaaggctaaatatatgcaagagactgatagcgaacaagtaccgt-gagggaaagatgaaaagaactttgaaaagagagttaaatagtacgtgaaattgttgaaagggaaacgattgaagtcagtcatgcttgcaaggaatcagc-atggtgg-t-t-----------------------------------------------------ttcttccttgtgcacttccttg--cttagcaggttagcatcaa-ttttgatggtcattaaagaatt-gggggaatgtgacttcttc----gggagtg-ttatagaccctgat-agatgtggcgatcgggattgaggattgcagcgaatgct-tct------tggctagtcacctgg-cttctga--tagttaccttgctt--ccgacagc-ttgctaacggtggtgagactcgattatctag-at-gtcagagtgaacataaa-ttcgctaaggatgctgacgtaatggctttaaacgacccgtcttg-aac-acggacc-aaggag----------------------
>KP756456_Acaulospora_mellea
cctagtaagcgtgagtcatcagctcatgttgattacgtccct-gccctttgtacacaccgcccgtcgctactaccgattgaat-ggcttagtgagactctcggatcgggttttaggaaccggcaacggtacctttcttctgagaagtttgtcaaacttggtcatttagaggaagtaaaagtcgtaacaaggtttccgtaggtgaacctgcggaaggatcattagaat--at-taggaaagatt-tttaaatctttcca-------------atacttattc-aaaaa--tttctatc------ttatact----atat-atat-ttaaa-------cat-tttta--aa-----aaa-ttttgataactttcaacaacggatctcttggctcttgcatcgatgaagaacgcagtgaaatgcgataggtaatgtgaattgcagaattccgtgaatcatcaaatctttgaacgcagattgcactctct-ggtattccggggagtatgcttgcttgagggttagttta---tacaaatcg-t-aaaaagaa-----------------atttttacggatctggattttcc-aaag-t-t----------------------------cttttttggtaatcta-aaatttatcttaacaata------------ggtgatat-ttgg-aaatg-------tttata-------------------------ttta---a--ttca-ttaacaactattacc-aaatttgttatgccgtg--ttatttttctaatt--------------------------------tctt---aa-----ttagg---t-aaagtaatacaa-tttttc-attgaa-atctgacctcaagtcaagtaag-aatacccgctgaactt-aagcatatcaataagcggaggaaaagaaactaacaaggattccc-ttagtaacggcgagtgaactgggaagagctcaaattttaaatctcctagg-tt--acctaggcgagttgtaatttgaagaaagt-gttttgatactc-tgg-ttttgtc-taaatcctttggga--taaggtatcat-ag-agggtgagaatcccgttcatga-ttaaaccctgg----gtgtcacctaattcactttctaagagtcgagttg-tttgggattgcagctcaaaatgggtggtaaatttcacctaaggctaaatatatgcaagagaccgatagcgaacaagtaccgt-gagggaaagatgaaaagaactttgaaaagagagttaaatagtacgtgaaattgttgaaagggaaacgattgaagtcagtcatgcttgcagggaatcagc-atggtgg-t-t-----------------------------------------------------ttcttccttgtgcacttccttg--cttggtaggttagcatcaa-ttttaattgtcattaaagaatc-ggggaaatgtgacttcttc----gggagtg-ttatagacctcggt-agatgtggcgattgggattgaggattgcagcgaatgct-tct------tggctagtcacctga-ttcctta--cggtcaccttgctt--tcgacagc-ttgctaacgttagtgagatttgattgtttag-gt-gttagactgatcataaa-ttcgctaaggatgctgacgtaatggctttaaacgacccgtcttg-aac-acggacc-aaggag----------------------
>KP756471_Acaulospora_mellea
cctagtaagcgtgagtcatcagctcatgttgattacgtccct-gccctttgtacacaccgcccgtcgctactaccgattgaat-ggcttagtgagactctcggatcgggttttaggaaccggcaacggtacctttcttctgagaagtttgtcaaacttggtcatttagaggaagtaaaagtcgtaacaaggtttccgtaggtgaacctgcggaaggatcattagaat--at-tagg-aagatt-tttaaatctttcca-------------atacttattc-aaaat--tttctatc------ttatac------tat-atat-ttaaa-------cat-tttta--aa-----aaa-ttttgataactttcaacaacggatctcttggctcttgcatcgatgaagaacgcagtgaaatgcgataggtaatgtgaattgcagaattccgtgaatcatcaaatctttgaacgcagattgcactctct-ggtattccggggagtatgcttgcttgagggttagttta---tacaaatcg-t-aaaaagaa-----------------atttttacggatctggattttcc-aaag-t-t----------------------------cttttttggtaatcta-aaatttatcttaacaata------------ggtgatat-ttgg-aaatg-------tttata-------------------------ttta---a--ttca-ttaacaactattacc-aaatttgttatgccgtg--ttattttcctaatt--------------------------------tctt---aa-----ttagg---t-aaagtaatacaa-tttttc-attgaa-atctgacctcaagtcaagtaag-aatacccgctgaactt-aagcatatcaataagcggaggaaaagaaactaacaaggattccc-ttagtaacggcgagtgaactgggaagagctcaaattttaaatctcctagg-tt--acctaggcgagttgtaatttgaagaaagt-gttttgatgctc-tgg-ttttgtc-taaatcctttggga--taaggtatcat-ag-agggtgagaatcccgttcatga-ttaaaccttgg----gtgtcacctaattcactttctaagagtcgagttg-tttgggattgcagctcaaaatgggtggtaaatttcacctaaggctaaatatatgcaagagaccgatagcgaacaagtaccgt-gagggaaagatgaaaagaactttgaaaagagagttaaatagtacgtgaaattgttgaaagggaaacgattgaagtcagtcatgcttgcagggaatcagc-atggtgg-t-t-----------------------------------------------------ttcttccttgtgcacttccttg--cttggcaggttagcatcaa-ttttaattgtcattaaagaatc-ggggaaatgtgacttcttc----gggagtg-ttatagacctcggt-agatgtggcgattgggattgaggattgcagcgaatgct-tct------tggctagtcacctgg-tttctga--tagttaccttgctt--ccgacagc-ttgctaacggtggtgagactcgattatctag-at-gtcagagtgaacataaa-ttcgctaaggatgctgacgtaatggctttaaacgacccgtcttg-aac-acggacc-aaggag----------------------
>KP756584_Acaulospora_lacunosa
cctagtaagcgtgagtcatcagctcacgttgattacgtccct-gccctttgtacacaccgcccgtcgctactaccgattgaat-ggcttagtgagactctcggatcgggttttaggaaccggcaacggtacctttcttctgagaagtttgtcaaacttggtcatttagaggaagtaaaagtcgtaacaaggtttccgtaggtgaacctgcggaaggatcattagaat--at-taggaagattt-ttt--atctttcca------------atactttactc-aaaat--tttcggtc------ttatat-----atat-atac-tttaaccat---ttt-tttaa--aa-----aaaaatttgataactttcaacaacggatctcttggctcttgcatcgatgaagaacgcagcgaaatgcgataggtaatgtgaattgcagaattccgtgaatcatcaaatctttgaacgcaaattgcacttcctgggtattccggggagtatgcttgcttgagggctattcaga--tacaaatcg-t-gaaaagaa-----------------atttttacggatctggattttcc-aaaa-a-ttc------------------------attttttttggtaatcta-aaatttatcctaacaata------------ggtgata--ttgg-aaatg-------tttatc------------------------tttga---a--ttca-tcaacaattattacc--aatttgttacgtcgtg--ttattttcctaatt--------------------------------tctt---ga-----ttagg---taaaagcaacacaa-tttttcctttgaa-atctgacctcaagtcaagtaag-aatacccgctgaactt-aagcatatcaataagcggaggaaaagaaactaacaaggattccc-ttagtaacggcgagtgaaccgggaagagctcaaattttaaatcacctagg-tt--acctaggcgagttgtaatttgaagaaagtggttttgacgctc-tgg-tttggtc-caaatcctttggga--tagggtatcat-ag-agggtgagaatcccgttcatga-ttaaaccctgg----gtgtcacttaacccactttctaagagtcgagttg-tttgggattgcagctcaaaatgggtggtaaatttcacctaaggctaaatatgtgcaagagaccgatagcgaacaagtaccgt-gagggaaagatgaaaagaactttgaaaagagagttaaatagtacgtgaaattgttgaaagggaaacgattgaagtcagtcatgcttgcagggaatcagc-atggtgg-t-tt---------------------------------------------------attcttccttgtgcacttccttg--cttggcaggttagcatcaa-ttttgattgtcattaaagaact-gggggaatgtgacttcttc----gggagtg-ttatagaccctggt-agatgtggcgatcgggattgaggattgcagcgaatgct-tct------tggctagtcacctgg-cttctga--tggttgcctcgctt--ccgatagc-ttgctaatggtggtgagactcgattgtctag-at-gttggagtgatcataaa-ttcgctaaggatgctgacgtaatggctttaaacgacccgtcttg-aac-acggacc-aaggag----------------------
>FR681927_Acaulospora_alpina
cctagtaagcgtgagtcatcagctcacgttgattacgtccct-gccctttgtacacaccgcccgtcgctactaccgattgaat-ggcttagtgagactctcggattaggatttagagatcggcaacggtttctatttattgagaagtttgtcaaacttggtcatttagaggaagtaaaagtcgtaacaaggtttccgtaggtgaacctgcggaaggatcattagaat--ac-taggaatttat--------tttcctaat----actttattactttattt-aaaaa-tttccaatc------tacaaaatt---ttt-tttt-taaaa-------taa-gaata--ta-----aatcataagataacttttaacaacggatctcttggctcttgcatcgatgaagaacgcagcgaaatgcgataagtaatgtgaattgcagaattccgtgaatcattaaatctttgaacgcaaattgcacttctt-ggtattccgaggagtatacttgcttgagggttggtctac-aaaaaaatcg-t-gaaa--------tttt---------tttttcgcggacctgggttttcc-aaag-a--------------------------------attttggtaacctt-aaatttatcttaacaatctttagg-----tattaata--ttag-aaatg------gtttatcttaca----------------tattgtaa---g--ttca-ttgataattata----ccaattgttacatcgcg--ttattcgcctagta----------------------------ttt-tttc---ga-----ttagg---t-gaaataattcaa------cattttta-atcctacctcaagtcaagtaag-aatacccgctgaactt-aagcatatcaataagcggaggaaaagaaactaactaggattccc-ttagtaacggcgagtgaactgggaagagctcaaattttaaatca------------ccttggtgaattgtaatttgaagaaagt-gttttgacattt-cag-tttaatc-taaatcctttggga--tgaggtatcac-ag-agggtgagaatcccgtatgtga-ttagacttcgg----aatgcatt-aattcactttctaagagtcgagttg-tttgggattgcagctcaaaaagggtggtaaatttcacctaaggctaaatatatgcaagagaccgatagcgaacaagtaccgt-gagggaaagatgaaaagaactttgaaaagagagttaaacagtacgtgaaattgttaaaagggaaacgattgaagtcagtcatgctagtaaggaatcaac-ttggtgg-a-gtga--gtttgggtttgtaaagtagggtaaccacttgcatatctttt-ttctctcccttccttgtgtactttcttt--cttggcaagttagcatcaa-ttttagttgtcatcaaagaatt-ggggaaatgtggcttctcttcgaggaagtgtttatagaccctgat-agatgtggcgactgggattgaggattgcagcggatgcc-ttt-------ggctagtctcctgt-cttctga--cggtcacctcgctt--ttgacagc-ttgctgatgattgtgggatttgacagtttag-aa-gttagagtgaacataaa-ttcgctaaggatgctgacgtaatggctttaaacgacccgtcttgaaac-acggacc-aaggagtctaac-atatgtgcgagtgtt
>FR681928_Acaulospora_alpina
cctagtaagcgtgagtcatcagctcacgttgattacgtccct-gccctttgtacacaccgcccgtcgctactaccgattgaat-ggcttagtgagactctcggattaggatttagagatcggcaacggtttctatttattgagaagtttgtcaaacttggtcatttagaggaagtaaaagtcgtaacaaggtttccgtaggtgaacctgcggaaggatcattagaat--ac-taggaatttat--------tttcctaat----actttattactttattc-aaaaa-tttccaatc------tacaaaaat---ttt-tttt-taaaa-------taa-gaata--ta-----aatcataagataacttttaacaacggatctcttggctcttgcatcgatgaagaacgcagcgaaatgcgataagtaatgtgaattgcagaattccgtgaatcattaaatctttgaacgcaaattgcacttctt-ggtattccgaggagtatacttgcttgagggttggtctac-aaaaaaatcg-t-gaaaat-----ttttt---------tttttcgcggacctgggttttcc-aaag-a--------------------------------attttggtaacctt-aaatttatcttaacaatctttagg-----tattaata--ttag-aaatg------gtttatcttaca----------------tattgtaa---g--ttca-ttgataattata----ccaattgttacatcgcg--ttattcgcctagta-----------------------------tt-tttc---ga-----ttagg---t-gaaataattcaa------cattttta-atcctacctcaagtcaagtaag-aatacccgctgaactt-aagcatatcaataagcggaggaaaagaaactaactaggattccc-ttagtaacggcgagtgaactgggaagagctcaaattttaaatca------------ccttggtgaattgtaatttgaagaaagt-gttttgacattt-cag-tttaatc-taaatcctttggga--tgaggtatcac-ag-agggtgagaatcccgtatgtga-ttagacttcga----aatgcatt-aattcactttccaagagtcgagttg-tttgggattgcagctcaaaaagggtggtaaatttcacctaaggctaaatatatgcaagagaccgatagcgaacaagtaccgt-gagggaaagatgaaaagaactttgaaaagagagttaaacagtacgtgaaattgttaaaagggaaacgattgaagtcagtcatgctagtaaggaatcaac-ttggtgg-a-gtga--gtttgggtttgtaaagtagggtaaccacttgcatatctttt-ttctctcccttccttgtgtactttcttt--cttggcaagttagcatcaa-ttttagttgtcatcaaagaatt-ggggaaatgtggcttctcttcggggaagtgtttatagaccctgat-agatgtggcggctgggattgaggattgcagcggatgcc-ttt-------ggctagtcacttgt-cttctga--cggtcacctcgctt--ttgacagc-ttgctgatgattgtgggatttgacagtttag-aa-gttagagtgaacataaa-ttcgctaaggatgctgacgtaatggctttaaacgacccgtcttgaaac-acggacc-aaggagtctaac-atatgtgcgagtgtt
>FR681930_Acaulospora_alpina
cctagtaagcgtgagtcatcagctcacgttgattacgtccct-gccctttgtacacaccgcccgtcgctactaccgattgaat-ggcttagtgagactctcggattaggatttagagatcggcaacggtttctatttattgaaaagtttgtcaaacttggtcatttagaggaagtaaaagtcgtaacaaggtttccgtaggtgaacctgcggaaggatcattagaat--ac-tgggaatttat--------ttttc-----------ctaatactttattc-aaaaa-tttccaatc------tacaaaaa----ttt-tttt-taaaa-------taa-gaata--ta-----aatcataagataacttttaacaacggatctcttggctcttgcatcgatgaagaacgcagcgaaatgcgataagtaatgtgaattgcagaattccgtgaatcattaaatctttgaacgcaaattgcacttctt-ggtattccgaggagtatatttgcttgagggttggtctacaaaaaaaatcg-t-gaaa--------attt---------tttttcgcggacctgggttttcc-aaag-a-------------------------------atttttggtaacctt-aaatttatcttaacaatctttagg-----tattaata--ttag-aaatg------gtttatcttaca----------------tattgtaa---g--ttca-ttgataattata----ccaattgttacatcgcg--ttattcgcctagta-----------------------------tt-tttt---ga-----ttagg---t-gaaataattcaa------cattttta-atcttacctcaagtcaagtaag-aatacccgctgaactt-aagcatatcaataagcggaggaaaagaaactaactaggattccc-ttagtaacggcgagtgaactgggaagagctcaaattttaaatca------------ccttggtgaattgtaatttgaagaaagt-gttttgacattt-cag-tttaatc-taaatcctttggga--tgaggtatcac-ag-agggtgagaatcccgtatgtga-ttagacttcga----aatgcatt-aattcactttctaagagtcgagttg-tttgggattgcagctcaaaaagggtggtaaatttcacctaaggctaaatatatgcaagagaccgatagcgaacaagtaccgt-gagggaaagatgaaaagaactttgaaaagagagttaaacagtacgtgaaattgttaaaagggaaacgattgaagtcagtcatgctagtaaggaatcaac-ttggtgg-a-gtga--gtttgggtttgtaaagtagggtaaccacttgcatatctttt-ttctctcccttccttgtgtactttcttt--cttggcaagttagcatcaa-ttttagttgtcatcaaagaatt-ggggaaatgtggcttctcttcggggaagtgtttatagaccctgat-agatgtggcgactgggattgaggattgcagcggatgcc-ttt-------ggctagtcacctgt-cttctga--cggtcacctcgctt--ttgatagc-ttgctgatgattgtgggatttgacagtttag-aa-gttagagtgaacataaa-ttcgctaaggatgctgacgtaatggctttaaacgacccgtcttgaaac-acggacc-aaggagtctaac-atatgtgcgagtgtt
>FN825910_Acaulospora_brasiliensis
cctagtaagcgtgagtcatcagctcacgttgattacgtccct-gccctttgtacacaccgcccgtcgctactaccgattgaat-ggcttagtgagactctcggattagggctaaggaatcggaaacggtttctttttctcgagaagtttgtcaaacttggtcatttagaggaagtaaaagtcgtaacaaggtttccgtaggtgaacctgcggaaggatcattagaat--at-tcaggaattta-ttt------tcctaa---------taatactttattc-aaaaa-ttttcaatc------tacaaattt--atat-attt----------ttttt----aaa--ga-----tattaaaagataactttcaacaacggatctcttggctcttgcatcgatgaagaacgcagcgaaatgcgataagtaatatgaattgcagaattccgtgaatcattaaatctttgaacgcaaattgcacttctt-ggtattccgaggagtatgcttgcttgagggttggtctac-aaaaaaatcg-t-gaaa-------ttaat---------tttttcgcggacctgggttttcc-aaag-a-ctt-----------------------ttttttttttggtaacctt-aaatttatcttaacaat-tttagg-----tattaaaa--ttag-aaatgg-----ttttatcttaca----------------tattgtaagttg--ttca-ttgataattata----ccaattgttacatcgcg--ttattcacccaatc-----------------------------tt-tttt---ga-----ttagg---t-gaaataattcaa----tacattttta-atcctacctcaagtcaagtaag-aatacccgctgaactt-aagcatatcaataagcggaggaaaagaaactaactaggattccc-ttagtaacggcgagtgaactgggaaaagctcaaattttaaatca------------cctcggtgaattgtaatttgaagaaagt-ggtttgactttt-cag-tttaatc-taaatcctttggggatgaaggtatcat-ag-agggtgagaatcccgttcttga-ttaaacctcgg----attgcactaaattcactttctaagagtcgagttg-tttgggattgcagctccaaatgggtggtaaatttcacctaaggctaaatatatgcaagagaccgatagcgaacaagtaccgt-gagggaaagatgaaaagtactttgaaaagagagttaaacagtacgtgaaattgttgaaagggaaacgattgaagtcagtcatgctagtgaggaatcaac-ttggtgg-t------------------------------------------------------ttacttccttgtgcattttctcg--cttggcaggttagcatcaa-ttttggttgtcatcaaagaatt-gggggaatgtgacttttcttcggtaaagtg-ttatagaccctgat-tgatgtggcgactgggattgaggtttgtagcggatgcc-tctt----gtggctagtcacctat-cttctga--ccgtcacctcactt--ttgacagc-ttgctgatgattgcgggatttggcgacctag-aa-gttagagtgaacataaa-ttcgctaaggatgctgacgtaatggctttaaacgacccgtcttgaaac-acggacc-aaggagtctaac-atatgtgcgagtgtt
>FR681934_Acaulospora_brasiliensis
cctagtaagcgtgagtcatcagctcacgttgattacgtccct-gccctttgtacacaccgcccgtcgctactaccgattgaat-ggcttagtgagactctcggattagggctaaggaatcggaaacggtttctttttctcgagaagtttgtcaaacttggtcatttagaggaagtaaaagtcgtaacaaggtttccgtaggtgaacctgcggaaggatcattagaat--at-tcaggaattta-ttt------tcctaa---------taatactttattc-aaaaa-ttttcaatc------tataaattt--tttt-tttt----------tttt------aa--ga-----tattaaaagataactttcaacaacggatctcttggctcttgcatcgatgaagaacgcagcgaaatgcgataagtaatgtgaattgcagaattccgtgaatcattaaatctttgaacgcaaattgcacttctt-ggtattccgaggagtatgcttgcttgagggttggtctac-aaaaaaatcg-g-gaaa-------ttgat---------tttttcgcggatctgggttttcc-aaag-a-c--------------------------attttttttggtaacctt-aaatttatcttaacaat-tttaag-----tattaaaa--ttag-aaatgg-----ttttatcttaca----------------tattgtaagttg--ttca-ttgataattata----ccaattgttacatcgca--ttattcacccaatc-----------------------------tt-tttt---ga-----ttagg---t-gaaataattcaa----tacattttta-atcctacctcaagtcaagtaag-aatacccgctgaactt-aagcatatcaataagcggaggaaaagaaactaactaggattccc-ttagtaacggcgagtgaactgggaaaagctcaaattttaaatca------------cctcggtgaattgtaatttgaagaaagt-ggtttgactttt-cag-tttaatc-taaatcctttggga--tgaggtatcat-ag-agggtgagaatcccgttcttga-ttaaacctcgg----attgcactaaattcactttccaagagtcgagttg-tttgggattgcagctccaaatgggtggtaaatttcacctaaggctaaatatatgcaagagaccgatagcgaacaagtaccgt-gagggaaagatgaaaagtactttgaaaagagagttaaacagtacgtgaaattgttgaaagggaaacgattgaagtcagtcatgctagtgaggaatcaac-ttggtgg-t------------------------------------------------------ttacttccttgtgcattttctcg--cttggcaggttagcatcaa-ttttggttgtcatcaaagaatt-gggggaatgtgacttttcttcggtaaagtg-ttatagaccctgat-tgatgtggcgactgggattgaggtttgcagcggatgcc-tctt----gtggctagtcacctgt-cttctga--ccgtcacctcactt--ttgacagc-ttgctgatgattgcgggatttggcgacctag-aa-gttagagtgaacataaa-ttcgctaaggatgctgacgtaatggctttaaacgacccgtcttgaaac-acggacc-aaggagtctaac-atatgtgcgagtgtt
>FR681933_Acaulospora_brasiliensis
cctagtaagcgtgagtcatcagctcacgttgattacgtccct-gccctttgtacacaccgcccgtcgctactaccgattgaat-ggcttagtgagactctcggattaagtctaaggaatcggaaacggtttctttttctcgagaagtttgtcaaacttggtcatttagaggaagtaaaagtcgtaacaaggtttccgtaggtgaacctgcggaaggatcattagaat--at-tcaggaattta-ttt------tcctaa---------taatactttattc-aaaaa-ttttcaatc------tacaaattt--atat-tttt----------tttttt-aaaga--ta-----tattaaaagataactttcaacaacggatctcttggctcttgcatcgatgaagaacgcagcgaaatgcgataagtaatatgaattgcagaattccgtgaatcattaaatctttgaacgcaaattgcacttctt-ggtattccgaggagtatgcttgcttgagggttggtctac-aaaaaaatcg-t-gaaa-------ttaat---------tttttcgcggatctgggttttcc-aaag-a-c--------------------------attttttttggtaacctt-aaatttatcttaacaat-tttaag-----tattaaaa--ttag-aaatgg-----ttttatcttaca----------------tattgtaagttg--ttca-ttgataattata----ccaattgttacatcgcg--ttattcacccaatc-----------------------------tt-tttt---ga-----ttagg---t-gaaataattcaa----tacattttta-atcctacctcaagtcaagtaag-aatacccgctgaactt-aagcatatcaataagcggaggaaaagaaactaactaggattccc-ttagtaacggcgagtgaactgggaaaagctcaaattttaaatca------------cctcggtgaattgtaatttgaagaaagt-ggtttgactttt-cag-tttaatc-taaatcctttggga--tgaggtatcat-ag-agggtgagaatcccgttcttga-ttaaacctcgg----attgcactaaattcactttctaagagtcgagttg-tttgggattgcagctccaaatgggtggtaaatttcacctaaggctaaatatatgcaagagaccgatagcgaacaagtaccgt-gagggaaagatgaaaagtactttgaaaagagagttaaacagtacgtgaaattgttgaaagggaaacgattgaagtcagtcatgctagtgaggaatcaac-ttggtgg-t------------------------------------------------------ttacttccttgtgcattttctcg--cttggcaggttagcatcaa-ttttggttgtcatcaaagaatt-gggggaatgtgacttttcttcggtaaagtg-ttatagaccctgat-tgatgtggcgactgggattgaggtttgcagcggatgcc-tctt----gtggctagtcacctgt-cttctga--ccgtcacctcactt--ttgacagc-ttgctgatgattgcgggatttggcgacctag-aa-gttagagtgaacataaa-ttcgctaaggatgctgacgtaatggctttaaacgacccgtcttgaaac-acggacc-aaggagtctaac-atatgtgcgagtgtt
>HF567941_Acaulospora_pustulata
cctagtaagcgtgagtcatcagctcacgttgattacgtccct-gccctttgtacacaccgcccgtcgctactaccgattgaat-ggcttagtgagactctcggattagggctaaggaatcggaaacggtttctttttctcgagaagtttgtcaaacttggtcatttagaggaagtaaaagtcgtaacaaggtttccgcaggtgaacctgcggaaggatcattagaat--at-tcgggaattta-att------tccta------------atactttattcaaaaaa-ttttcaatc------tacaaat----tttt-tttt-aaaaa----aattac-aaata--aa-----aatttaaagataactttcaacaacggatctcttggctcttgcatcgatgaagaacgcagcgaaatgcgataagtaatgtgaattgcagaattccgtgaatcattaaatctttgaacgcaaattgcacttctt-ggtattccgaggagtatgcttgcttgagggttggtctac--aaaaaatcg-t-gaaa-------tttaa---------tttttcgcggatctgggttttct-aaaa-aagac-------------------------ttttttttggtaacctt-aaatttatcttaacgat-tttagg-----tattaaaa--ttag-aaatgg-----ttttatcttaca----------------tattgtaagttg--ttcg-ttgataattata----ccaattgttacatcgcg--ttattcgcccgatca--------------------------attt-tttt---tg-----attag---t-gaaataattcaa----tatattttta-atcctacctcaagtcaagtaagaaatacccgctgaactt-aagcataccaataagcggaggaaaagaaactaactaggattccc-ttagtaacggcgggtgaactgggaaaagctcaaattttaaatca------------cctcggtgaattgtaatttgaagaaagt-gttttgactttt-cag-tttaatc-taaatcctttggga--tgaggtatcat-ag-agggtgagaatcccgttcctga-ttaaacctcga----attgcact-aattcactttccaagagtcgagttg-tttgggattgcagctccaaatgggtggtaaatttcacctaaggctaaatatatgcaagagaccgatagcgaacaagtaccgt-gagggaaggatgaaaagaactttgaaaagagagttaaacagtacgtgaaattgttgaaagggaaacgattgaagtcagtcatgctagtgaggaatcaac-ttggtgg-t------------------------------------------------------ttacttcctcgtgcattttctcg--cttggcaggttagcatcag-ttttggttgtcatcaaagaatt-gggggaatgtgacttttcttcggtaaagtg-ttatagaccctgat-tgatgtggcgactgggattgaggtttgcagcggaagcc-tttt----tgggctagtcacctgt-cttctga--ccgtcacctcgctt--ttgacagc-ttgctgatgattgcgggatttgtcgatctag-aa-gttagagtgaacataaa-ttcgctaaggatgctgacgtaatggctttaaacgacccgtcttgaaac-acggacc-aaggagtctaac-atatgtgcgagtgtt
>HF567939_Acaulospora_pustulata
cctagtaagcgtgagtcatcagctcacgttgattacgtccct-gccctttgtacacaccgcccgtcgctactaccgattgaat-ggcttagtgagactctcggattagggctaaggaatcggaaacggtttctttttctcgagaagtttgtcaaacttggtcatttagaggaagtaaaagtcgtaacaaggtttccgtaggtgaacctgcggaaggatcattagaat--at-tcgggaattta-att------tccta------------atactttattcaaaaaa-ttttcaatc------tacaaattt--tttt-tttt-aaaaa----aattac-aaata--aa-----aatttaaagataactttcaacaacggatctcttggctcttgcatcgatgaagaacgcagcgaaatgcgataagtaatgtgaattgcagaattccgtgaatcattaaatctttgaacgcaaattgcacttctt-ggtattccgaggagtatgcttgcttgagggttggtctac--aaaaaatcg-c-gaaa-------tttaa---------tttttcgcggatctgggttttcc-aaaa-a-gac-----------------------ttttttttttggtaacctt-aaatttatcttaacaat-tttagg-----tattaaaa--ttag-aaatgg-----ttttatcttaca----------------taatgtaagttg--ttcg-ttgataattata----ccaattgttacatcgcg--ttattcgcccgatc---------------------------attt-tttt---tg-----attag---t-gaaataattcaa----tatattttta-atcctacctcaagccaagtaag-aatacccgctgagctt-aagcatatcaataagcggaggaaaagaaactaactaggattccc-ttagtaacggcgagtgaactgggaaaagctcaaattttaaatca------------cctcggtgaattgtaatttgaagaaagt-ggtttgactttt-cag-tttaatc-taaatcctttggga--tgaggtatcat-ag-agggtgagaatcccgttcttga-ttaaacctcga----attgcact-aattcactttccaagagtcgagttg-tttgggattgcagctccaaatgggtggtaaatttcacctaaggctaaatatatgcaagagaccgatagcgaacaagtaccgt-gagggaaagatgaaaagaactttgaaaagagagttaaacagtacgtgaaattgttgaaagggaaacgattgaagtcagtcatgctagtgaggaatcaac-ttggtgg-t------------------------------------------------------ttacttccttgtgcattttctcg--cttggcaggttagcatcaa-ttttggttgtcatcaaagaatt-gggggaatgtgacttttcttcggtaaagtg-ttatagaccctgat-tgatgtggcgactgggattgaggtttgcagcggaagcc-tttt------ggctagtcacctgt-cttctga--tcgtcacctcgctt--ttgacagc-ttgctgatgattgcgggatttggcgatctag-aa-gttagagtgaacataaa-ttcgctaaggatgctgacgtaatggctttaaacaacccgtcttgaaac-acggacc-aaggagtctaac-atatgtgcgagtgtt
>HF567938_Acaulospora_pustulata
cctagtaagcgtgagtcatcagctcacgttgattacgtccct-gccctttgtacacaccgcccgtcgctactaccgattgaat-ggcttagtgagactctcggattagggctaaggaatcggaaacggtttctttttctcgagaagtttgtcaaacttggtcatttagaggaagtaaaagtcgtaacaaggtttccgtaggtgaacctgcggaagaatcattagaat--at-tcgggaattta-att------tccta------------atactttattcaaaaaa-ttttcaatc------tacaaattt--tttt-tttt-aaaaa----aattac-aaata--aa-----aatttaaagataactttcaacaacggatctcttggctcttgcatcgatgaagaacgcagcgaaacgcgataagtaatgtgaattgcaggattccgtgaatcattaaatctttgaacgcaaattgcacttctt-ggtattccgaggagtatgcttgcttgagggttggtctac--aaaaaatcg-c-gaaa-------tttaa---------tttttcgcggatctgggttttcc-aaaa-a-gac-------------------------ttttttttggtaacctt-aaatttatcttaacaat-tttagg-----tattaaaa--ttag-aaatgg-----ttttatcttaca----------------tattgtaagttg--ttcg-ttgataattata----ccaattgttacatcgcg--ttattcgcccgatc---------------------------attt-tttt---tg-----attag---t-gaaataattcaa----tatattttta-atcctacctcaagtcaagtaag-aatacccgctgaactt-aagcatatcaataagcggaggaaaagaaactaactaggattccc-ttagtaacggcgagtgaactgggaaaagctcaaattttaaatca------------cctcggtgaattgtaatttgaagaaagt-ggtttgactttt-cag-tttaatc-taaatcctttggga--tgaggtatcat-ag-agggtgagaatcccgttcttga-ttaaacctcga----attgcact-aattcactttccaagagtcgagttg-tttaggattgcagctccaaatgggtggtaaatttcacctaaggctaaatatatgcaagagaccgatagcgaacaagtaccgt-gagggaaagatgaaaagaactttgaaaagagagttaaacagtacgtgaaattgttgaaagggaaacgattgaagtcagtcatgctagtgaggaatcaac-ttggtgg-t------------------------------------------------------ttacttccttgtgcattttctcg--cttggcaggttagcatcaa-ttttggttgtcatcaaaggatt-gggggaatgtgacttttcttcggtaaagtg-ttatggaccctgat-tgatgtggcgactgggattgaggtttgcagcggaagcc-tttt------ggctagtcacctgt-cttctga--tcgtcacctcgctt--ttgacagc-ttgctgatgattgcgggatttggcgatctag-aa-gttagagtgaacataaa-ttcgctaaggatgctgacgcaatggctttaaacgacccgtcttgaaac-acggacc-aaggagtctaac-atatgtgcgagtgtt
>HF567933_Acaulospora_tortuosa
cctagtaagcgtgagtcatcagctcacgtagattacgtccct-gccctttgtacacaccgcccgtcgctactaccgattgaat-ggcttagtgagactctcggatcaggattaagtgatcggaaacgttttctttgtcttaagaagtttgtcaaacttggtcatttagaggaagtaaaagtcgtaacaaggtttccgtaggtgaacctgcggaaggatcattaagaa--ta-tcaggaaatttattt-----ttccta------------atactttattc-aaataattttcaatc------tacaatat----ttt-tttt-aaaaa-------aaa-tatat--aa-----aatacaaagacaactttcaacaacggatctcttggctcttgcatcgatgaagaacgcagcgaaatgcgataagtaatgtgaattgcaggattccgtgaatcattaaatctttgaacgcaaattgcacctctt-ggtattccgaggagtatgcttgcttgagggttggtctac--aaaaaatcg-t-gaaaaaaaaaaatttt---------tttttcgcggatctgggttttcc-aaga-a-tca-------------------------ttttttttggtaacctt-aaatttaacttaacaat-cttagg-----tattgata--ttag-aaatgt-----ttttatcttaca----------------tattgtaa---g--ttca-ttgataattata----ccaattgttacatcgcg--ttattcgccta--------------------------------tc-tttc---ga-----atggg---t-gaaataattcaa---attttttttta-atcctacctcaagtcaagtaag-aatacccgctgaactt-aagcatatcaataagcggaggaaaagaaactaactaggattccc-ttagtaacggcgagtgaactgggaagagctcaaattttaaatcac-----------ctttggtgaattgtattttgaagaaagt-gtttggactttt-cag-tttaatcttaaatcctttggga--tgaggtatcat-ag-agggtgggaatcccgtttgtga-ttaaactttgg----aatgcatt-aattcactttctaagagtcgagttg-tttgggattgcggctcaaaatgggtggtaaatttcacctaaggctaaatatatgcaagagaccgatagcgaacaagtaccgt-gagggaaagatgaaaagaactttgaacagagagttaaacagtacgtgaaattgttgaaagggaaacgattgaagtcagtcatgctaatgaggaatcaac-aagttgg-t-----------------------------------------------------tttacttccttgtgtactttctca----tggcaggttagcatcaatttttggttatcatcaaagaatt-gggggaatgtggcttctcttcggagaagtgtttatagaccctggt-agatgtggtgactgggattgaggattgcagcgaatgct-ttt-------ggctagtcacctat-cttctga--ctgtcacctcactt--ttgacagc-ttgctaatgatcgtgggatttggtggtttag-aaggttagagtgtacataaa-ttcgctaaggatgctgacgtaatggctttaaacgacccgtcttgagac-acggacc-aaggagtctaac-atatgtgcgagtgtt
>HF567937_Acaulospora_tortuosa
cctagtaagcgtgagtcatcagctcacgttgattacgtccct-gccctttgtacacaccgcccgtcgctactaccgattgaat-ggcttagtgagactctcggatcaggattaagtgatcggaaacgttttctttgtcttaagaagtttgtcaaacttggtcatttagaggaagtaaaagtcgtaacaaggtttccgtaggtgaacctgcggaaggatcattaagaa--ta-tcaggaaatttattt-----ttccta------------atactttattc-aaataatcttcaatc------tacaa--------tt-tttt-ataaa-------aaa-aattt--aa-----aataaaaagataactttcaacaacggatctcttggctcttgcatcgatgaagaacgcagcgaaatgcgataagtaatgtgaattgcagaattccgtgaatcattaaatctttgaacgcaaattgcacttctt-ggtattccgaggagtatgcttgcttgagggttggtctac--aaaaaatcg-t-gaaaaaaaaaaatttt---------tttttcgcggatctgggttttcc-aaga-a-tca-------------------------ttttttttggtaacctt-aaatttgtcttaacaat-cttagg-----tattgata--ttag-aaatgt-----ttttatcttaca----------------tattgtaa---g--ttca-ttgataattata----ccaattgttacatcgcg--ttattcgccta--------------------------------tc-tttc---ga-----ttggg---t-gaaataattcaa---attttttttta-atcctacctcaagtcaagtaag-aatacccgctgaactt-aagcatatcaataagcggaggaaaagaaactaactaggattccc-ttagtaacggcgagtgaactgggaagagctcaaattttaaatcac-----------ctttggtgaattgtattttgaagaaagt-gttt-gactttt-cag-tttaatcttaaatcctttggga--tgaggtatcat-ag-agggtgagaatcccgtttgtga-ttaaactttgg----aatgcatt-aattcactttctaagagtcgagttg-tttgggattgcagctcaaaatgggtggtaaatttcacctaaggctaaatatatgcaagagaccgatagcgaacaagtaccgt-gagggaaagatgaaaagaactttgaaaagagagttaaacagtacgtgaaattgttgaaagggaaacgattgaagtcagtcatgctaatgaggaatcaac-aagttgg-t-----------------------------------------------------tttacttccttgtgtactttctca----tggcaggttagcatcaatttttggttatcatcaaagaatt-gggggaatgtggcttctcttcggagaagtgtttatagaccctggt-agatgtggtgactgggattgaggattgcagcgaatgct-ttt-------ggctagtcacctat-cttctga--ctgtcacctcactt--ttgacagc-ttgctaatgatcgtgggatttggtggtttag-aaggttagagtgtacataaa-ttcgctaaggatgctgacgtaatggctttaaacgacccgtcttgaaac-acggacc-aaggagtctaac-atatgtgcgagtgtt
>HF567936_Acaulospora_tortuosa
cctagtaagcgtgagtcatcagctcacgttgattacgtccct-gccctttgtacacaccgcccgtcgctactaccgattgaat-ggcttagtgagactctcggatcaggattaagtgatcggaaacgttttctttgtcttaagaagtttgtcaaacttggtcatttagagggagtaaaagtcgtaacaaggtttccgtaggtgaacctgcggaaggatcattaagaa--ta-tcaggaaatttattt-----ttccta------------atactttattc-aaataatttccaatc------tacaa--------tt-tttt-ataaa-------aaa-aattt--aa-----aataaaaagataactttcaacaacggatctcttggctcttgcatcgatgaagaacgcagcgaaatgcgataagtaatgtgaattgcagaattccgtgaatcattaaatctttgaacgcaaattgcacttctt-ggtattccgaggagtatgcttgcttgagggttggtctac--aaagaatcg-t-gaaaaaaaaaattttt---------tttttcgcggatctgggttttcc-aaga-a-tca-------------------------ttttttttggtaacctt-aaatttatcttaacaat-cttagg-----tattgata--ttag-aaatgt-----ttttatcttaca----------------tattgtaa---g--ttcatttgataattata----ccaattgttacaccgcg--ttattcgccta--------------------------------tc-tttc---ga-----ttggg---t-gaaatgattcaa---tttttttttaa-atcctacctcaagtcaagtaag-aatacccgctgaacttaaagcatatcaataagcggaggaaaagaaactaactaggattccc-ttagtaacggcgagtgaactgggaagagctcaaattttaaatcac-----------ctttggtgaattgtattttgaagaaagt-gtttggactttt-cag-tttaatcttaaatcctttggga--tgaggtatcat-ag-agggtgagaatcccgtttgtga-ttaaactttgg----aatgcatt-aattcactttctaagagtcgagttg-tttgggattgcagctcaaaatgggtggtaaatttcacctaaggctaaatatatgcaagagaccgatagcgaacaagtaccgt-gagggaaagatgaaaagaactttgaaaagagagttaaacagtacgtgaaattgttgaaagggaaacgattgaagtcagtcatgctaatgaggaatcaac-aagttgg-t-----------------------------------------------------tttacttccttgtgtactttctca----tggcaggttagcatcaatttttggttatcatcaaagaatt-gggggaatgtggcttctcttcggagaagtgtttatagaccctggt-agatgtggtgactgggattgaggattgcagcgaatgct-ttt-------ggctagtcacctat-cttctga--ctgtcacctcactt--ttgacagc-ttgctaatgatcgtgggatttggtggtttag-aaggttagagtgtacataaa-ttcgctaaggatgctgacgtaatggctttaaacgacccgtcttgaaac-acggacc-aaggagtctaac-atatgtgcgagtgtt
>FR750063_Acaulospora_colombiana
cctagtaagcgtgagtcatcagctcacgttgattacgtccct-gccctttgtacacaccgcccgtcgctactaccgattgaat-ggcttagtgagactctcggatcgggtttgaggagctgtaaaaggctccttatttctgagaagtttgtcaaacttggtcatttagaggaagtaaaagtcgtaacaaggtttccgtaggtgaacctgcggaaggatcattagtaa--tt-tcacttttcgg-gttgaattcatttcttcccgattggtcaaacgtattc-aaaaaatttacatcc------tttcaaat---aaat-cttt-taaaaaaatttttat-taaat--ga-----taatgaaagacaactttcaacaacggatctcttggctcttgcatcgatgaagaacgcagtgaaatgcgatagttaatgtgaattgcagaattccgtgaatcatcaaatctttgaacgcaaattgcgcttctt-ggtattccgaggagcatgcttgcttgagtgttagtccat-aaaaatatcg-t-gaaa----------ta---------tatttcgcggatctgggtttttc-caag-g-ttt--------------------cgaatgaatcgttggtaacctg-aaattgattttaacgatatt----------cgtgattt-ttga-aaatg-------tttatctcatt---------------ctcttatgg---g--ttct-ttgacgatcatctcg--aatttgttacgtcgtg--tcatttg-----------------------------------atc-tcgg---cg-----agtgg---t-catctgacacaa-----ttttttgaa-ttctggcctcaagtcaagtaag-attacccgctgaactt-aagcatatcaataagcggaggaaaagaaactaacaaggattccc-ttagtaacggcgagtgaagtgggaagagctcaaattttaaatccccgggg-ttc--ccccggtgaattgtattttgaagaaagt-gttttgacattc--gg-tttaatc-taaatcctttggga--taaggtatcac-ag-agggtgagaatcccgttcgtga-ttaggcatcgg----gtgtcatccaattcactttctaagagtcgagttg-tttgggattgcagctcaaaatgggtggtaaatttcacctaaggctaaatatcagcaagagaccgatagcgaacaagtaccgt-gagggaaagatgaaaagaactttgaaaagagagttaaatagtacgtgaaattgttgaaagggaaacgattgaagtcagtcatgctggtgaggaatcaac-acgaggg-t------------------------------------------------------tcgctttcgtgtgcacttcttcg--cttggcaggttagcatcaa-ttttggtcgtcataaaattatc-ggggtaaggtggctcccctc--ggggagtg-ttatagaccttggt-agatgtgatgaccgggattgaggattgcagcgaatgct-act------tggctagtcacctggatttctgt--tgattacctcgccg--tcgatagctttgctaacctcggtgggatctgattaactag-ag-attagactgatcgtaaa-ttcgctaaggatgctgacgtaatggctttaaacgacccgtcttgaaac-acggacc-aaggagtctaac-atgtgtgcgagtgtt
>KX355819_Sacculospora_baltica
cctagtaagcgtgagtcatcagctcacgttgattacgtccct-gccctttgtacacaccgcccgtcgctactaccgattgaat-ggcttagtgagactctcggattgag-attaagaaccggaaacggatcttgttcttcgagaagttagtcaaacttggtcatttagaggaagtaaaagtcgtaacaaggtttctgtaggtgaacctgcagaaggatcattagaaa--at-tt-----------------------------------------gtaatc-aaaaa---cccaaaccatt--tatatataattaaaactttt-gaaaa-------ttc-taaaa--ga-----aaactttagataactttcaacaacggatctcttggctctcgcatcgatgaagaacgcagcgaaatgcgataagtaatgtgaattgcag-attccgtgaatcatcgaatctttgaacgcaaattgcactcctt-ggtattccgaggagtatgcttgcttgagtgtccgtttaa--taaacatcg-c-gattaaat---gttta---------acattcgcggatttgggtcatccggatt-c-taacta----------------------ttggatttggagmcctt-aaattaaa------aatcatttgg------tatga----tcaa-aaccgggc---tattattatgttaatgttgtgtattaatgtattaaagtag--atcg-ttgacaatctcacca-gaatttttta-------------------------------------------------------------------------------------------------caatcaag-tttggacctcaagtcaagtaag-gatacccgctgaactt-aagcatatcaataagcggaggaaaagaaactaacaaggattccc-ttagtaacggcgagtgaagcgggaaaagctcaaattttaaatctacctgg-ttcttccaagtcgagttgtaatttgaagaaaca-ctttcggaattc-cgg-tctggtc-taaatcctttggaa--tgaggtatcatggg-agggtgagaatcccgttcctga-tcaggcatccgtgagtttcaatgtgaagtgttttctaagagtcgagttg-tttgggattgcagctcaaaatgggtggtatatctcacctaaggctaaatatctgcgagagaccgatagcgaacaagtaccgt-gagggaaagatgaaaagaactttgaaaagagagttaaacagtacgtgaaattgttgaaagggaaacgattgaagtcagtcatgccggctgggaatcaac-ctcaagt------------------------------------------------------ttttttctttaggtgtacttcctt---ttcggcaagttagcatcga-ttttattggtcataaaagaatc-a-ggtaatgtgactcctc------ggagtgtttatagaccttggt-ggatgtgacctgtgagatcgaggtttgcagcggaccgc-cctctcgagggtttagtcgcctag-cctctgattcgttatcctggtat--tcttcagc-ttgtctgtgggttttaggttaaacgttcaaa-ag-gttagaacgatcttaagtttcgctaaggatgctgacgtaatggctttaaacgacccgtcttgaaac-acggacc-aaggagtctaac-atgtgtgcgagtgtt
>KX355821_Sacculospora_baltica
cctagtaagcgtgagtcatcagctcacgttgattacgtccct-gccctttgtacacaccgcccgtcgctactaccgattgaat-ggcttagtgagactctcggattgag-attaagaaccggaaacggatcttgttcttcgagaagttagtcaaacttggtcatttagaggaagtaaaagtcgtaacaaggtttctgtaggtgaacctgcagaaggatcattagaaa--at-tt-----------------------------------------gtaatc-aaaaa---cccaaaccatttatatatataattaaaagtttc-gaaaa-------ttc-taaaa--ga-----aaactttagataactttcaacaacggatctcttggctctcgcatcgatgaagaacgcagcgaaatgcgataagtaatgtgaattgcag-attccgtgaatcatcgaatctttgaacgcaaattgcactcctt-ggtattccgaggagtatgcttgcttgagtgtccgtttaa--taaatatcg-c-gattaaat---gttta---------acattcgcggatttgggtcatcc-gatt-c-taattatttgagtccattcgattctcgtttggatttggagacctt-aaattaaa------aatcatttgg------tatga----ttaa-aa-cgggc---tattattatgttaatgttgtgtattaatgtataaaggtag--atcg-ttgacaatctcacca-gaatttttta-------------------------------------------------------------------------------------------------caatcgagttttggacctcaagtcaagtaag-gatacccgctgaactt-aagcatatcaataagcggaggaaaagaaactaacaaggattccc-ttagtaacggcgagtgaagcgggaaaagctcaaattttaaatctacttgg-ttcttctaagtcgagttgtaatttgaagaaaca-ctttcggaattc-cgg-tctggtc-taaatcctttggaa--tgaggtatcat-gg-agggtgagaatcccgttcctga-tcaggcatccgtgagtttcaatgtgaagtgttttctaagagtcgagttg-tttgggattgcagctcaaaatgggtggtatatctcacctaaggctaaatatctgcgagagaccgatagcgaacaagtaccgt-gagggaaagatgaaaagaactttgaaaagagagttaaacagtacgtgaaattgttgaaagggaaacgattgaagtcagtcatgccggctgggaatcaac-ctcaagt------------------------------------------------------ttttttctttaggtgtacttcctt---ttcggcaagttagcatcga-ttttattggtcataaaagaatc-agggtaatgtgactcctc------ggagtgtttatagaccttggt-ggatgtgacctgtgagatcgaggtttgcagcggaccgc-cctctcgagggtttagtcgtctag-cctctgattcgttatcctggtat--tcttcagc-ttgtctgtgggttttaggttaaacgttcaaa-ag-gttagaacgatcttaagtttcgctaaggatgttgacgtaatggctttaaacgacccgtcttgaaac-acggacc-aaggagtctaac-atatgtgcgagtgt-
>KX355818_Sacculospora_baltica
cctagtaagcgtgagtcatcagctcacgttgattacgtccct-gccctttgtacacaccgcccgtcgctactaccgattgaat-ggcttagtgagactctcggattgag-attaagaaccggaaacggatcttgttcttcgagaagttagtcaaacttggtcatttagaggaagtaaaagtcgtaacaaggtttctgtaggtgaacctgcagaaggatcattagaaa--at-tt-----------------------------------------gtaatc-aaaaa---cccaaaccatt--tatatataattaaaagtttc--------------------aa--aa-----aaactttagataactttcaacaacggatctcttggctctcgcatcgatgaagaacgcagcgaaatgcgataagtaatgtgaattgcag-attccgtgaatcatcgaatctttgaacgcaaattgcactcctt-ggtattccgaggagtatgcttgcttgagtgtccgtttaa--taaaaatcg-sggattgaat---gtttg---------acattcgcggatttgggttatcc-gatt-c-taattatttgagtctattcgattctcgtttggatttggagacctt-aaattaaa------aatcatttgg------tatga----ttaa-aa-cgggctattattattatgttaatgttgtgtattaatgtattaaagtag--atcg-ttgacaatctcacca-gaatttttta-------------------------------------------------------------------------------------------------caatcaag-tttggacctcaagtcaagtaag-gatacccgctgaactt-aagcatatcaataagcggaggaaaagaaactaacaaggattccc-ttagtaacggcgagtgaagcgggaaaagctcaaattttaaatctacctgg-ttcttccaagtcgagttgtaatttgaagaaaca-ctttcggaattc-cgg-tctggtc-taaatcctttggaa--tgaggtatcat-gg-agggtgagaatcccgttcctga-tcaggcatccgtgagtttcaatgtgaagtgttttctaagagtcgagttg-tttgggattgcagctcaaaatgggtggtatatctcacctaaggctaaatatctgcgagagaccgatagcgaacaagtaccgt-gagggaaagatgaaaagaactttgaaaagagagttaaacagtacgtgaaattgttgaaagggaaacgattgaagtcagtcatgccggctgggaatcaac-ctcaagt-----------------------------------------------------tttttttctttaggtgtacttcctt---ttcggcaagttagcatcga-ttttatcggtcataaaagaatc-agggtaatgtgactcctc------ggagtgtttatagaccttggt-ggatgtgacctgtgagatcgaggtttgcagcggaccgc-cctctcgagggtttagtcgcctag-cctctgattcgttatcctggtat--tcttcagc-ttgtctgtgggttttaggttaaacgttcaaa-ag-gttagaacgatcttaagtttcgctaaggatgctgacgtaatggctttaaacgacccgtcttgaaac-acggacc-aaggagtctaac-atgtgtgcgagtgtt
>KX345938_Sacculospora_felinovii
cctagtaagcgtgagtcatcagctcacgttgattacgtccct-gccctttgtacacaccgcccgtcgctactaccgattgaat-ggcttagtgagactctcggattgag-tttgagaaccggaaacggctctcgttcttcgaaaagttagtcaaacttggtcatttagaggaagtaaaagtcgtaacaaggtttctgtaggtgaacctgcagaaggatcattagaaa--tt-tt----------------------------------------tgtattc-aaaatcttcccaatt------ctttaataaaaatttttttt-atata-------taa-ttttt--ta-----aaattattaataactttcaacaacggatctcttggctctcgcatcgatgaagaacgcagcgaaatgcgataagtaatgtgaattgcag-attccgtgaatcatcgaatctttgaacgcaaattgcactcttt-ggtactccgaggagtatgcttgcttgagtgtccgtttat--ttattatcg-c-gattaat----ttttt---------ntattcgcggatttgggttatcc-gaat-------------------------------ttttttttggagacttt-aaattta-------attcttttggt---------atacggtca-aaacgtgc---tattattatt------------------taataaaagtat--ttcg-ttgatgatcttacca-gaactttatatattatg--tttatcgcttgttatc------------------------------tttt---caagacttcgag---t-gattaaacatata--tattattcgag-tgttgacctcaagtcaagtaag-gttacccgctgaactt-aagcatatcaataagcggaggaaaagaaactaacaaggattccc-ttagtaacggcgagtgaagtgggaaaagctcaaattttaaatctatctag-tccttctaggtcgaattgtaatttgaagaagca-ctttcggttgccctgg-tctgatc-taaatcctttggga--tgaggtatcat-gg-agggtgagaatcccgttcatga-tctggcattgg---gttaccatatgatgtgttttcaaagagtcgagttg-tttgggattgcagctcaaaatgggtggtatatctcacctaaggctaaatatctgcgagagaccgatagcgaacaagtaccgtggagggaaagatgaaaagaactttgaaaagagagttaaacagtacgtgaaattgttgaaagggaaacgattgaagtcagtcatgccagtaatgaatcaac-ctcgagt-------------------------------------------------------ttattctttaggtgtatttctttactttcggcaagttagcatcga-ttttatcggtcataaaatgact-agggtaaggtgtcaccttc----gggtgtgtttatagaccttagt-ggatgtgatcgttaagatcgaggtttgcagcgaacaat-cctctcgggggtttagtcgtctga-tctctgat-tcgttatcctgtcttctcttcagc-ttgtctgtgagttgcaggttcaacgttcaaa-ag-gttagaacgttcttaagtttcgctaaggatgctgacgtaatggctttaaacgacccgtcttgaaac-acggacc-aaggagtctaac-atatgtgcgagtgtt
>KX345939_Sacculospora_felinovii
cctagtaagcgtgagtcatcagctcacgttgattacgtccct-gccctttgtacacaccgcccgtcgctactaccgattgaat-ggcttagtgagactctcggattgag-tttgagaaccggaaacggctctcgttcttcgaaaagttagtcaaacttggtcatttagaggaagtaaaagtcgtaacaaggtttctgtaggtgaacctgcagaaggatcattagaaa--tt-tt----------------------------------------tgtattc-aaaatcttcccaatc------ctttaataaaaatttttttt-atata-------taatttttt--ta-----aaattattaataactttcaacaacggatctcttggctctcgcatcgatgaagaacgcagcgaaatgcgataagtaatgtgaattgcag-attccgtgaatcatcgaatctttgaacgcaaattgcactcttt-ggtattccgaggagtatgcttgcttgagtgtccattta---ttattatcg-c-gattaat----ttttn---------ttattcgcggatttgggttatcc-gaa---------------------------------tttttttggagacttt-aaaattta------attcttttgg------tataatacggtca-aaacgtgc---tattattatt------------------taataaaagtat--ttcg-ttgatgatcttacca-taactttatatactatg--tttatcgcttgttatc------------------------------tttt---caagac-tcgag---t-gattaaacatatatgtatatttcgag-tgttgacctcaagtcaagtaag-gttacccgctgaactt-aagcatatcaataagcggaggaaaagaaactaacaaggattccc-ttagtaacggcgagtgaagtgggaaaagctcaaattttaaatctatctag-tccttctaggtcgaattgtaatttgaagaagca-ctttcggttgccctgg-tctgatc-taaatcctttggga--tgaggtatcat-gg-agggtgagaatcccgttcatga-tctggcattgg---gttaccatatgatgtgttttcaaagagtcgagttg-tttgggattgcagctcaaaatgggtggtatatctcacctaaggctaaatatctgcgagagaccgatagcgaacaagtaccgt-gagggaaagatgaaaagaactttgaaaagagagttaaacagtacgtgaaattgttgaaagggaaacgattgaagtcagtcatgccagtaatgaatcaac-ctcgagt-------------------------------------------------------ttattctttaggtgtatttctttactttcggcaagttagcatcga-ttttatcggtcataaaatgact-agggtaaggtgtcaccttc----gggtgtgtttatagaccttagt-ggatgtgatcgttgagatcgaggtttgcagcgaacaat-cctttcgggggtttagtcgtctga-tctctgat-tcgttatcctgtcttctcttcagc-ttgtctgtgagttgcaggttcaacgttcaaa-ag-gttagaacgttcttaagtttcgctaaggatgctgacgtaatggctttaaacgacccgtcttgaaac-acggacc-aaggagtctaac-atatgtgcgagtgtt
>KX345941_Sacculospora_felinovii
cctagtaagcgtgagtcatcagctcacgttgattacgtccct-gccctttgtacacaccgcccgtcgctactaccgattgaat-ggcttagtgagactctcggattgag-tttgagaaccggaaacggctctcgttcttcgaaaagttagtcaaacttggtcatttagaggaagtaaaagtcgtaacaaggtttctgtaggtgaacctgcagaaggatcattagaaa--tt-tt----------------------------------------tgtattc-aaaatcttcccaatc------ctttaataaaaatttttttt-atata-------taatttttt--ta-----aaattattaataactttcaacaacggatctcttggctctcgcatcgatgaagaacgcagcgaaatgcgataagtaatgtgaattgcag-attccgtgaatcatcgaatctttgaacgcaaattgcactcttt-ggtattccgaggagtatgcttgcttgagtgtccattta---ttattatcg-c-gattaat----ttttt---------ttattcgcggatttgggttatcc-gaa---------------------------------tttttttggagacttt-aaaattta------attcttttgg------tataatacggtca-aaacgtgc---tattattatt------------------taataaaagtat--ttcg-ttgatgatcttacca-taactttatatactatg--tttatcgcttgttatc------------------------------tttt---caagac-tcgag---t-gattaaacatatatgtatatttcgag-tgttgacctcaagtcaagtaag-gttacccgctgaactt-aagcatatcaataagcggaggaaaagaaactaacaaggattccc-ttagtaacggcgagtgaagtgggaaaagctcaaattttaaatctatctag-tccttctaggtcgaattgtaatttgaagaagca-ctttcggttgccctgg-tctgatc-taaatcctttggga--tgaggtatcat-gg-agggtgagaatcccgttcatga-tctggcattgg---gttaccatatgatgtgttttcaaagagtcgagttg-tttgggattgcagctcaaaatgggtggtatatctcacctaaggctaaatatctgcgagagaccgatagcgaacaagtaccgt-gagggaaagatgaaaagaactttgaaaagagagttaaacagtacgtgaaattgttgaaagggaaacgattgaagtcagtcatgccagtaatgaatcaac-ctcgagt-------------------------------------------------------ttattctttaggtgtatttctttactttcggcaagttagcatcga-ttttatcggtcataaaatgact-agggtaaggtgtcaccttc----gggtgtgtttatagaccttagt-ggatgtgatcgttgagatcgaggtttgcagcgaacaat-cctttcgggggtttagtcgtctga-tctctgat-tcgttatcctgtcttctcttcagc-ttgtctgtgagttgcaggttcaacgttcaaa-ag-gttagaacgttcttaagtttcgctaaggatgctgacgtaatggctttaaacgacccgtcttgaaac-acggacc-aaggagtctaac-atatgtgcgagtgtt
