# Supplementary material for: Phylogenetic Review of Acaulospora (Diversisporales, Glomeromycota) and the Homoplasic Nature of Its Ornamentations
Source: J Fungi (Basel). 2022 Aug 23;8(9):892. doi: 10.3390/jof8090892 (PMC9502532; doi:10.3390/jof8090892)
Supplement: Supplementary file 1 [file jof-08-00892-s001.zip › Supplementary_4.fas]

>FR681927_Acaulospora_alpina
agaata-ct-a----------ggaattta--------ttttcct-aat-actttattactttattt-aaaaa-tttcc-aatc------t----ac-aaaattt----ttttt-----ttaaaa--taagaata-taa---a-tcataagataacttttaacaacggatctcttggctcttgcatcgatgaagaacgcagcgaaatgcgataagtaatgtgaattgcagaattccgtgaatcattaaatctttgaacgcaaattgcacttctt-ggtattccgaggagtatacttgcttgagggttggtctac-aaaaaaatcg-t-gaaa--------tttttttt-----------tcgcggacctgggttttccaaaga--------------------------------attttggtaacctt-aaatttatcttaacaatcttt------agg-tattaata--ttag-aaatgg-t---ttatcttaca-----------ta----t---tgtaa----gtt-ca-ttgataat--ta---tacc---aattgttacatcgcg--ttattcgcctagta---tttt----------------------------ttcga----ttagg---tgaaataattca-----a--cattt-----tta-atcctacctcaagtcaagtaag-aatacccgctgaacttaa
>FR681928_Acaulospora_alpina
agaata-ct-a----------ggaattta--------ttttcct-aat-actttattactttattc-aaaaa-tttcc-aatc------t----ac-aaaaatt----ttttt-----ttaaaa--taagaata-taa---a-tcataagataacttttaacaacggatctcttggctcttgcatcgatgaagaacgcagcgaaatgcgataagtaatgtgaattgcagaattccgtgaatcattaaatctttgaacgcaaattgcacttctt-ggtattccgaggagtatacttgcttgagggttggtctac-aaaaaaatcg-t-gaaaa-----tttttttttt-----------tcgcggacctgggttttccaaaga--------------------------------attttggtaacctt-aaatttatcttaacaatcttt------agg-tattaata--ttag-aaatgg-t---ttatcttaca-----------ta----t---tgtaa----gtt-ca-ttgataat--ta---tacc---aattgttacatcgcg--ttattcgcctagta----ttt----------------------------ttcga----ttagg---tgaaataattca-----a--cattt-----tta-atcctacctcaagtcaagtaag-aatacccgctgaacttaa
>FR681930_Acaulospora_alpina
agaata-ct-g----------ggaattta--------tttttcc---------taatactttattc-aaaaa-tttcc-aatc------t----ac-aaaaat-----ttttt-----ttaaaa--taagaata-taa---a-tcataagataacttttaacaacggatctcttggctcttgcatcgatgaagaacgcagcgaaatgcgataagtaatgtgaattgcagaattccgtgaatcattaaatctttgaacgcaaattgcacttctt-ggtattccgaggagtatatttgcttgagggttggtctacaaaaaaaatcg-t-gaaaa--------ttttttt-----------tcgcggacctgggttttccaaaga-------------------------------atttttggtaacctt-aaatttatcttaacaatcttt------agg-tattaata--ttag-aaatgg-t---ttatcttaca-----------ta----t---tgtaa----gtt-ca-ttgataat--ta---tacc---aattgttacatcgcg--ttattcgcctagta----ttt----------------------------tttga----ttagg---tgaaataattca-----a--cattt-----tta-atcttacctcaagtcaagtaag-aatacccgctgaacttaa
>FN825910_Acaulospora_brasiliensis
agaata-ttca----------ggaattta--------ttttcct-aa------taatactttattc-aaaaa-ttttc-aatc------t----ac-aaattta---tatattt------------tttttaaa-gat---a-ttaaaagataactttcaacaacggatctcttggctcttgcatcgatgaagaacgcagcgaaatgcgataagtaatatgaattgcagaattccgtgaatcattaaatctttgaacgcaaattgcacttctt-ggtattccgaggagtatgcttgcttgagggttggtctac-aaaaaaatcg-t-gaaa-------ttaattttt-----------tcgcggacctgggttttccaaagact------------------------tttttttttttggtaacctt-aaatttatcttaacaatttt-------agg-tattaaaa--ttag-aaatggtt---ttatcttaca-----------ta----t---tgtaag-ttgtt-ca-ttgataat--ta---tacc---aattgttacatcgcg--ttattcacccaatc----ttt----------------------------tttga----ttagg---tgaaataattca-----atacattt-----tta-atcctacctcaagtcaagtaag-aatacccgctgaacttaa
>FR681934_Acaulospora_brasiliensis
agaata-ttca----------ggaattta--------ttttcct-aa------taatactttattc-aaaaa-ttttc-aatc------t----at-aaatttt-----ttttt------------ttttttaa-gat---a-ttaaaagataactttcaacaacggatctcttggctcttgcatcgatgaagaacgcagcgaaatgcgataagtaatgtgaattgcagaattccgtgaatcattaaatctttgaacgcaaattgcacttctt-ggtattccgaggagtatgcttgcttgagggttggtctac-aaaaaaatcg-g-gaaa-------ttgattttt-----------tcgcggatctgggttttccaaagac---------------------------attttttttggtaacctt-aaatttatcttaacaatttt-------aag-tattaaaa--ttag-aaatggtt---ttatcttaca-----------ta----t---tgtaag-ttgtt-ca-ttgataat--ta---tacc---aattgttacatcgca--ttattcacccaatc----ttt----------------------------tttga----ttagg---tgaaataattca-----atacattt-----tta-atcctacctcaagtcaagtaag-aatacccgctgaacttaa
>FR681933_Acaulospora_brasiliensis
agaata-ttca----------ggaattta--------ttttcct-aa------taatactttattc-aaaaa-ttttc-aatc------t----ac-aaattta---tattttt-------ttt--tttaaaga-tat---a-ttaaaagataactttcaacaacggatctcttggctcttgcatcgatgaagaacgcagcgaaatgcgataagtaatatgaattgcagaattccgtgaatcattaaatctttgaacgcaaattgcacttctt-ggtattccgaggagtatgcttgcttgagggttggtctac-aaaaaaatcg-t-gaaa-------ttaattttt-----------tcgcggatctgggttttccaaagac---------------------------attttttttggtaacctt-aaatttatcttaacaatttt-------aag-tattaaaa--ttag-aaatggtt---ttatcttaca-----------ta----t---tgtaag-ttgtt-ca-ttgataat--ta---tacc---aattgttacatcgcg--ttattcacccaatc----ttt----------------------------tttga----ttagg---tgaaataattca-----atacattt-----tta-atcctacctcaagtcaagtaag-aatacccgctgaacttaa
>HF567941_Acaulospora_pustulata
agaata-ttcg----------ggaattta--------atttcc----------taatactttattcaaaaaa-ttttc-aatc------t----ac-aaa--tt---ttttttt--aaaaaaat--tacaaata-aaa---a-tttaaagataactttcaacaacggatctcttggctcttgcatcgatgaagaacgcagcgaaatgcgataagtaatgtgaattgcagaattccgtgaatcattaaatctttgaacgcaaattgcacttctt-ggtattccgaggagtatgcttgcttgagggttggtctac--aaaaaatcg-t-gaaa-------tttaatttt-----------tcgcggatctgggttttctaaaaaag-----------------------ac--ttttttttggtaacctt-aaatttatcttaacgatttt-------agg-tattaaaa--ttag-aaatggtt---ttatcttaca-----------ta----t---tgtaag-ttgtt-cg-ttgataat--ta---tacc---aattgttacatcgcg--ttattcgcccgatca-atttt----------------------------ttttg----attag---tgaaataattca-----atatattt-----tta-atcctacctcaagtcaagtaagaaatacccgctgaacttaa
>HF567939_Acaulospora_pustulata
agaata-ttcg----------ggaattta--------atttcc----------taatactttattcaaaaaa-ttttc-aatc------t----ac-aaatttt---ttttttt--aaaaaaat--tacaaata-aaa---a-tttaaagataactttcaacaacggatctcttggctcttgcatcgatgaagaacgcagcgaaatgcgataagtaatgtgaattgcagaattccgtgaatcattaaatctttgaacgcaaattgcacttctt-ggtattccgaggagtatgcttgcttgagggttggtctac--aaaaaatcg-c-gaaa-------tttaatttt-----------tcgcggatctgggttttccaaaaaga------------------------cttttttttttggtaacctt-aaatttatcttaacaatttt-------agg-tattaaaa--ttag-aaatggtt---ttatcttaca-----------ta----a---tgtaag-ttgtt-cg-ttgataat--ta---tacc---aattgttacatcgcg--ttattcgcccgatc--atttt----------------------------ttttg----attag---tgaaataattca-----atatattt-----tta-atcctacctcaagccaagtaag-aatacccgctgagcttaa
>HF567938_Acaulospora_pustulata
agaata-ttcg----------ggaattta--------atttcc----------taatactttattcaaaaaa-ttttc-aatc------t----ac-aaatttt---ttttttt--aaaaaaat--tacaaata-aaa---a-tttaaagataactttcaacaacggatctcttggctcttgcatcgatgaagaacgcagcgaaacgcgataagtaatgtgaattgcaggattccgtgaatcattaaatctttgaacgcaaattgcacttctt-ggtattccgaggagtatgcttgcttgagggttggtctac--aaaaaatcg-c-gaaa-------tttaatttt-----------tcgcggatctgggttttccaaaaaga--------------------------cttttttttggtaacctt-aaatttatcttaacaatttt-------agg-tattaaaa--ttag-aaatggtt---ttatcttaca-----------ta----t---tgtaag-ttgtt-cg-ttgataat--ta---tacc---aattgttacatcgcg--ttattcgcccgatc--atttt----------------------------ttttg----attag---tgaaataattca-----atatattt-----tta-atcctacctcaagtcaagtaag-aatacccgctgaacttaa
>HF567933_Acaulospora_tortuosa
agaata--tcag---------gaaatttat-------ttttcc----------taatactttattcaaataa-ttttc-aatc------t----ac-aatatt-----ttttt-----taaaaa--aaatatat-aaa---a-tacaaagacaactttcaacaacggatctcttggctcttgcatcgatgaagaacgcagcgaaatgcgataagtaatgtgaattgcaggattccgtgaatcattaaatctttgaacgcaaattgcacctctt-ggtattccgaggagtatgcttgcttgagggttggtctac--aaaaaatcg-t-gaaaaaaaaaaatttttttt-----------tcgcggatctgggttttccaagaatc--------------------------attttttttggtaacctt-aaatttaacttaacaatctt-------agg-tattgata--ttag-aaatgttt---ttatcttaca-----------ta----t---tgtaa----gtt-ca-ttgataat--ta---tacc---aattgttacatcgcg--ttattcgccta-------tct----------------------------ttcga----atggg---tgaaataattca----aattttttt-----tta-atcctacctcaagtcaagtaag-aatacccgctgaacttaa
>HF567937_Acaulospora_tortuosa
agaata--tcag---------gaaatttat-------ttttcc----------taatactttattcaaataa-tcttc-aatc------t----ac-aa---------ttttt-----tataaa--aaaaattt-aaa---a-taaaaagataactttcaacaacggatctcttggctcttgcatcgatgaagaacgcagcgaaatgcgataagtaatgtgaattgcagaattccgtgaatcattaaatctttgaacgcaaattgcacttctt-ggtattccgaggagtatgcttgcttgagggttggtctac--aaaaaatcg-t-gaaaaaaaaaaatttttttt-----------tcgcggatctgggttttccaagaatc--------------------------attttttttggtaacctt-aaatttgtcttaacaatctt-------agg-tattgata--ttag-aaatgttt---ttatcttaca-----------ta----t---tgtaa----gtt-ca-ttgataat--ta---tacc---aattgttacatcgcg--ttattcgccta-------tct----------------------------ttcga----ttggg---tgaaataattca----aattttttt-----tta-atcctacctcaagtcaagtaag-aatacccgctgaacttaa
>HF567936_Acaulospora_tortuosa
agaata--tcag---------gaaatttat-------ttttcc----------taatactttattcaaataa-tttcc-aatc------t----ac-aa---------ttttt-----tataaa--aaaaattt-aaa---a-taaaaagataactttcaacaacggatctcttggctcttgcatcgatgaagaacgcagcgaaatgcgataagtaatgtgaattgcagaattccgtgaatcattaaatctttgaacgcaaattgcacttctt-ggtattccgaggagtatgcttgcttgagggttggtctac--aaagaatcg-t-gaaaaaaaaaattttttttt-----------tcgcggatctgggttttccaagaatc--------------------------attttttttggtaacctt-aaatttatcttaacaatctt-------agg-tattgata--ttag-aaatgttt---ttatcttaca-----------ta----t---tgtaa----gtt-catttgataat--ta---tacc---aattgttacaccgcg--ttattcgccta-------tct----------------------------ttcga----ttggg---tgaaatgattca----atttttttt-----taa-atcctacctcaagtcaagtaag-aatacccgctgaacttaa
>MH045497_Acaulospora_tsugae
agaata-ct-a----------ggaattta--------ttttcc----------taatactttattc--aaaa-ttttt-aacc------t----aa-at---------tttctaagaatttaaa--aatgtaaa-att---t-aaataagataactttcaacaacggatctcttggctcttgcatcgatgaagaacgcagcgaaatgcgataagtaatgtgaattgcagaatcccgtgaatcattaaatctttgaacgcaaattgcacttctt-ggtattccgaggagtatgcttgcttgagggttggtctacaaaataaatcg-t-gaaaaa---ttttttttttt-----------tcgcggatctgggtttttccaaaaat--------------------------caattttttggtaacctt-aaatttatcttaacaatcatt------agg-tattgata--ttag-aaatgt-----ttatcttacg----------------------------------ca-ttgataat--ta---tacc---aattgttacatcgcg--ttattcatctag-----tatc----------------------------cttta----ttagg---tgtaataattct-----a--tcttt-----tta-atcctac----------------------------------
>MH045498_Acaulospora_tsugae
agaaca-ct-a----------ggaattta--------ttttcc----------taatactttattc-aaaaa-atttt-aatc------t----aa-at---------tttc--------taaa--aacgtaaa-att---t-aaataagataactttcaacaacggatctcttggctcttgcatcgatgaagaacgcggcgaaatgcgataagtaatgtgaattgcagaattccgtgaatcattaaatctttgaacgcaaattgcacttctt-ggtattccgaggagtatgcttgcttgagggttggtctacaaaataaatcg-t-gaaaaatt-ttttttttttt-----------tcgcggatctgggtttttccaaaaat--------------------------caattttttggtaacctt-aaatttatcttaacaatcatt------agg-tattgata--ttag-aaatgt-----ttatcttacg----------------------------------ca-ttgataat--ta---tacc---aattgttacatcgcg--ttattcatctag-----tatc----------------------------cttta----ttagg---tgtaataactca-----a--tcttt-----tta-atcctacctcaagtcaagtaag-aatacccgctgaacttaa
>MH333280_Acaulospora_tsugae
agaata-ct-a----------ggaattta--------ttttcc----------taatactttattc-aaaaa-atttt-aacc------t----aa-at---------tttc--------taaa--aatgtaaa-att---t-aaataagataactttcaacaacggatctcttggctcttgcatcgatgaagaacgcagcgaaatgcgataagtaatgtgaattgcagaattccgtgaatcattaaatctttgaacgcaaattgcgcttctt-ggtattccgaggagtatgcttgcttgagggttggtctacaaaataaatcg-t-gaaaaa----tttttttttt-----------tcgcggatctgggtttttccaaaagt--------------------------caattttttggtaacctt-aaatttatcttaacaatcatt------agg-tattgata--ttag-agatgt-----ttatcttacg----------------------------------ca-ttgataat--ta---tacc---aattgttacatcgcg--ttattcatctag-----tatc----------------------------cttta----ttagg---tgtaataattca-----a--tcttt-----tta-atcctac----------------------------------
>AF133764_Acaulospora_colossica
agaattcccgt----------ggaagatt--------ctttctt-cccggcatcttcttattattc-aaaaa-ttttc-tatc------t----t---tttaat----ctttta--aaaaaaaa--caaaattt-aaa---t-tattaagacaactttcaacaacggatctcttggctcttgcatcgatgaagaacgcagcgaaatgcgataagtaatgtgaattgcagaatcccgtgaatcatcaaatctttgaacgcaaattgcactcttt-ggtattccgaagagtatgcttgcttgagggttggatca---caaatatcg-t-gaatgaaa--------tttt-----------ttacggatctgggttttccgaaattt------------------------------aatttggtaaccta-aaatttatctcaacaatattg------agg-ta-tgata--ttgg-aaatgt-t---ctatcttgca-----------tattttt---tgtaa----gttccg-ttgacaat--gat--tacc---gattgttacgtcgtg--tcattcatc----------------------------------------tttat----ttagg---cgaaatgattca-----a-tctttt-----gaa-tttcaacctcaagtcaagtgag-aatacccgctgaacttaa
>AF133768_Acaulospora_colossica
agaattcccgt----------ggaagatt--------ctttctt-cccggcatcttcttattattc-aaaaa-ttttc-tatc------t----t---tttaat----ctttta--aaaaaaaa--caaaattt-aaa---t-tattaagacaactttcaacaacggatctcttggctcttgcatcgatgaagaacgcagcgaaatgcgataagtaatgtgaattgcagaattccgtgaatcatcaaatctttgaacgcaaattgcactcttt-ggtattccgaagagtatgcttgcttgagggttggatca---caaatatcg-t-gaatgaaa--------tttt-----------ttacggatctgggttttccgaaattt------------------------------aattcggtaaccta-aaatttatcttaacaatattg------agg-ta-tgata--ttga-aaatgt-t---ctatcttgca-----------tattttt---tgtaa----gtt-cg-ttgacaat--gat--tacc---gattgttacgtcgcg--tcattcatc-----------c----------------------------tttat----ttagg---tgagatgattca-----a-tctttt-----gaa-tttcaacctcaagtcaagtgag-aatacccgctgaacttaa
>AF133776_Acaulospora_colossica
agaattcccgt----------ggaagatt--------ctttctt-cccggcatcttcttattattc-aaaaa-ttttc-tatc------t----t---tttaat----ctttta--aaaaaaaa--caaaattt-aaa---t-tattaagacaactttcaacaacggatctcttggctcttgcatcgatgaagaacgcagcgaaatgcgataagtaatgtgaattgcagaattccgtgaatcatcaaatctttgaacgcaaattgcactcttt-ggtattccgaagagtatgcttgcttgagggttggatca---caaatatcg-t-gaatgaaa--------tttt-----------ttacggatctgggttttccgaaattt------------------------------aattcggtaaccta-aaatttatcttaacaatattg------agg-ta-tgata--ttga-aaatgt-t---ctatcttgca-----------tattttt---tgtaa----gtt-cg-ttgacaat--gat--tacc---gattgttgcgtcgcg--tcattcatc-----------t----------------------------tttat----ttagg---tgagatgattca-----a-tctttt-----gaa-tttcaacctcaagtcaagtgag-aatacccgctgaacttaa
>KP756438_Acaulospora_laevis
agaattcccgt----------ggaagatt--------ctttctt-cccggcatcttcttattattc-aaaaa-ttttc-tatc------t----t---tttaat----cttt-------aaaaa--aatttttt-aaa---c-tattaagacaactttcaacaacggatctcttggctcttgcatcgatgaagaacgcagcgaaatgcgataagtaatgtgaattgcagaattccgtgaatcatcaaatctttgaacgcaaattgcactcttt-ggtattccgaagagtatgcttgcttgagggttggatca---caaaaatcg-t-gaatgaaa-------ttttt-----------ttacggatctgggttttccgaaaatt------------------------------aatttggtaaccta-aaatttatcttaacaatattt------agg-ta-tgata--ttgg-aaatgt-t---ctatcttgca-----------tattttt---tgtaa----gtt-cg-ttgacaat--gat--tacc---gattgttacgtcgtg--tcattcatc-----------t----------------------------tttat----ttagg---tgagatgaccta-----a-tctttt-----gaa-tttcaacctcaagtcaagtgag-aatacccgctgaacttaa
>KP756447_Acaulospora_laevis
agaattcccgt----------ggaagatt--------ctttcttccccggcatcttcttattattc-aaaaatttttc-tatc------t----t---tttaat----cttt--------aaaa--aaattttt-aaa---c-tattaagacaactttcaacaacggatctcttggctcttgcatcgatgaagaacgcagcgaaatgcgataagtaatgtgaattgcagaattccgtgaatcatcaaatctttgaacgcaaattgcactcttt-ggtattccgaagagtatgcttgcttgagggttgaatca---caaatatcg-t-gaatgaaa--------tttt-----------ttacggatctgggttttccgaaaatt------------------------------aatttggtaaccta-aaatttatcttaacaatattg------tgg-ta-tgata--ttgg-aaatgt-t---ctatcttgca-----------tattttt---tgtaa----gtt-cg-ttgacaat--gat--tacc---aattgttacgtcgtg--tcattcatc-----------t----------------------------tttat----ttagg---tataatgaccca-----a-tctttt-----gaa-tttcaacctcaagtcaagtgag-aatacccgctgaacttaa
>FN547512_Acaulospora_laevis
agaatt-ccgt----------ggatgatt--------ctttctt-cccggcatcttcttaatattc-aaaaa-ttttc-tacc------t----t---tttaat----ctttaa--aaaaaaca-----tttta-agt---t-agtaaagacaactttcaacaacggatctcttggctcttgcatcgatgaagaacgcagcgaaatgcgataattaatgtgaattgcagaattccgtgaatcattaaatctttgaacgcaaattgcactcttt-ggtattccgaagagtatgcttgtttgagggttggatca---caaaaatcg-t-gaatgaaa--------tttt-----------ttatggatctgggttttccgaaaatt------------------------------aatttggtaaccta-aaatttatcttaacaatattg------agg-ta-tgata--ttgg-aaatgt-t---ctatcttgca-----------tattttt---tgtaa----gtt-cg-ttaacaat--gat--tacc---gattattacgtcgcg--tcattcatc-----------t----------------------------tttat----ttagg---tgaaatgattca-----a-tctttt-----gaa-tttcaacctcaagtcaagtgag-aatacccgctgaacttaa
>FR750173_Acaulospora_entreriana
agaatt-ccgt----------ggaagatta-------ttttctt-cccggcatcttcttaatattcaaaaaa-ttttc-tatc------t----tc-ctttgat----ctttga--aaaaaaat--taaaaatt-aaa---t-atataagacaactttcaacaacggatctcttggctcttgcatcgatgaagaacgcagcgaaatgcgataagtaatgtgaattgcagaattccgtgaatcatcaaatctttgaacgcaaattgcactcttt-ggtattccgaagagtatgcttgcttgagggttggatca---caaaaatcg-t-gaatgaaa--------attt-----------ttacggatctgggttttccgagaaat---------------------------tgattcttggtaaccta-aaatttatcctaacaatattt------agg-ta-tgata--ttgg-aaatgt-t---ctatcttgca-----------ttttttt---tgtaa----gtt-cg-ttgacaat--gat--tacc---gattgttacgtcgtg--tcattcatc--------tttt----------------------------tttta----ttagg---tgaaatgattca-----a-tctttt-----gaa-tttcaacctcaagtcaagtgag-aatacccgctgaacttaa
>FR750171_Acaulospora_entreriana
agaatt-ccgt----------ggaagatta-------ttttctt-cccggcatcttcttaatattcaaaaaa-ttttc-tatc------t----tc-ctttgat----ctttga--aaaaaaat--taaaaatt-aaa---t-atataagacaactttcaacaacggatctcttggctcttgcatcgatgaagaacgcagcgaaatgcgataagtaatgtgaattgcagaattccgtgaatcatcaaatctttgaacgcaaattgcactcttt-ggtattccgaagagtatgcttgcttgagggttggatca---caaaaatcg-t-gaatgaaa--------attt-----------ttacggatctgggttttccgagaaat---------------------------tgattcttggtaaccta-aaatttatcctaacaatattt------agg-ta-tgata--ttgg-aaatgt-t---ctatcttgca-----------ttttttt---tgtaa----gtt-cg-ttgacaat--gat--tacc---gattgttacgtcgtg--tcattcatc--------tttt----------------------------tttta----ttagg---tgaaatgattca-----a-tctttt-----gaa-tttcaacctcaagtcaagtgag-aatacccgctgaacttaa
>FR750169_Acaulospora_entreriana
agaatt-ccgt----------ggaagatta-------ttttctt-cccggcatcttcttaatattcaaaaaa-ttttc-tatc------t----tc-ctttgat----ctttga--aaaaaaat--taaaaatt-aaa---t-atataagacaactttcaacaacggatctcttggctcttgcatcgatgaagaacgcagcgaaatgcgataagtaatgtgaattgcagaattccgtgaatcatcaaatctttgaacgcaaattgcactcttt-ggtattccgaagagtatgcttgcttgagggttggatca---caaaaatcg-t-gaatgaaa--------attt-----------ttacggatctgggttttccgagaaat---------------------------tgattcttggtaaccta-aaatttatcctaacaatattt------agg-ta-tgata--ttgg-aaatgt-t---ctatcttgca-----------tattttt---tgtaa----gtt-cg-ttgacaat--gat--tacc---gattgttacgtcgtg--tcattcatcttt-----tttt----------------------------ttttg----ttagg---tgaaatgattca-----a-tctttt-----gaa-tttcaacctcaagtcaagtgag-aatacccgctgaacttaa
>HG421736_Acaulospora_viridis
agaata-ttacg---------ggaatttaattaattaatttatt-tatttccctgatgtcttattcaaaaaa-ttttcagatc------t----ta-tcgtaat----cttt------aaaaaa--aaaaaaca-att---a-tattaagacaactttcaacaacggatctcttggctcttgcatcgatgaagaacgcagcgaaatgcgataagtaatgtgaattgcagaattccgtgaatcatcaaatctttgaacgcaaattgcactcctt-ggtattccgaggagtatgcttgcttgagggttgtttcac--caaaaatcg-t-gaaaaaaa-------acatt-----------tcacggatctgggtttttccaaagtt--------------------------ttgaattttggtgaccta-aaatttatcttaacaatattt------agg-ta-ttata--ttggaaaatgt-t---ctatcttaca-----------tg-tttt---tgtaa----gtt-ca-ttaataat--tat--tacc---aattgttacgtcgtg--ttattcatctagtg---tttt----------------------------tttaa----ttagg---tgaaataattca-----atctattt-----taa-tttcaacctcaagtcaagtaag-aatacccgctgaacttaa
>HG421738_Acaulospora_viridis
agaata-ttacg---------ggaatttaattaatttatttatt-tatttccctgatgtcttattcaaaaaa-ttttcagatc------t----ta-tcttaat----cttt-------aaaaa--aaaaaaca-att---a-tattaagacaacttttaacaacggatctcttggctcttgcatcgatgaagaacgcagcgaaatgcgataagtaatgtgaattgcagaattccgtgaatcatcaaatctttgaacgcaaattgcactcctt-ggtattccgaggagtatgcttgcttgagggttgtttcac--caaaaatcg-t-gaaaaaaa-------acatt-----------tcacggatctgggtttttccaaagtt--------------------------ttgaattttggtgaccta-aaatttatcataacaatattt------agg-ta-ttata--ttgg-aaatgt-t---ctatcttaca-----------tg-tttt---tgtaa----gtt-ca-ttaataat--tat--tacc---aattgttacgtcgtg--ttattcatctagtg----ttt----------------------------tttaa----ttagg---tgaaataattca-----atctattt-----taa-tttcaacctcaagtcaagtaag-aatacccgctgaacttaa
>HG421737_Acaulospora_viridis
agaata-ttacg---------ggaatttaattaattaatttatt-tatttccctgatgtcttattc-aaaaa-tcttcagatc------t----ta-tcttaat----cttt-------aaaaa--aaaaaaca-att---a-tattaagacaactttcaacaacggatctcttggctcttgcatcgatgaagaacgcagcgaaatgcgataagtaatgtgaattgcagaattccgtgaatcatcaaatctttgaacgcaaattgcactcctt-ggtattccgaggagtatgcttgcttgagggttgtttcac--caaaaatcg-t-gagaaaaa-------acatt-----------tcacggatctgggtttttccaaagtt--------------------------ttgaattttggtgaccta-aaatttatcttaacaatattt------agg-ta-ttata--ttgg-aaatgt-t---ctatcttaca-----------tg-tttt---tgtaa----gtt-ca-ttaataat--tat--tacc---aattgttacgtcgtg--ttattcatctagtg----ttt----------------------------tttaa----ttagg---tgaaataattca-----atctattt-----taa-tttcaacctcaagtcaagtaag-aatacccgctgaacttaa
>MN080998_Acaulospora_aspera
agaat--------------------------------ttt----------------tcaattattc-aaaaa-tttcc-agcc------t----ta-------------tatt-----ttataa--aagaaaaa-ata---a-taataagacaactttcaacaacggatctcttggctcttgcatcgatgaagaacgcagcgaaatgcgataagtaatgtgaattgcagaattccgtgaatcatcaaatctttgaacgcaaattgcactcttt-ggtattccgaagagtatgcttgcttgagggttgttcta---ctaaattcg-t---------------ttttct-----------atacggatctgagttttccaaag-tt------------------------tttaaaattttggtaacttt-aaatttatcttgatgatat------------ta-taatg--ttag-aaatat-t---ttaccttaca-----------ta----tttatgtaag--tttt-ta-ttgataat--tattataat--taatcattatatcata--ttatttatctaa-----tttt----------------------------tttaa----ttagg---ttaagtaatata-----a--tttttt----ttt-cttcaacctcaagtcaagtaag-attacccgctgaacttaa
>MN080999_Acaulospora_aspera
agaat--------------------------------ttt----------------tcaattattc-aaaaa-tttcc-aacc------t----ta-------------tatt-----ttataa--aagaaaaa-ata---a-taataagacaactttcaacaacggatctcttggctcttgcatcgatgaagaacgcagcgaaatgcgataagtaatgtgaattgcagaattccgtgaatcatcaaatctttgaacgcaaattgcactcttt-ggtattccgaagagtatgcttgcttgagggttgttcta---ctaaattcg-t---------------ttttct-----------atacggatctgagttttccaaag-tt------------------------tttaaaattttggtaacttt-aaatttatcttgatgatat------------ta-taatg--ttag-aaatat-t---ttatcttaca-----------ta----tttatgtaag--tttt-ta-ttgataat--tattataat--taatcattatatcata--ttatttatctaat----tttt----------------------------tttaa----ttagg---ttaagtaatata-----a---ttttt----ttt-cttcaacctcaagtcaagtaag-attacccgctgaacttaa
>MN081001_Acaulospora_aspera
agaat--------------------------------ttt----------------ttaattattc-aaaaa-tttcc-aacc------t----ta-------------tatt-----ttatta--aagaaaaa-ataatga-taataagacaactttcaacaacggatctcttggctcttgcatcgatgaagaacgcagcgaaatgcgataagtaatgtgaattgcagaattccgtgaatcatcaaatctttgaacgcaaattgcactcttt-ggtattccgaagagtatgcttgcttgagggttgttcta---ctaaattcg-t---------------ttttct-----------atacggatctgagttttccaaagttt------------------------tttaagattttggtaacttc-aaatttatcttggtgatat------------ta-taatg--ttag-aaatat-t---ttatcttaca-----------ta----tttatgtaag--tttt-ta-ttgataat--tattataat--taatcattata-cata--ttatttatctaa-----tttt----------------------------tttaa----ttagg---ttaagtaatata-----a--tttttt----ttt-cttcaacctcaagtcaagtaag-attacccgctgaacttaa
>KM057069_Acaulospora_excavata
-------------------------------------------------------ctaatttattc-aaaaa-tttcc-aacc------t----ta----aaat-----ttta-----ttaaaa--aaataaat-ata---a-taataagataactttcaacaacggatctcttggctcttgcatcgatgaagaacgcagcgaaatgcgataagtaatgtgaattgcagaattccgcgaatcatcaaatctttgaacgcaaattgcactcttt-ggtattccgaagagtatgcttgcttgagggttgttctt---tcaaattcg-t-at-------------ttttt-----------atacggatctgagttttccaaag-tt------------------------tttaaaattttggtaacttg-aaatttatcttaatgatgt------------ta-taata--ttag-aaatat-t---ttatctt-------------------------------tattg-ta-ttgataat--tgttataat--taatcatgatctcata--ttatttaactaa-----tttt----------------------------cataa----ttaga---ttaagtaatata-----a--tttttt----ttt-cttcaac----------------------------------
>KM057074_Acaulospora_excavata
-------------------------------------------------------ctaatttattc-aaaaa-tttcc-aacc------t----ta---taaat-----ttta-----ttaaaa--aaaaaaaa-ata---a-taataagacaactttcaacaacggatctcttggctcttgcatcgatgaagaacgcagcgaaatgcgataagtaatgtgaattgcagaattccgtgaatcatcaaatctttgaacgcaaattgcactcttt-ggtattccgaagagtatgcttgcttgagggttgttcta---tcaaattcg-t-at-------------ttttt-----------atacggatctgagttttccaaag-tt------------------------tttaaaattttggtaacttg-aaatttatcttaatgatat------------ta-taata--ttag-aaatat-t---ttatcttaca-----------ta----tttgtgtaagtttttt-ta-ttgataatcgtgttataat--taatcatgatatcata--ttatttaactaa-----tttt----------------------------cataa----ttaga---ttaagtaatata-----a--tttttt----ttt-cttcaac----------------------------------
>KM057076_Acaulospora_excavata
-------------------------------------------------------ctaatttattc-aaaaa-tttcc-aacc------t----ta---taaat-----ttta------ttaaa--aaaaaaaa-ata---a-taataagacaactttcaacaacggatctcttggctcttgcatcgatgaagaacgcagcgaaatgcgataagtaatgtgaattgcagaattccgtgaatcatcaaatctttgaacgcaaattgcactcttt-ggtattccgaagagtatgcttgcttgagggttgttcta---tcaaattcg-t-at-------------ttttt-----------atacggatctgagttttccaaag-tt------------------------tttaaaattttggtaacttg-aaatttatcttaatgatat------------ta-taata--ttag-aaatat-t---ttatcttaca-----------ta----tttgtgtaagtttttt-ta-ttgataattgtgttataat--taatcatgatatcata--ttatttaactaa-----tttt----------------------------cataa----ttaga---ttaagtaatata-----a--tttttt----ttt-cttcaacctcaagtcaagtaag-attacccgctgaacttaa
>HG422734_Acaulospora_spinosissima
agaat--------------------------------ttc---------------ttcatttattc-aaaaa-tttcc-aacc------t----tt-tataaat-----ttta-----taaaaa--aaaaagaa-ata---a-taataagacaactttcaacaacggatctcttggctcttgcatcgatgaagaacgcagcgaaatgcgataagtaatgtgaattgcagaattccgtgaatcatcaaatctttgaacgcaaattgcactcttt-ggtattccgaagagtatgcttgcttgagggttgtccta---ttaaattcg-t-tt-------------tatta-----------atacggatctgagctttccaaag-tt------------------------tttaaaattttggtaacttt-aaattcatcttcatgatattat---------ta-tgata--ttag-aaatat-t---ttatcttaca-----------ta----ttcgtgtaag--tttt-ta-ttgataat--tattataat-----taatcatatcata--ttatttgcctaatt--ttttt----------------------------tttaa----ttagg---ttaaataatata-----a----tttt----ttt-cttcaacctcaagtcaagtaag-attacccgctgaacttaa
>HG422733_Acaulospora_spinosissima
agaat--------------------------------ttc---------------ttcatttattt-aaaaa-tttcc-aacc------t----tt-tataaat-----ttta-----taaaaa--aaaaagaa-ata---a-taataagacaacttttaacaacggatctcttggctcttgcatcgatgaagaacgcagcgaaatgcgataagtaatgtgaattgcagaattccgtgaatcatcaaatctttgaacgcaaattgcactcttt-ggtattccgaagagtatgcttgcttgagggttgtccta---ttaaattcg-t-tt-------------tatta-----------atacggatctgagctttccaaag-tt------------------------tttaaaattttggtaacttt-aaattcatcttcatgatattat---------ta-tgata--ttag-aaatat-t---ttatcttaca-----------ta----ttcgtgtaag--tttt-ta-ttgataat--tattataat-----taatcatatcata--ttatttgcctaatt--ttttt----------------------------ttaaa----ttagg---ttaaataatata-----a----tttt----ttt-cttcaacctcaagtcaagtaag-attacccgctgaacttaa
>HG422732_Acaulospora_spinosissima
agaat--------------------------------ttc---------------ttaatttattc-aaaaa-tttcc-aacc------t----tt-tataaat-----ttta-----taa-----aaaaaaaa-gaa---a-taataagacaactttcaacaacggatctcttggctcttgcatcgatgaagaacgcagcgaaatgcgataagtaatgtgaattgcagaattccgtgaatcatcaaatctttgaacgcaaattgcactcttt-ggtattccgaagagtatgcttgcttgagggttgtccta---ttaaattcg-t-tt-------------tatta-----------atacggatctgagttttccaaag-tt------------------------tttaaaattttggtaacttt-aaatttattttaatgatattat---------ta-taata--ttag-aaatat-t---ttatcttgca-----------tg----ttcgtgtaag--tttt-ta-ttgataat--tattataat-----taatcatatcata--ttatttgcctaattttttttt----------------------------tttaa----ttggg---ttaagtaatata-----a-----ttt----ttt-cttcaacctcaagtcaagtaag-attacccgctgaacttaa
>FM876830_Acaulospora_kentinensis
aaaat---------------------------------------------------ttttatattc-aaaaa-tttcc-aacc------t---aaa-cttaaat----agttc---agtaaatc--aatcgaga-ttt---a-aataatgacaactttcaacaacggatctcttggctcttgcatcgatgaagaacgcagcgaaatgcgataagtaatgtgaattgcagaattccgtgaatcatcaaatctttgaacgcaaattgcactcttt-ggtattccgaagagtatgcttgcttgagggttgtttaa---ataaattcg-t-at-------------ttttt-----------atacggatctgagtcttccaaaattt--------------------------ttaaattttggtaactta-aaatttaacttgacgatat------------ta-tatta--ttag-aaatgt-t---ttatcttgca-----------ta----ttt-tgtaag---ttt-ca-ttaataat--tattataat--taatcgttatatcgtta-ttatttacctagtt---attt----------------------------cggaa----ttagg---ttaagtaataca-----a--atttttt-------tttcaacctcaagtcaagtaag-agtacccgctgaacttaa
>FN547520_Acaulospora_kentinensis
aaaat---------------------------------------------------ttttatattc-aaaaa-tttcc-aacc------t---aaa-cttaaat----agttc---agtaaatc--aatcgaga-ttt---a-aataatgacaacttttaacaacggatctcttggctcttgcatcgatgaagaacgcagcgaaatgcgataagtaatgtgaattgcagaattccgtgaatcatcaaatctttgaacgcaaattgcactcttt-ggtattccgaagagtatgcttgcttgagggttgtttaa---ataaattcg-t-at-------------ttttt-----------atacggatctgagtcttccaaaattt--------------------------ttaaattttggtaactta-aaatttaacttgacgatat------------ta-tatta--ttag-aaatgt-t---ttatcttgca-----------ta----ttt-tgtaag---ttt-ca-ttaataat--tattataat--taatcgttatatcgtta-ttatttacctagtt---attt----------------------------cggaa----ttagg---ttaagtaataca-----a--atttttt-------tttcaacctcaagtcaagtaag-agtacccgctgaacttaa
>FM876822_Acaulospora_kentinensis
aaaat---------------------------------------------------ttttatattc-aaaaa-tttcc-aacc------t---aaa-cttaaat----agttc---agtaaatc--aatcgaga-ttt---a-aataatgacaacttttaacaacggatctcttggctcttgcatcgatgaagaacgcagcgaaatgcgataagtaatgtgaattgcagaattccgtgaatcatcaaatctttgaacgcaaattgcactcttt-ggtattccgaagagtatgcttgcttgagggttgtttaa---ataaattcg-t-at-------------ttttt-----------atacggatctgagtcntccaaaattt--------------------------ttaaattttggtaactta-aaatttaacttgacgatat------------ta-tatta--ttag-aaatgt-t---ttatcttgca-----------ta----ttt-tgtaag---ttt-ca-ttaataat--tattataat--taatcgttatatcgttatttatttacctagtt---attt----------------------------cggaa----ttagg---ttaagtaataca-----a--atttttt-------tttcaacctcaagtcaagtaag-agtacccgctgaacttaa
>JF439093_Acaulospora_delicata
agaaa--------------------------------ttt----------------ttatgtattc-aaaa--tttca-atct------t----tataaaaaaa-----tttt-----tattta--tataaaat---------aaaaaagacaactttcaacaacggatctcttggctcttgcatcgatgaagaacgcagcgaaatgcgataagtaatgtgaattgcagaattccgtgaatcatcaaatctttgaacgcaaattgcactcttt-ggtattccgaagagtatacttgcctgagggttgttcta---acaatatcg-t-tt-------------tttttataataaaaaaaaacggatctgagttttctgaggttt------------------------ttataacctttggtaacttt-aaatttatcttaacgatatat------tag-ta-t-ata--ttgg-aaatgt-t---taatcttgca-----------tc----t---cgtgag---ttt-ca-ttaacaat--taat-tact--aaatcgttagagcgtt--ttatttacctaat-----ttt----------------------------tataa----ttggg---ttatataataca-----a--tcttt-----ttt-ttcaaacctcaagtcaagtaag-attacccgctgaacttaa
>LN881566_Acaulospora_rugosa
agaaa--------------------------------tttta--------------ttatgtattc-aaaa--tttca-atct------a----ta-aaaaaat-----tttt-----tattta--tataaaat---a---a-aaaaaagacaactttcaacaacggatctcttggctcttgcatcgatgaagaacgcagcgaaatgcgataggtaatgtgaattgcagaattccgtgaatcatcaaatctttgaacgcaaattgcactcttt-ggtattccgaagagtatacttgcttgagggttgttcta---ataatatcg-t-tt-------------tttttataataaaaaaaaacggatctgagttttccaaggttt--------------------------tttatctttggtaacttt-aaatttatcttaacgatatat------tag-ta-t-ata--ttgg-aaatgt-t---ttatcttaca-----------tc----t---cgtgag---ttt-ca-ttaataat--taat-tact--aaatcgttagagcgtt--ttatttgcctaa------ttt----------------------------tataa----ttggg---ttacataataca-----a--tcttt-----ttt-ttcaaacctcaagtcaagtaag-attacccgctgaacttaa
>JF439203_Acaulospora_delicata
agaaa--------------------------------tttt---------------ttatgtattc-aaaa--tttca-atct------tt--ata-aaaaaaa-----attt-----tattta--tataaaataaaa---a-aaaaaagacaactttcaacaacggatctcttggctcttgcatcgatgaagaacgcagcgaaatgcgataagtaatgtgaattgcagaattccgtgaatcatcaaatctttgaacgcaaattgcactcttt-ggtattccgaagagtatacttgcttgagggttgttcta---atagtatcg-t-tt-------------ttttaataat-aaaaaaaacggatctgagttttccaaggttt-------------------------tataaactttggtaacttt-aaatttatcttaatgatattt------tag-ta-t-ata--ttga-aaatgt-t---ttatcttaca-----------tc----t---cgtgag---ttt-ca-ttaacaat--taat-tact--aaatcattatagcgta--ttatttacttaat-----ttt----------------------------tataa----ttaag---ttatatgataca-----a-tttttt-----ttt-ttcaaacctcaagtcaagtaag-attacccgctgaacttaa
>LN881565_Acaulospora_rugosa
agaaa--------------------------------tttta--------------ttatgtattc-aaaa--tttca-atct------a----ta-aaaaaat-----tttt-----tattta--tataaaat-aaa---a-aaaaaagacaactttcaacaacggatctcttggctcttgcatcgatgaagaacgcagcgaaatgcgataagtaatgtgaattgcagaattccgtgaatcatcaaatctttgaacgcaaattgcactcttt-ggtattccgaagagtatacttgcttgagggttgtttta---ataatatcg-t-tt-------------tttt-ataat-aaaaaaaacggatctgagttttccaaggttt------------------------tttataactttggtaacttt-aaatttatcttaacgatatat------tgg-ta-t-ata--ttgg-aaatgt-t---ttatcttaca-----------tc----t---cgtgag---ttt-cc-tttccaat--taat-ttct--aaatcgttatagcgta--ttatttatttaat-----ttt----------------------------tataa----ttggg---ttatataataca-----t-tttttt-----ttt-ttcaaacctcaagtcaagtaag-attacccgctgaacttaa
>LN881564_Acaulospora_rugosa
agaaa--------------------------------tttta--------------ttatgtattc-aaaa--tttca-atct------a----ta-aagaaat-----tttt-----tattta--tataaaat--aa---a-aaaaaagacaactttcaacaacggatctcctggctcttgcatcgatgaagaacgcagcgaaatgcgataagtaatgtgaattgcagaattccgtgaatcatcaaatctttgaacgcaaattgcactcttt-ggtattccgaagagtatacttgcttgagggttgtttta---ataatatcg-t-tt-------------tttt-ataat-aaaaaaaacggatctgagttttccaaggttt------------------------tttataactttggtaacttt-aaatttatcttaacgatatat------tgg-ta-t-ata--ttgg-aaatg--t---ttatcttaca-----------tc----t---cgtgag---ttt-ca-ttaacaat--taat-tact--aaatcgttatagcgta--ttatttatttaat-----ttt----------------------------tataa----atggg---gtatataatacat---tt-tttttt-----ttt-ttcaaacctcaagtcaagtaag-attacccgctaaacttaa
>LN884304_Acaulospora_papillosa
agaaa--------------------------------ttt----------------ttatgtattc-aaaa--tttca-atct------t----ta-taaaagtttatatttt-----tattta--tataaaat---------aaaaaagacaactttcaacaacggatctcttggctcttgcatcgatgaagaacgcagcgaaatgcgaaaagtaatgtgaattgcagaattccgtgaatcatcaaatctttgaacgcaaattgcactcttt-ggtattccgaagagtatgcttgcttgagggttgtttca---ataatatcg-t-at-------------tttt-ataat--aaaaaaacggaactgagttttccaaagttt------------------------tttataactttggtaacttt-aaatttatcttaacgatatt-------aag-ta-t-cta--ttgg-aaatgt-t---ttatcttaca-----------tc----t---cgtgag---ttt-ca-ttaacaat--tatt-tact--aagtcgttagagcgtg--ttacttgcctaat-----ttt----------------------------tataa----tttgggttatatataataca-----a-tttttt-----ttt-ttcaaacttcaagtcaagtaag-attacctgttgaacttaa
>LN884303_Acaulospora_papillosa
agaaa--------------------------------ttt----------------ttatgtattc-aaaa--tttca-atct------t----ta-taaaagtttatatttt-----tattta--tataaaat---------aaaaaagacaactttcaacaacggatctcttggctcttgcatcgatgaagaacgcagcgaaatgcgaaaagtaatgtgaattgcagaattccgtgaatcatcaaatctttgaacgcaaattgcactcttt-ggtattccgaagagtatgcttgcttgagggttgtttca---ataatatcg-t-tt-------------tttt-ataat---aaaaaacggaactgagttttccaaagttt------------------------tttataactttggtaacttt-aaatttatcttaacgatatt-------aag-ta-t-cta--ttgg-aaatgt-t---ttatcttaca-----------tc----t---cgtgag---ttt-ca-ttaacaat--tatt-tact--aagtcgttagagcgtg--ttatttgcctaat-----ttt----------------------------tataa----tttgggttatatataataca-----a--ttttt-----ttt-ttcaaacctcaagtcaagtaag-attacccgctgaacttaa
>LN884302_Acaulospora_papillosa
agaaa--------------------------------ttt----------------ttatgtattc-aaaa--tttca-atct------t----ta-taaaagtttatatttt-----tattta--tataaaat---------aaaaaagacaactttcaacaacggatctcttggctcttgcatcgatgaagaacgcagcgaaatgcgaaaagtaatgtgaattgcagaattccgtgaatcatcaaatctttgaacgcaaattgcactcttt-ggtattccgaagagtatgcttgcttgagggttgtttca---ataatatcg-t-tt-------------tttt-ataat--aaaaaaacggaactgagttttccaaagttt------------------------tttataactttggtaacttt-aaatttatcttaacgatatt-------aag-ta-t-cta--ttgg-aaatgt-t---ttatcttaca-----------tc----t---cgtgag---ttt-ca-ttaacaat--tatt-tact--aagtcgttagagcgtg--ttatttgcctaat-----ttt----------------------------tataa----tttgggttatatataataca-----a--ttttt-----ttt-ttcaaacctcaagtcaagtaag-attacccgctgaacttaa
>AJ242500_Acaulospora_morrowiae
agaaa--------------------------------tttt---------------ttatgtattc-aaaa--tttca-attt------t----ta-taaagtt-tttatttt-----tattta--tataaaat---------aaaaaatacaactttcaacaacggatctcttggctcttgcatcgatgaagaacgcagcgaaatacgaaaagtaatgtgaattgcagaattccgtgaatcatcaaatctttgaacgcaaattgcactcttt-ggtattccgaagagtatgcttgcttgagggttgtttca---ataatatcg-t-tt-------------tttat--aat-aaaaaaaacggaactgagttttccaaag----------------------------ttataactttggtaacttt-aaatttaacttaacgatatt-------aag-ta-t-cta--ttgg-aaatgt-t---ttatcttaca-----------tc----t---cgtgag---ttt-cg-ttaacaat--tatt-tact--aaatcgttagagcgta--ttatttgcctaat-----ttt----------------------------tataa-----ttgg---ttatataataca-----a--ttttt-----ttt-tcaa-------------------------------------
>KY362433_Acaulospora_fragilissima
agaaa--------------------------------ttttt--------------ttatgtattc-aaaa--tttca-atct------t----tataaaaaag-----ttttt--tatttata--tatataaa--at---a-ataaaagacaactttcaacaacggatctcttggctcttgcatcgatgaagaacgcagcgaaatgcgataagtaatgtgaattgcagaattccgtgaatcatcaaatctttgaacgcaaattgcactcttt-ggtattccgaagagtatgcttgcttgagggttgttataa--acaatatcg---tt-------------tttttataat--aaaaaaacggatctgagtgttccaaggttt------------------------tttaaaactttggtaacttt-aaatttatcttaacgatattt------tgg-ta-taata--ttag-aaatgt-t---ttatcttaca-----------tc----t---cgtaag---ttt-ca-ttaataat--taat-tacc---gatcgttatagcgta--ttatttacctaaat--ttttt----------------------------tataa----ttggg---ttatataataca-----a-tttttt-----ttt-ttcaaacctcaagtcaagtaag-attacccgctgaacttaa
>KY362432_Acaulospora_fragilissima
agaaa--------------------------------ttttt--------------ttatgtattc-aaag--tttca-atct------t----tataaaaaag-----tttt-----tattta--tatataaa--at---a-ataaaagacaactttcaacaacggatctcttggctcttgcatcgatgaagaacgcagcgaaatgcgataagtaatgtgaattgcagaattccgtgaatcatcaaatctttgaacgcaaattgcactcttt-ggtattccgaagagtatgcttgcttgagggttgttataa--acaatatcg---tt-------------tttttataat--aaaaaaacggatccgagtgttccaaggttt------------------------tttaaaactttggtaacttt-aaatttatcttaacgatattt------tgg-ta-taata--ttag-aaatgt-t---ttatcttaca-----------tc----t---cgtaag---ttt-ca-ttaataat--taat-tacc---gatcgttatagcgta--ttatttacctaatt--ttttt----------------------------tataa----ttggg---ttatataataca-----a--ttttt-----ttt-ttcaaacctcaagtcaagtaag-attacccgctgaacttaa
>KY362431_Acaulospora_fragilissima
agaaat------------------------------tttttt--------------ttatgtattc-aaaa--tttca-atct------a----ta-aaaaagt-----tttt-----tattta--tatataaa--at---a-ataaaagacaactttcaacaacggatctcttggctcttgcatcgatgaagaacgcagcgaaatgcgataagtaatgtgaattgcaggattccgtgaatcatcaaatctttgaacgcaaattgcactcttt-ggtattccgaagagtatgcttgcttgagggttgttataa--acaatatcg---tt-------------tttttataat--aaaaaaacggatccgagtgttctaaggttt------------------------tttaaaactttggtaacttt-aaatttatcttaacgatattt------tgg-ta-taata--ttag-aaatgt-t---ttatcttaca-----------tc----t---cgtaag---ttt-ca-ttaataat--taat-tacc---gatcgttatagcgta--ttatttacctaaa---ttttt----------------------------tataa----ttggg---ttatataataca-----a---tttt-----ttt-ttcaaacctcaagtcaagtaag-attacccgctgaacttaa
>KY362428_Acaulospora_saccata
agaaa--------------------------------tt-----------------ttttgtattc-aaaa--tttca-atct------t----ta-taagttt------ttt-----tattta--tataaaat-------a-aaaaaagacaactttcaacaacggatctcttggctcttgcatcgatgaagaacgcagcgaaatgcgataagtaatgtgaattgcagaattccgtgaatcatcaaatctttgaacgcaaattgcactcttt-ggtattccgaagagtatgcttgcttgagggttgttcta---acaatatcg-t-tt-------------tttttataataaaaaaaaacggaactgagtttttctaaagtt------------------------tttataactttagtaacttt-aaatttaacttaacgatag--------aag-ta-t-cta--ttgg-aaatgt-t---ttatcttaca-----------tc----t---cgtgag---ttt-ca-ttgacaat--tatt-tact--aaatcgttagagcgta--ttatttacctaat-----ttt----------------------------tataa----ttggg-atatatataattca-----a--tatttt--------tttcaacctc-agtcaagtaag-attacccgctgaacttaa
>KY362429_Acaulospora_saccata
agaaa--------------------------------tt-----------------ttttgtattc-aaaa--tttca-atct------t----ta-taagttt------ttt-----tattta--tataaaat-------a-aaaaaagacaactttcaacaacggatctcttggctcttgcatcgatgaagaacgcagcgaaatgcgataagtaatgtgaattgcagaattccgtgaatcatcaaatctttgaacgcaaattgcactcttt-ggtattccgaagagtatgcttgcttgagggttgttcta---acaatatcg-t-tt-------------tttttataataaaaaaaaacggaactgagtttttctaaagtt------------------------tttataactttagtaacttt-aaatttaacttaacgatag--------aag-ta-t-cta--ttgg-aaatgt-t---ttatcttaca-----------tc----t---cgtgag---ttt-ca-ttgacaat--tatt-tact--aaatcgttagagcgta--ttatttacctaat-----ttt----------------------------tataa----ttggg-atatatataattca-----a--tatttt--------tttcaacctc-agtcaagtaag-attacccgctgaacttaa
>KY362430_Acaulospora_saccata
agaaa--------------------------------tt-----------------ttttgtattc-aaaa--tttca-atct------t----ta-taagttt------ttt-----tattta--tataaaat-------a-aaaaaagacaactttcaacaacggatctcttggctcttgcatcgatgaagaacgcagcgaaatgcgataagtaatgtgaattgcagaattccgtgaatcatcaaatctttgaacgcaaattgcactcttt-ggtattccgaagagtatgcttgcttgagggttgttcta---acaatatcg-t-tt-------------tttttataataaaaaaaaacggaactgagtttttctaaagtt------------------------tttataactttagtaacttt-aaatttaacttaacgatag--------aag-ta-t-cta--ttgg-aaatgt-t---ttatcttaca-----------tc----t---cgtgag---ttt-ca-ttgacaat--tatt-tact--aaatcgttagagcgta--ttatttacctaat-----ttt----------------------------tataa----ttggg-atatatataattca-----a--tatttt--------tttcaacctc-agtcaagtaag-attacccgctgaacttaa
>LN810999_Acaulospora_baetica
agaaat-------------------------------ttt----------------ttatgtattc-aaaaa-attttcaatct-----t----tt-tatccaa----attta-----ttataa--gatgtata-taa---t-tcatgagataactttcaacaacggatctcttggctcttgcatcgatgaagaacgcagcgaaatgcgataagtaatgtgaattgcagaattccgtgaatcatcaaatctttgaacgcaaattgcactcctt-ggtactccgaggagtatgcttgtttgagggttgttcca---ataaattcg-a-tt-------------ttttt-------taaaaaacggatctgagttttccaaggttt--------------------------tacgattttggtgacttt-aaatttatcctaacgatatctt-----tgg-ta-tgata--ttgg-aaatgg-tca-tattcctaca-----------ta----t---tgtgag---ttt-ca-ttgacaat--cgat-tacc---tgtcgttacgtcgta--tcatttgcctaatc----t-t----------------------------tttaa----ttggg---ttacatgataca-----a--atttt-----ctt-tcaacacctcaagtcaagtaag-aatacccgctgaacttaa
>LN811001_Acaulospora_baetica
agaaa--------------------------------ttt----------------ttatgtattc--aaaa-attttcaatct-----t----tt-tatccaa----attta-----ttataa--gatgtata-taa---t-tcatgagataactttcaacaacggatctcttggctcttgcatcgatgaagaacgcagcgaaatgcgataagtaatgtgaattgcagaattccgtgaatcatcaaatctttgaacgcaaattgcactcctt-ggtattccgaggagtatgcttgtttgagggttgttcca---ataaattcg-a-tt-------------tttta-------aaaaaaacggatctgagttttccaaggttt--------------------------tacgattttggtaacttg-aaatttatcttaacgatatctt-----tgg-ta-tgata--ttgg-aaatgg-tca-tattcttaca-----------ta----t---tgtgag---ttt-ca-ttgacaat--cgat-tacc---tgtcgttacgtcgta--tcatttgcctaatc----t-t----------------------------tttaa----ttggg---ctacatgataca-----a--atttt-----ctt-tcaacacctcaagtcaagtaag-aatacccgctgaacttaa
>LN811002_Acaulospora_baetica
agaaa--------------------------------ttt----------------ttatgtattc-aaaaa-attttcaatct-----t----tc-tattcca---aattta-----ttataa--gatgtata-taa---t-tcatgagataactttcaacaacggatctcttggctcttgcatcgatgaagaacgcagcgaaatgcgataagtaatgtgaattgcagaattccgtgaatcatcaaatctttgaacgcaaattgcactcctt-ggtattccgaggagtatgcttgtttgagggttgttcca---ataaattcg-a-tt-------------ttttt--------aaaaaacggatctgagttttccaaggttt--------------------------tacgattttggtaacttt-aaatttatcttaacgatatctt-----tgg-ta-tgata--ttgg-aaatgg-tca-tattcttaca-----------ta----t---tgtgag---ttt-ca-ttgacaat--cgat-tacc---tgtcgttacgtcata--tcatttgcctaatc----t-t----------------------------tttaa----ttggg---ttacatgataca-----a--atttt-----ctt-tcaacacctcaagtcaagtaag-aatacccgctgaacttaa
>KP191468_Acaulospora_ignota
agaaa--------------------------------ttt----------------ttatgtattc-aaaaa-attttcaatct-----t----tc-tattcca---aattta-----ttataa-ttgtatata-taa---t-tcatgagaaaactttcaacaacggatctcttggctcttgcatcgatgaagaacgcagcgaaatgcgataagtaatgtgaattgcagaattccgtgaatcatcaaatctttgaacgcaaattgcactcctt-ggtattccgaggagtatgcttgattgagggttgttcca---ataaattcg-t-tt-------------ttttta-----aaaaagagcggaactgagttttccaaggttt--------------------------tacgattttggtaacttt-aaatttatcttaacgatatctt-----tgg-ta-tgata--ttga-aaatgg-tca-tattcttaca-----------ta----t---tgtgag---ttt-ca-ttgacaat--cgat-tacc---tgtcgttacgtcgta--tcatttatctaatt----ctt----------------------------tttaa----ttggg---ttacatgataca--------aattt-----ctt-tcaacacctcaagtcaagtaag-aatacccgctgaacttaa
>KP191471_Acaulospora_ignota
agaaa--------------------------------ttt----------------ttatgtattc-aaaaa-attttcaatct-----t----tc-tattcca---aattta-----ttataa---ttgtata-taa---t-tcatgagaaaactttcaacaacggatctcttggctcttgcatcgatgaagaacgcagcgaaatgcgataagtaatgtgaattgcagaattccgtgaatcatcaaatctttgaacgcaaattgcactcctt-ggtattccgaggagtatgcttgattgagggttgttcca---ataaattcg-t-tt-------------ttttta-----aaaaagagcggaactgagttttccaaggttt--------------------------tacgattttggtaacttt-aaatttatcttaacgatatctt-----tgg-ta-tgata--ttga-aaatgg-tca-tattcttaca-----------ta----t---tgtgag---ttt-ca-ttgacaat--cgat-tacc---tgtcgttacgtcgta--tcatttatctaatt----ctt----------------------------tttaa----ttggg---ttacatgataca--------aattt-----ctt-tcaacacctcaagtcaagtaag-aatacccgctgaacttaa
>KP191472_Acaulospora_ignota
agaaa--------------------------------ttt----------------ttatgtattc-aaaaa-attttcaatct-----t----tc-tattcca---aattta-----ttataa-ttgtatata-taa---t-tcatgagaaaactttcaacaacggatctcttggctcttgcatcgatgaagaacgcagcgaaatgcgataagtaatgtgaattgcagaattccgtgaatcatcaaatctttgaacgcaaattgcactcctt-ggtattccgaggagtatgcttgattgagggttgttcca---ataaattcg-t-tt-------------ttttta-----aaaaagagcggaactgagttttccaaggttt--------------------------tacgattttggtaactttaaaatttatcttaacgatatctt-----tgg-ta-tgata--ttga-aaatgg-tca-tattcttaca-----------ta----t---tgtgag---ttt-ca-ttgacaat--cgat-tacc---tgtcgttacgtcgta--tcatttatctaatt----ctt----------------------------tttaa----ttggg---ttacatgataca--------atttt-----ctt-tcaacacctcaagtcaagtaag-aatacccgctgaacttaa
>HE603641_Acaulospora_nivalis
aggaa--------------------------------ttt----------------ttatgtaatc-aaaaa-attttcaatct-----t----tc-tatccaa---aa--aa-----ataaga--taaatgta-taa---t-tcatgagaaaactttcaacaacggatctcttggctcttgcatcgatgaagaacgcagcgaaatgcgataagtaatgtgaattgcagaattccgtgagtcatcaaatctttgaacgcaaattgcactcctt-ggtattccgaggagtatgcttgtttgagggttgttcca---ataaaatcg-t-tt-------------ttttt--------aaaagacggatctgagttttcc------------------------------------gattttggtaacttt-aaatttatcttaacgatatctt-----tgg-ta-tgata--ttgg-aaatgg-tta-tattcttaca-----------ta----t---tgtgag---ttt-ca-ttaacaat--cgat-tacc---tgtcgttacgtcgta--tcatttgcctgatc----c-t----------------------------ttcga----ttggg---ttctatgataca-----a--atttt-----ctt-tcaacacctcaagtcaagtaag-aatacccgctgaacctaa
>HE603643_Acaulospora_nivalis
aggaa--------------------------------ttt----------------ttatgtaatc-aaaaa-attttcaatct-----t----tc-tatccaa---aa--aa-----ataaga--taaatgta-taa---t-tcatgagaaaactttcaacaacggatctcttggctcttgcatcgatgaagaacgcagcgaaatgcgataagtaatgtgaattgcagaattccgtgagtcatcaaatctttgaacgcaaattgcactcctt-ggtattccgaggagtatgcttgtttgagggttgttcca---ataaaatcg-t-tt-------------ttttt--------aaaagacggatctgagttttcc------------------------------------gattttggtaacttt-aaatttatcttaacgatatctt-----tgg-ta-tgata--ttgg-aaatgg-tta-tattcttaca-----------ta----t---tgtgag---ttt-ca-ttaacaat--cgat-tacc---tgtcgttacgtcgta--tcatttgcctgatc----c-t----------------------------ttcga----ttggg---ttctatgataca-----a--atttt-----ctt-tcaacacctcaagtcaagtaag-aatacccgctgaacctaa
>HE603644_Acaulospora_nivalis
agaaa--------------------------------ttt----------------ttatgtattc-aaaaa-ttttccaatct-----t----tc-tatctaa---aaa--------atatta--taaatgta-taa---a-tcatgagataactttcaacaacggatctcttggctcttgcatcgatgaagaacgcagcgaaatgcgataagtaatgtgaattgcagaattccgtgaatcatcaaatctttgaacgcaaattgcactcctt-ggtattccgaggagtatgcttgtttgagggttgttcca---ataaaatcg-t-tt-------------cttta---------aaagacggatctgagttttctgagattt--------------------------tacgattttggtaacttt-aaatttatcttaacgatatctt-----tgg-ta-tgata--ttgg-aaatga-tta-tattcttaca-----------ta----t---tgtgag---ttt-ca-ttaacaat--cgat-tacc---tgtcgttacgtcgta--ttatttacctaatt----c-t----------------------------tttga----ttggg---ttctatgataca-----a--atttt-----ctt-tcaacacctcaagtcaagtaag-aatacccgctgaacttaa
>FM876789_Acaulospora_cavernata
agaaa--------------------------------ttt----------------ttatgtattc-aaaaa-attttaaatct-----t----tt-tttttaa------------tttaaaaa--attgaaat-aaa---t-tattaagataactttcaacaacggatctcttggctcttgcatcgatgaagaacgcagcgaaatgcgataagtaatgtgaattgcagaattccgtgaatcatcaaatctttgaacgcaaattgcactcttt-ggtattccgatgagtatgcttgtttgagggttgttcca---atcaaatcg-t-tt-------------tttta---------aaaaacggatcttagttttccaaggttt--------------------------tattattttggtaacttt-aaatttatcttaacgatatctt-----tgg-ta-tgata--ttgg-aaatgg-tta-tattcttacatc--------ttc----t---tgtgag---ttt-ca-ttaacaat--tgat-tacc---tgtcgttacgtcgta--ttatttgcctgatc----c-t----------------------------tttaa----ttggg---ttacataataca-----a--ttttt-----ctt-tcaacacctcaagtcaagtaag-aatacccgctgaacttaa
>FM876790_Acaulospora_cavernata
agaaa--------------------------------ttt----------------ttatgtattc-aaaaa-attttaaatct-----t----tt-tttttaa------------tttaaaaa--attgaaat-aaa---t-tattaagataactttcaacaacggatctcttggctcttgcatcgatgaagaacgcagcgaaatgcgataagtaatgtgaattgcagaattccgtgaatcatcaaatctttgaacgcaaattgcactcttt-ggtattccgaggagtatgcttgtttgagggttgttcca---atcaaatcgtt-tt-------------tttta---------aaaaacggatctgagttttccaaggttt--------------------------tattattttggtaacttt-aaatttatcttaacgatatctt-----tag-ta-tgata--ttgg-aaatgg-tta-tattcttacatc--------ttc----t---tgtgag---ttt-ca-ttaacaat--tgat-tacc---tgtcgttacgtcgta--ttatttgcctgatc----c-t----------------------------tttaa----ttggg---ttacataataca-----a--ttttt-----ctt-tcaacacctcaagtcaagtaag-aatacccgctgaacttaa
>FM876788_Acaulospora_cavernata
agaaa--------------------------------ttt----------------ttatgtattc-aaaaa-attttaaatct-----t----tt-tttttaa------------tttaaaaa--attgaaat-aaa---t-tattaagataactttcaacaacggatctcttggctcttgcatcgatgaagaacgcagcgaaatgcgataagtaatgtgaattgcagaattccgtgaatcatcaaatctttgaacgcaaattgcactcttt-ggtattccgaggagtatgcttgtttgagggttgttcca---ataaaatcg-a-tt-------------tttta---------aaaaacggatctgagttttccaaggttt--------------------------tattattttggtaacttt-aaatttatcttaacgatatctt-----tgg-ta-tgata--ttgg-aaatgg-tta-tattcttaca-----------tc----t---tgtgag---ttt-ca-ttaacaat--tgat-tacc---tgtcgttacgtcgta--ttatttgcctgatc----c-t----------------------------tttaa----ttggg---ttacataataca-----a--ttttt-----ctt-tcaacacctcaagtcaagtaag-aatacccgctgaacttaa
>FR846382_Acaulospora_punctata
agaaa---------------------------------tt----------------ttatgtattc-aaaaa-ttttaaa--tc-----a----tt-ttttaat------------ttaaaaaa--atcgaaat-aaa---t-tattaagataactttcaacaacggatctcttggctcttgcatcgatgaagaacgcagcgaaatgcgataagtaatgtgaattgcagaattccgtgaatcatcaaatctttgaacgcaaattgcactcttt-ggtattccgaggagtatgcttgtttgagggttgttcca---acaaaatcg-t-tt-------------tttta---------aaaaacggatctgagttttccaaggttt--------------------------tattattttggtaacttt-aaatttatcttaacgatatctt-----tggtta-tgata--ttgg-aaatgg-tta-tattcttacatc--------atc----t---tgtgag---ttt-ca-ttaacaat--tgat-tacc---tgtcgttacgtcgta--ttatctgcctaatc----ctt----------------------------tttaa----ttggg---ttacataataca-----a--atttt-----ctt-tcaacacctcaagtcaagtaag-aatacccgctgaacttaa
>FR846385_Acaulospora_punctata
agaaa---------------------------------tt----------------ttatgtattt-aaaaa-ttttaaa---t-----c----tt-ttttaat------------ttaaaaaa--gtcgaaat-aaa---t-tattaagataactttcaacaacggatctcttggctcttgcatcgatgaagaacgcagcgaaatgcgataagtaatgtgaattgcagaattccgtgaatcatcaaatctttgaacgcaaattgcactcttt-ggtattccgaggagtatgcttgtttgagggttgttcca---ataaaatcg-t-tt-------------ttcta---------aaaaacggatctgagttttccaaggttt--------------------------tattattttggtaacttt-aaatttatcttaacgatatctt-----tggtta-tgata--ttgg-aaatgg-tta-tattcttacatc--------ttc----t---tgtgag---ttt-ca-ttaacaat--tgat-tacc---tgtcgttacgtcgta--ttatttgcctgatc----ctt----------------------------tttaa----ttggg---ttacataataca-----a--ttttt-----ctt-tcaacacctcaagtcaagtaag-aatacccgctgaacttaa
>FR846384_Acaulospora_punctata
agaaa---------------------------------tt----------------ttatgtattt-aaaaa-ttttaaa---t-----c----tt-ttttaat------------ttaaaaaa--gtcgaaat-aaa---t-tattaagataactttcaacaacggatctcttggctcttgcatcgatgaagaacgcagcgaaatgcgataagtaatgtgaattgcagaattccgtgaatcatcaaatctttgaacgcaaattgcactcttt-ggtattccgaggagtatgcttgtttgagggttgttcca---ataaaatcg-t-tt-------------ttcta---------aaaaacggatctgagttttccaaggttt--------------------------tattattttggtaacttt-aaatttatcttaacgatatctt-----tggtta-tgata--ttgg-aaatgg-tta-tattcttacatc--------ttc----t---tgtgag---ttt-ca-ttaacaat--tgat-tacc---tgtcgttacgtcgta--ttatttgcctgatc----ctt----------------------------tttaa----ttggg---ttacataataca-----a--ttttt-----ctt-tcaacacctcaagtcaagtaag-aatacccgctgaacttaa
>MT112118_Acaulospora_denticulata
-----------------------------------------------------------------------------------------------------------------------------------------------tgagacaccaaccttcaacaacggatctcttggctcttgcatcgatgaagaacgcagcgaaatgcgataagtaatgtgaattgcagaattccgtgaatcatcaaatctttcggagcaaattgcactcttt-ggtattccgaggagtatgcttgtttgagggttgttcca---ataaattcg-t-tt-------------cttac------gaacaaaacctagctgagtcttccaagattt-----------------------ttttatgattttggtaacttg-aaatttatcttaacgatatctt-----tgg-ta-tgata--ttgg-aaatgg-tca-tattcttacata--------ttc----c---tgtgag---ttt-ca-ttaaccta--tgac-tgtc---gctgcttacgtcgta--ttatttgccc-----------------------------------------------------------------------------------------------------------------------------------
>AJ239115_Acaulospora_denticulata
gaaat--------------------------------ttt----------------ttatgtattc-aaaaa-attttaaatct-----t----ct-ttattgg---aa---a---aatattt---atgtaaaa-taa---t-tcatgagacaactttcaacaacggatctcttggctcttgcatcgatgaagaacgcagcgaaatgcgataagtaatgtgaattgcagaattccgtgaatcatcaaatctttgaacgcaaattgcactcttt-ggtattccgaggagtatgcttgtttgagggttgttcca---ataaattcg-t-tt-------------cttaa------aaacaaaacggatctgagttttccaagattt-----------------------ttttatgattttggtaacttg-aaatttatcttaacgatatctt-----tgg-ta-tgata--ttgg-aaatgg-tca-tattcttacata--------ttc----c---tgtgag---ttt-ca-ttaacaat--tgat-tacc---tgtcgttacgtcgta--ttatttgcccgatc----cac----------------------------cttaa----ttggg---tcacatgataca-----a--ttttc-----cct------------------------------------------
>AJ891120_Acaulospora_paulinae
gaaat--------------------------------ttt----------------ttatgtatcc-aaaaa-tttta-aatct-----a----tg-ttatatt------------gtattatt--tgttattt-aaa---t-aaacgagataactttcaacaacggatctcttggctcttgcatcgatgaagaacgcagcgaaatgcgataagtaatgtgaattgcagaattccgtgaatcatcaaatctttgaacgcaaattgcactcctt-tgtattccgaggagtatgcttgtttgagggttgttcca---ataaattcg-t-tt-------------tttta----------aaaatggatctgagttttcca------------------------------------attttggtaacttg-aaatttatcttaacgatatctt-----tgg-ta-tgata--ttga-aaatgg-tca-tattcttaca-----------tc----t---cgtgag---ttt-ca-ttaacaat--tgat-tacc---tgtcgttacgtcgtg--tcatttgtctaatc----ctt----------------------------ttttg----atggg---tcatgtgataca-----a--ttctt-----ctt------------------------------------------
>AJ891119_Acaulospora_paulinae
gaaat--------------------------------ttt----------------ttatgtattc-aaaaa-tttta-aatct-----a----tg-ttatatt------------gtattatt--tgttattt-aaa---t-aaacgagataactttcaacaacggatctcttggctcttgcatcgatgaagaacgcagcgaaatgcgataagtaatgtgaattgcagaattccgtgaatcatcaaatctttgaacgcaaattgcactcctt-ggtattccgaggagtatgcttgtttgagggttgttcca---ataaattcg-t-tt-------------tttta----------aaaatggatctgagttttcca------------------------------------attttggtaacttg-aaatttatcttaacgatatct------tgg-ta-tgata--ttga-aaatgg-tca-tattc-taca-----------tc----t---cgtgag---ttt-ca-ttaacaat--tgat-tacc---tgtcgttacgtcgtg--tcatttgcccaatc----ctt----------------------------tttga----ttggg---tcatgtgataca-----a--ttctt-----ctt-t----------------------------------------
>AM076384_Acaulospora_sieverdingii
agaaat-------------------------------ttt----------------ttatgtattc-aaaaa-tttta-aatct-----t----ta-tta--------------------cata--taatattt-aaa---t-aaacgagataactttcaacaacggatctcttggctcttgcatcgatgaagaacgcagcgaaatgcgataagtaatgtgaattgcagaattccgtgaatcatcaaatctttgaacgcaaattgcactcctt-ggtattccgaggagtatgcttggttgagggttgttcca---ataaattcg-t-tt-------------tttca---------aagaacggatctgagttttccaaa-----------------------------ttataaatttggtaacttg-aaatttatcttaacgatatctt-----tgg-ta-tgata--ttg--aaatgg-tca-tattcttgca-----------tc----t---cgcgag---ttt-ca-ttcacaat--taat-tacc---tgtcgttacgtcgta--tcatttgcctaat-----cct----------------------------tttga----ttggg---tcatgtgataca-----a--ttttct-------------------------------------------------
>AM076382_Acaulospora_sieverdingii
gaaatt-------------------------------ttt----------------ttatgtattc-aaaaa-tttta-aatct-----t----tt-tta--------------------cata--taatattt-aaa---t-aaacgagataacttttaacaacggatctcttggctcttgcatcgatgaagaacacagcgaaatgcgataagtaatgtgaattgcagaattccgtgaatcatcaaatctttgaacgcaaattgcactcctt-ggtattccgaggagtatgcctggttgagggttgttcca---ataaattcg-t-tt-------------tttca---------aagaacggatctgagttttccaaa-----------------------------ttctaaatttggtaacttg-aaatttatcttaacgatatctt-----tgg-ta-tgata--ttga-aaatgg-tca-tattcttgct-----------tc----t---cgcgag---ttt-ca-ttagcaat--tgat-tacc---tgtcgttacgtcgta--tcatttgcctaa------cct----------------------------tttga----ttggg---tcatgtgataca-----a--ttttct-------------------------------------------------
>FR692352_Acaulospora_scrobiculata
aaaaa--------------------------------ttttaa-------------ttttttattc-aaaaa-attta-atct------t----aa-taaatat-----tgaagt-tatatgta--tatatatc-ata---a-tattaagacaactttcaacaacggatctcttggctcttgcatcgatgaagaacgcagcgaaatgcgataagtaatgtgaattgcagaattccgtgaatcatcaaatctttgaacgcaaattgcactcttt-ggtattccgaggagtatgcttgcttgagggttgttcaa----ataaatcg-t-aaaaagaa-atttttttttt-----------ttgcggacctgagttttccaaagttt--------------------------taaaattttggtaacttt-aaatttatcttaacgatactttaaag---g-ta-ttata--ttgg-aaatgt-g---atatcttgca-----------ta----t---tgtaa----gtt-ca-ttgacaat--tattttacc---aatcgtta-ttcgtg--ttatttacctaata---cctt-------------------------------ta----ttagg---ttaagtgataca-----t--ttttt-----ctt-tcaacacctcaagtcaagtaag-attacccgctgaacttaa
>FR692354_Acaulospora_scrobiculata
agaaa--------------------------------ttttga-------------ttttttattc-aaaaa-attta-atct------t----aa-tataaat----atttaag-tatatgta--tatatatc-ata---a-tattaagacaactttcaacaacggatctcttggctcttgcatcgatgaagaacgcagcgaaatgcgataagtaatgtgaattgcagaattccgtgaatcatcaaatctttgaacgcaaattgcactcttt-ggtattccgaggagtatgcttgcttgagggttgttcaa----ataaatcg-t-aaaaa---------ttttct-----------ttgcggacctgagttttccaaagttt--------------------------caaaattttggtaacttt-aaatttatcttaacgatactttaaag---g-ta-ttata--ttgg-aaatgt-g---ataccttgca-----------ta----t---tgtaa----gtt-ca-ttgacaat--tattttacc---aatcgtta-ttcgtg--ttatttacctaata---cct--------------------------------------ttagg---ttaagtgataca-----c--ttttt-----ctt-tcaacacctcaagtcaagtaag-attacccgctgaacttaa
>FR869691_Acaulospora_minuta
ggaaaa------------------------------ttttgat-------------ttttttattc-aaaaa-attta-atct------t----aa-taaatat-----tt---a-tgtatatg--tatatatc-ata---a-tattaagacaactttcaacaacggatctcttggctcttgcatcgatgaagaacgcagcgaaatgcgataagtaatgtgaattgcagaattccgtgaatcatcaaatctttgaacgcaaattgcactcttt-ggtattccgaggagtatgcttgtttgagggttgttcaa----ataaatcg-t-gaaaaaaa------tttttt-----------ttgcggacctgagttttccaaagttt--------------------------taaaattttggtaacttt-aaatttatcttaacgatacttgaagg-tat-ta-ttata--ttgg-aaatgt-t---atatctcgca-----------ta----t---tgcaa----gtt-ca-ttgacaat--tattttacc---agtcgtta-ttcgtg--ttatttacctaata---catt-------------------------------ta----ttagg---ttaagtaatata-----t--ttttt-----ctt-tcaacacctcaagtcaagtaag-attacccgctgaacttaa
>FR821675_Acaulospora_minuta
aaaaa--------------------------------ttttga-------------ttttttattc-aaaaa-attta-atct------t----aa-taaatat-----tt---a-tgtatatg--tatatatc-ata---a-tattaagacaactttcaacaacggatctcttggctcttgcatcgatgaagaacgcagcgaaatgcgataagtaatgtgaattgcagaattccgtgaatcatcaaatctttgaacgcaaattgcactcttt-ggtattccgaggagtatgcttgtttgagggttgttcaa----ataaatcg-t-gaaaaaaa-----ttttttt-----------ttgcggacctgagttttccaaagttt--------------------------taaaattttggtaacttt-aaatttatcttaacgatacttgaagg-tat-ta-ttata--ttgg-aaatgt-t---atatctcgca-----------ta----t---tgcaa----gtt-ca-ttgacaat--tattttacc---agtcgtta-ttcgtg--ttatttacctaata---catt-------------------------------ta----ttagg---ttaagtaataca-----t--ttttt-----ctt-tcaacacctcaagtcaagtaag-attacccgctgaacttaa
>FR821674_Acaulospora_minuta
agaaa--------------------------------ttttga------------tttttttattc-aaaaa-attta-atct------t----aa-taaaaat----atttatg-catatgta--t-tatatc-ata---a-tattaagacaacttttaacaacggatctcttggctcttgcatcgatgaagaacgcagcgaaatgcgataagtaatgtgaattgcagaattccgtgaatcatcaaatctttgaacgcaaattgcactcttt-ggtattccgaagagtatgcttgcttgagggttgttcaa----ataaatcg-t-gaaaa----------ttttt-----------ttgcggacctgagttttccaaagttt--------------------------caaaattttggcaacttc-aaatttatcttaacgatactttaaaggtat-ta-ttata--ttgg-aaatgt-t---atatctcgca-----------ta----t---tgcaa----gtt-ca-ttgacaat--tattttacc---agtcgtta-ttcgtg--ttatttatctaata---cctt-------------------------------ta----ttagg---ttaagtgataca-----t--ttttt-----ctt-tcaacacctcaagtcaagtaag-attacccgctgaacttaa
>KM057064_Acaulospora_reducta
a-------------------------------------------------------------ttca-aaaaa-attta-atct------t----aa-taaaata-----ttgaag-tatatgta--tatatatc-ata---a-tattaagacaactttcaacaacggatctcttggctcttgcattgatgaagaacgcagcgaaatgcgataagtaatgtgaattgcagaattccgtgaatcatcaaatctttgaacgcaaattgcactcttt-ggtattccgaggagtatgcttgcttgagggttgttcaa----atagatcg-t-aaa------------ttttt-----------ttgcggacctgagttttccaaagttt--------------------------taaaattttggtaacttt-aaatttatcttaacgatacttttaaa--gg-ta-ttata--ttgg-aaatgt-g---atatcttgca-----------ta----t---tgcga----gtt-ca-ttgacaat--tactctacc---aatcgtta-ttcgta--ttatttacctaata---cctt-------------------------------ta----ttagg---ttaagtgataca-----t--ttttttc---ttt-tcaacac----------------------------------
>KM057066_Acaulospora_reducta
---------------------------------------------------------------tca-aaaaa-attta-atct------t----aa-taaaata-----ttgaag-tatatgta--tatatatc-ata---a-tattaagacaactttcaacaacggatctcttggctcttgcatcgatgaagaacgcagcgaaatgcgataagtaatgtgaattgcagaattccgtgaatcatcaaatctttgaacgcaaattgcactcttt-ggtattccgaggagtatgcttgcttgagggttgttcag----ataaatcg-t-aaa------------ttttt-----------ttgcggacctgagttttccaaagttt--------------------------taaaattttggtaacttt-aaatttatcttaacgatacttttaaa--gg-ta-ttata--ttgg-aaatgt-g---atatcttgca-----------ta----t---tgcga----gtt-ca-ttgacaat--tattttacc---aatcgtta-ttcgta--ttatttacctaata---cctt-------------------------------ta----ttagg---ttaagtgataca-----t--ttttttc---ttt-tcaacac----------------------------------
>KM057063_Acaulospora_reducta
-------------------------------------------------------------------------attta-atct------t----aa-taaaata-----ttgaag-tatatgta--tatatatc-ata---a-tattaagacaactttcaacaacggacctcttggctcttgcatcgatgaagaacgcagcgaaatgcgataagtaatgtgaattgcagaattccgtgaatcatcaaatctttgaacgcaaattgcactcttt-ggtattccgaggagtatgcttgcttgagggttgttcaa----ataaatcg-t-aaa------------ttttt-----------ttgcggacctgagttttccaaagttt--------------------------tagaattttggtagcttt-aaatttatcttaacgatacttttaaa--gg-ta-ttata--ttgg-aaatgt-g---atatcttgca-----------ta----t---tgcga----gtt-ca-ttgacaat--tattttacc---aatcgtta-ttcgta--ttatttacctaata---cctt-------------------------------ta----ttagg---ttaagtgataca-----t--ttttttc---ttt-tcaacacctcaagtcaagtaag-attacccgctgaacttaa
>FR692350_Acaulospora_scrobiculata
agaaa--------------------------------ttttga-------------ttttttattc-aaaaa-attta-atct------t----aa-taaatat-----tttatg-catatgta--tatatatc-ata---a-tattaagacaactttcaacaacggatctcttggctcttgcatcgatgaagaacgcagcgaaatgcgataagtaatgtgaattgcagaattccgtgaatcatcaaatctttgaacgcaaattgcactcttt-ggtattccgaggagtatgcttgcttgagggttgttcaa----ataaatcg-t-aaa------------ttttt-----------ttgcggacctgagttttcc----------------------------------aaaattttggtaacttt-aaattcatcttaacgatactttaaaa--gg-ta-ttata--ttgg-aaatgt-g---atatcttgca-----------ta----t---tgcaa----gtt-ca-ttgacaat--tattttacc---aatcgttatttcgtg--ttatttacttaatg---ccct----------------------------ttatt----ttaag---ctaagtgacaca-----a-tttttt-----ttt-tcaacacctcaagtcaagtaag-attacccgctgaacttaa
>FR750153_Acaulospora_spinosa
agaaa--------------------------------ttttga----------tttttttttattc-aaaaa-attta-atct------t----ca-taaaaat----atttcaa-tatatgta--tatatatc-ata---a-tattaagacaactttcaacaacggatctcttggctcttgcatcgatgaagaacgcagcgaaatgcgataagtaatgtgaattgcagaattccgtgaatcatcaaatctttgaacgcaaattgcactcttt-ggtattccgaagagtatgcttgcttgagggttgttcaa----ataaatcg-t-aaa-------------tttt-----------ttgcggacctgagttttccaaagttt--------------------------taaaattttggtaacttt-aaatttatcttaacgatactttaaaggtat-ta-ttata--ttga-aaatgt-t---atatcttgca-----------ta----t---cgtaa----gtt-ca-ttgacaat--tattttacc---aatcgttatttcgcg--ttatttacttaata---ccttattaggtaataccttattaggtaatacccttta----ttaag---ctaaataaccca-----a----ctt-----ttt-tcaacacctcaagtcaagtaag-attacccgctgaacttaa
>FR750156_Acaulospora_spinosa
agaaa--------------------------------ttttgat---------tttttttttattc-aaaaa-attta-atct------t----aa-taaaaat----atttcaa-tatatgta--tatatatc-ata---a-tattaagacaactttcaacaacggatctcttggctcttgcatcgatgaagaacgcagcgaaatgcgataagtaatgtgaattgcagaattccgtgaatcatcaaatctttgaacgcaaattgcactcttt-ggtattccgaagagtatgcttgcttgagggttgttcaa----ataaatcg-t-aaa-------------tttt-----------ttgcggacctgagttttccaaagttt--------------------------taaaattttggtaacttt-aaatttatcttaacgatactttaaaggtat-ta-ttata--ttga-aaatgt-t---atatcttgca-----------ta----t---cgtaa----gtt-ca-ttgacaat--tattttacc---aatcgttatttcgcg--ttatttacttaata---ccttattaggtaataccttattaggtaatacccttta----ttaag---ctaaataaccca-----a----ctt-----ttt-tcaacacctcaagtcaagtaag-attacccgctgaacttaa
>FR750152_Acaulospora_spinosa
agaaa--------------------------------ttttgat-----------tttttttattcaaaaaa-attta-atct------t----aa-taaaaat----atttcag-tatatgta--tatatatc-ata---a-tattaagacaactttcaacaacggatctcttggctcttgcatcgatgaagaacgcagcgaaatgcgataagtaatgtgaattgcagaattccgtgaatcatcaaatctttgaacgcaaattgcactcttt-ggtattccgaagagtatgcttgcttgagggttgttcaa----ataaatcg-t-aaa-------------tttt-----------ttgcggacctgagttttccagagttt--------------------------taaaattttggtaacttt-aaatttatcttaacgatactttaaaggtat-ta-ttata--ttgg-aaatgt-t---atatcttaca-----------ta----t---cgtaa----gtt-ca-ttgacaat--tattttacc---attcgttatttcgcg--ttatttacttaata---------------------------------cccttta----ttaag---ctaaatgaccca-----a----ttt-----ttt-tcaacacctcaagtcaagtaag-attacccgctgaacttaa
>KP191475_Acaulospora_koskei
agaata-ttcg----------ggaattt---------tttccct---------aaatatcttattc-aaaaa-atttccatcc------t----at-taaaaatataattttt-----taaatt--ttatcaat-aaa---a-aataaagacaactttcaacaacggatctcttggctcttgcatcgatgaagaacgcagtgaaatgcgatacgtaatgtgaattgcagaattccgtgaatcatcaaatctttgaacgcaaattgcaytcctt-ggtattccgaggagtatgcttgcttgagggtcgaatca----tattatcg------------------ttttt-----------taacggatctgggtttttccaagttt------------------------ttttaaaccttggtaaccta-aaatttatcttaataatatttg------------taata--ttga-aaatgt-----gtatcttacg----------ttc----a---cgtga----gtt-ta-ttgacaat--tat--tatg--aatttattacgtcgta--ttattcacccgg-----tttt----------------------------tttaacgatcgggg---cgaaataataca-----a-tttttt-----aaa-attcgacctcaagtcaagtaag-aatacccgctgaacttaa
>KP191474_Acaulospora_koskei
agaata-ttcg----------ggaattt---------ttttcct---------aaatatcttattc-aaaaa-atttccattc------t----at-taaaaaa-taattttt-----taaact----ttatta-aaa---a-aataaagacaactttcaacaacggatctcttggctcttgcatcgatgaagaacgcagtgaaatgcgatacgtaatgtgaattgcagaattccgtgaatcatcaaatctttgaacgcaaattgcactcctt-ggtattccgaggagtatgcttgcttgagggtcgaatca----tattatcg------------------tttta-----------taacggatctgggtttttccaagttt-----------------------tttttaaaccttggtaaccta-aaatttatcttaataatatttg------------taata--ttga-aaatgt-----gtatcttacg----------ttc----a---cgtga----gtt-ta-ttgacaat--cat--tatg--aatttattacgtcgta--ttattcactcga-----tttt----------------------------tttaacgatcgggg--cgaaaatgataca-----a-tttttt-----aaa-attcgacctcaagtcaagtaag-aatacccgctgaacttaa
>KP191476_Acaulospora_koskei
agaata-ttcg----------ggaattt---------ttttcct---------aaatatcttattc-aaaaa-atttccattc------t----at-taaaaaa-taattttt-----taaact----ttatta-aaa---a-aataaagacaactttcaacaacggatctcttggctcttgcatcgatgaagaacgcagtgaaatgcgatacgtaatgtgaattgcagaattccgtgaatcatcaaatctttgaacgcaaattgcactcctt-ggtattccgaggagtatgcttgcttgagggtcgaatca----tattatcg------------------tttta-----------taacggatctgggtttttccaagttt-----------------------tttttaaaccttggtaaccta-aaatttatcttaataatatttg------------taata--ttga-aaatgt-----gtatcttacg----------ttc----a---cgtga----gtt-ta-ttgacaat--cat--tatg--aatttattacgtcgta--ttattcactcga-----tttt----------------------------tttaacgatcgggg--cgaaaatgataca-----a-tttttt-----aaa-attcgacctcaagtcaagtaag-aatacccgctgaacttaa
>LN736022_Acaulospora_foveata
agaatt-atta----------gaaag-----------atttttt-aatctttccaatactttactc-aaaat-tttcg-gtct------t----at-a--atac----atatt-----caaat----attttta-aaa---a--aatttgataactttcaacaacggatctcttggctcttgcatcgatgaagaacgcagctaaatgcgataggtaatgtgaattgcagaattccgtgaatcatcaaatctttgaacgcaaattgcactctct-ggtattccggggagtatacttgcttgagggttagtgat---tacaaatcg-t-gaaaaga--------aattt-----------ttacggatctggattttccaaaa------------------------------gtttttttggtaatcta-aaatttatcttaacaatagcga-----tag-gt-gatta--ttgg-aaatgt-----ttatc---------------------------ttta----att-ca-ttaacaat--tat--tgcc--aatttgttacgtcgtg--ttattttcctaa------tct----------------------------cttga----ttggg--taagagcaacaca-----a--tttttcctttgaa-atctgacctcaagtcaagtaag-aatacccgctgaacttaa
>LN736026_Acaulospora_foveata
agaatt-atta----------gaaag-----------atttttt-aatctttccaatactttactc-aaaat-tttcg-gtct------t----at-a--atac----atatt-----caaat----attttta-aaa---a--aatttgataactttcaacaacggatctcttggctcttgcatcgatgaagaacgcagctaaatgcgataggtaatgtgaattgcagaattccgtgaatcatcaaatctttgaacgcaaattgcactctct-ggtattccggggagtatacttgcttgagggttagtgat---tacaaatcg-t-gaaaaga--------aattt-----------ttacggatctggattttccgaaa-----------------------------aagttttttggtaatcta-aaatttatcttaacaata-------------gg-tgata--ttgg-aaatgt-----ttatc--------------------------tttta----att-ca-ttaacaat--tat--tgcc--aatttgttatgtcgtg--ttattttcctaa------ttt----------------------------cttga----ttggg--taagagtaacaca-----a-tttttttctttgaa-atctgacctcaagtcaagtaag-aatacccgctgaacttaa
>LN736025_Acaulospora_foveata
agaatt-atta----------ggaag-----------atttttt-aatctttccaatactttactc-aaaat-tttcg-gtct------t----at-a-tacat----atatt-----taaat----atattta-aaa---atttttttgataactttcaacaacggatctcttggttcttgcatcgatgaagaacgcagctaaatgcgataggtaatgtgaattgcagaattccgtgaatcatcaaatttttgaacgcaaattgcactctct-ggtattccggggagtatacttgcttgagggttagtgat---tacaaatcg-t-gaaaaga--------aattt-----------ttacggatctggattttccgaaaaa----------------------------gtttttttggtaatcca-aaatttatcttaactata-------------gg-tgata--ttgg-aaatgt-----ttatctt--------------------t---ttttt----ttt-ca-tggacaat--tat--tacc--tatttgttacgtcgtg--ttattttcctaa------ttc----------------------------cttga----ttggg--taagagtaacaca-----a--tttttcctttgaa-atctgacctcaagtcaagtaag-aatacccgctgaacttaa
>KY565428_Acaulospora_koreana
agaata-ttag----------gaaga-----------tttttta-aatctttctaacac-ttattc-aaaaa-tttcg-atct------tatatat-actatat----atttt-----aaaca----ttttaaa-aaa---a-atttctgataactttcaacaacggatctcttggctcttgcatcgatgaagaacgcagcgaaatgcgataggtaatgtgaattgcagaattccgtgaatcatcaaatctttgaacgcaaattgcactctct-ggtattccggggagtatgcttgcttgagggttagtggt---tacaaatcg-t-aaaaaga--------aattt-----------ttacggatctggattttccaaagtt----------------------------ctttttttggtaatcta-aaatttatcttgacaata-------------gg-tgata--ttgg-aaatgt-----ttatc---------------------------ttta----att-ca-ttaacaat--tat--tatc--aatttgttatgtcgtg--ttatttttctaa------ttt----------------------------cttaa----ttagg---taaagtaataca-----c--tttttc-tttgaa-atctgacctcaagtcaagtaag-aatacccgctgaacttaa
>KY565427_Acaulospora_koreana
agaata-ttag----------gaaga-----------tttttta-aatctttctaacac-ttattc-aaaaa-tttcg-atct------tatatat-actatat----atttt-----aaaca----ttttaaa-aaa---a-atttctgataactttcaacaacggatctcttggctcttgcatcgatgaagaacgcagcgaaatgcgataggtaatgtgaattgcagaattccgtgaatcatcaaatctttgaacgcaaattgcactctct-ggtattccggggagtatgcttgcttgagggttagtggt---tacaaatcg-t-aaaaaga--------aattt-----------ttacggatctggattttccaaagtt----------------------------ctttttttggtaatcta-aaatttatcttgacaata-------------gg-tgata--ttgg-aaatgt-----ttatc---------------------------ttta----att-ca-ttaacaat--tat--tatc--aatttgttatgtcgtg--ttatttttctaa------ttt----------------------------cttaa----ttagg---taaagtaataca-----c--tttttc-tttgaa-atctgacctcaagtcaagtaag-aatacccgctgaacttaa
>KY565429_Acaulospora_koreana
---------------------gaaga-----------tttttta-aatctttctaacac-ttattc-aaaaa-tttcg-atct------tatatat-actatat----atttt-----aaaca--------------------ttttaaaataactttcaacaacggatctcttggctcttgcatcgatgaagaacgcagcgaaatgcgataggtaatgtgaattgcagaattccgtgaatcatcaaatctttgaacgcaaattgcactctct-ggtattccggggagtatgcttgcttgagggttagt-------------gg-t-aaaaaga--------aattt-----------ttacggatctggattttccatagtt----------------------------ctttttttggtaatcta-aaatttatcttgacaata-------------gg-tgata--ttgg-aaatgt-----ttatc---------------------------ttta----att-ca-ttaacaat--tat--tatc--aatttgttatgtcgtg--ttatttttctaa------ttt----------------------------cttaa----ttagg---taaagtaataca-----c--tttttc------------gacctcaagtcaagtaag-aatacccgctgaacttaa
>KP756427_Acaulospora_lacunosa
agaata-ttag----------gaaga-----------tttttta-aatctttctaatac-ttattc-aaaaa-tttcg-atct------tgtatat-actatat----atatt-----taaag----atttttt-aaa---a-aaatttgataactttcaacaacggatctctaggctcttgcatcgatgaagaacgcagtgaaatgcgataggtaatgtgaattgcagaattccgtgaatcatcaaatctttgaacgcaaattgcactctct-ggtattccggggagtatgcttgcttgagggttagtttat--tacaaatcg-t-gaaaaga--------aattt-----------ttacggatctggattttccaaaagtt---------------------------atttttttggtaatcta-aaatttatcttaacaata-------------gg-tgata--ttgg-aaatgt-----ttatc---------------------------ttta----att-ca-ttaataat--tat--tacc--aatttgttacgtcgtg--ttattttcttaa------ttt----------------------------cttaa----ttagg--taaaagtaataca-----a--atttccttttgaa-atctgacctcaagtcaagtaag-aatacccgctgaacttaa
>KP756435_Acaulospora_lacunosa
agaata-ttag----------gaaga-----------tttttta-aatctttccaatac-ttattc-aaaaa-tttcg-atct------tgtatat-actatat----atatt-----taaag----atttttt-aaa---a-aaatttgataactttcaacaacggatctctaggctcttgcattgatgaagaacgcagtgaaatgcgataggtaatgtgaattgcagaattccgtgaatcatcaaatctttgaacgcaaattgcactctct-ggtattccggggagtatgcttgcttgagggttagtttat--tacaaatcg-t-gaaaaga--------aattt-----------ttacggatctggattttccaaaagtt---------------------------atttttttggtaatcta-aaatttatcttaacaata-------------gg-tgata--ttgg-aaatgt-----ttatc---------------------------ttta----att-ca-ttaacaat--tat--tacc--aatttgttacgtcgtg--ttattttcttaa------ttt----------------------------cttaa----ttagg--taaaagtaataca-----a--atttccttttgaa-atctgacctcaagtcaagtaag-aatacccgctgaacttaa
>KP756453_Acaulospora_mellea
agaata-ttag----------gaaag-----------attttta-aatctttctaatac-ttattcaaaaaa-tttct-atct------t----at-actatat----atatt-----taaac----attttta-aaa---a-atttttgataactttcaacaacggatctcttggctcttgcatcgatgaagaacgcagtgaaatgcgataggtaatgtgaattgcagaattccgtgaatcatcaaatctttgaacgcagattgcactctct-ggtattccggggagtatgcttgcttgagggttagttta---tacaaatcg-t-aaaaaga--------aattt-----------ttacggatctggattttccaaagtt------------------------------ctttttggtaatcta-aaatttatcttaacaata-------------gg-tgata-tttgg-aaatgt-----ttatc---------------------------ttta----att-ca-ttaacaat--tat--tact-taatttgttatgtcgtg--ttattttcctaa------ttt----------------------------cttaa----ttagg---taaattaataca-----a--tttttttattgaa-atctgacctcaagtcaagtaag-aatacccgctgaacttaa
>KP756456_Acaulospora_mellea
agaata-ttag----------gaaag-----------attttta-aatctttccaatac-ttattc-aaaaa-tttct-atct------t----at-actatat----atatt-----taaac----attttta-aaa---a--attttgataactttcaacaacggatctcttggctcttgcatcgatgaagaacgcagtgaaatgcgataggtaatgtgaattgcagaattccgtgaatcatcaaatctttgaacgcagattgcactctct-ggtattccggggagtatgcttgcttgagggttagttta---tacaaatcg-t-aaaaaga--------aattt-----------ttacggatctggattttccaaagtt-----------------------------cttttttggtaatcta-aaatttatcttaacaata-------------gg-tgata-tttgg-aaatgt-----ttata---------------------------ttta----att-ca-ttaacaac--tat--tacc-aaatttgttatgccgtg--ttatttttctaa------ttt----------------------------cttaa----ttagg---taaagtaataca-----a--tttttc-attgaa-atctgacctcaagtcaagtaag-aatacccgctgaacttaa
>KP756471_Acaulospora_mellea
agaata-ttag----------g-aag-----------attttta-aatctttccaatac-ttattc-aaaat-tttct-atct------t----at-ac--tat----atatt-----taaac----attttta-aaa---a--attttgataactttcaacaacggatctcttggctcttgcatcgatgaagaacgcagtgaaatgcgataggtaatgtgaattgcagaattccgtgaatcatcaaatctttgaacgcagattgcactctct-ggtattccggggagtatgcttgcttgagggttagttta---tacaaatcg-t-aaaaaga--------aattt-----------ttacggatctggattttccaaagtt-----------------------------cttttttggtaatcta-aaatttatcttaacaata-------------gg-tgata-tttgg-aaatgt-----ttata---------------------------ttta----att-ca-ttaacaac--tat--tacc-aaatttgttatgccgtg--ttattttcctaa------ttt----------------------------cttaa----ttagg---taaagtaataca-----a--tttttc-attgaa-atctgacctcaagtcaagtaag-aatacccgctgaacttaa
>KP756584_Acaulospora_lacunosa
agaata-ttag----------gaaga-----------tttttta---tctttccaatactttactc-aaaat-tttcg-gtct------t----at-a-tatat----atact-----ttaaccatttttttaa-aaa---a-aaatttgataactttcaacaacggatctcttggctcttgcatcgatgaagaacgcagcgaaatgcgataggtaatgtgaattgcagaattccgtgaatcatcaaatctttgaacgcaaattgcacttcctgggtattccggggagtatgcttgcttgagggctattcaga--tacaaatcg-t-gaaaaga--------aattt-----------ttacggatctggattttccaaaaattc-------------------------attttttttggtaatcta-aaatttatcctaacaata-------------gg-tgata--ttgg-aaatgt-----ttatc--------------------------tttga----att-ca-tcaacaat--tat--tacc--aatttgttacgtcgtg--ttattttcctaa------ttt----------------------------cttga----ttagg--taaaagcaacaca-----a--tttttcctttgaa-atctgacctcaagtcaagtaag-aatacccgctgaacttaa
>FR750063_Acaulospora_colombiana
agtaat-ttcacttttcgggttgaattc---------atttctt-cccgattggtcaaacgtattc-aaaaa-atttacatcc----ttt----ca-aataaat---cttttaaa-aaaatttt--tattaaat-gat---a-atgaaagacaactttcaacaacggatctcttggctcttgcatcgatgaagaacgcagtgaaatgcgatagttaatgtgaattgcagaattccgtgaatcatcaaatctttgaacgcaaattgcgcttctt-ggtattccgaggagcatgcttgcttgagtgttagtcca---taaaaatat-c-gtgaaat--------atatt-----------tcgcggatctgggtttttccaaggtt---------------------tcgaatgaatcgttggtaacctg-aaattgattttaacgatattcg------------tgatt-tttga-aaatgt-----ttatctcatt----------ctc----t---tatgg----gtt-ct-ttgacgat--cat--ctcg--aatttgttacgtcgtg--tcatttg----------atct----------------------------cggcg----agtgg---tcatctgacaca-----a-tttttt-----gaa-ttctggcctcaagtcaagtaag-attacccgctgaacttaa
>KX355819_Sacculospora_baltica
agaaaa---------------------------------------------------tttgtaatc-aaaaacccaaaccatt--tatat----at-aattaaa----acttttg-aaaa------ttctaaaa-gaa---a-actttagataactttcaacaacggatctcttggctctcgcatcgatgaagaacgcagcgaaatgcgataagtaatgtgaattgcag-attccgtgaatcatcgaatctttgaacgcaaattgcactcctt-ggtattccgaggagtatgcttgcttgagtgtccgtttaa--taaacatcg-c-gattaaa---tgtttaacat-----------tcgcggatttgggtcatccggattctaacta----------------------ttggatttggagmcctt-aaatt------aaaaatcatt------tgg-ta-tgatca------aaaccggg--ctattattatgttaatgttgtgtattaatgtattaaag-tagat-cg-ttgacaatc-----tcaccagaattttttaca------------------------------------------------------------------------------------------a----------tcaag-tttggacctcaagtcaagtaag-gatacccgctgaacttaa
>KX355821_Sacculospora_baltica
agaaaa---------------------------------------------------tttgtaatc-aaaaacccaaaccatttatatat----at-aattaaa----agtttcg-aaaa------ttctaaaa-gaa---a-actttagataactttcaacaacggatctcttggctctcgcatcgatgaagaacgcagcgaaatgcgataagtaatgtgaattgcag-attccgtgaatcatcgaatctttgaacgcaaattgcactcctt-ggtattccgaggagtatgcttgcttgagtgtccgtttaa--taaatatcg-c-gattaaa---tgtttaacat-----------tcgcggatttgggtcatccgatt-ctaattatttgagtccattcgattctcgtttggatttggagacctt-aaatt------aaaaatcatt------tgg-ta-tgatta------aaacgggc---tattattatgttaatgttgtgtattaatgtataaagg-tagat-cg-ttgacaatc-----tcaccagaattttttaca------------------------------------------------------------------------------------------a----------tcgagttttggacctcaagtcaagtaag-gatacccgctgaacttaa
>KX355818_Sacculospora_baltica
agaaaa---------------------------------------------------tttgtaatc-aaaaacccaaaccatt--tatat----at-aattaaa----agtttc------------------aa-aaa---a-actttagataactttcaacaacggatctcttggctctcgcatcgatgaagaacgcagcgaaatgcgataagtaatgtgaattgcag-attccgtgaatcatcgaatctttgaacgcaaattgcactcctt-ggtattccgaggagtatgcttgcttgagtgtccgtttaa--taaaaatcg-sggattgaa---tgtttgacat-----------tcgcggatttgggttatccgatt-ctaattatttgagtctattcgattctcgtttggatttggagacctt-aaatt------aaaaatcatt------tgg-ta-tgatta------aaacgggctattattattatgttaatgttgtgtattaatgtattaaag-tagat-cg-ttgacaatc-----tcaccagaattttttaca------------------------------------------------------------------------------------------a----------tcaag-tttggacctcaagtcaagtaag-gatacccgctgaacttaa
>KX345938_Sacculospora_felinovii
agaaat--------------------------------------------------ttttgtattc-aaaat-cttcccaattc---ttt----aa-taaaaat---ttttttta---tatat----aattttt-taa---a-attattaataactttcaacaacggatctcttggctctcgcatcgatgaagaacgcagcgaaatgcgataagtaatgtgaattgcag-attccgtgaatcatcgaatctttgaacgcaaattgcactcttt-ggtactccgaggagtatgcttgcttgagtgtccgtttat--ttattatcg-c-gattaat----tttttntat-----------tcgcggatttgggttatccgaa------------------------------tttttttttggagacttt-aaatttaat-------tcttt------tgg-ta----tacggtca-aaacgtgc---tattattatt-----------ta-------ataaaag-tattt-cg-ttgatgatc-----ttaccagaactttatatattatg--tttatcgcttgtta---tctt----------------------------ttcaagacttcgag---tgattaaacatata--ta-ttattc-----gag-tgttgacctcaagtcaagtaag-gttacccgctgaacttaa
>KX345939_Sacculospora_felinovii
agaaat--------------------------------------------------ttttgtattc-aaaat-cttcccaatcc---ttt----aa-taaaaat---ttttttta---tatat---aatttttt-taa---a-attattaataactttcaacaacggatctcttggctctcgcatcgatgaagaacgcagcgaaatgcgataagtaatgtgaattgcag-attccgtgaatcatcgaatctttgaacgcaaattgcactcttt-ggtattccgaggagtatgcttgcttgagtgtccattta---ttattatcg-c-gattaat----ttttnttat-----------tcgcggatttgggttatccgaa--------------------------------tttttttggagactttaaaatttaat-------tcttt------tgg-ta-taatacggtca-aaacgtgc---tattattatt-----------ta-------ataaaag-tattt-cg-ttgatgatc-----ttaccataactttatatactatg--tttatcgcttgtta---tctt----------------------------ttcaagac-tcgag---tgattaaacatatatgta-tatttc-----gag-tgttgacctcaagtcaagtaag-gttacccgctgaacttaa
>KX345941_Sacculospora_felinovii
agaaat--------------------------------------------------ttttgtattc-aaaat-cttcccaatcc---ttt----aa-taaaaat---ttttttta---tatat---aatttttt-taa---a-attattaataactttcaacaacggatctcttggctctcgcatcgatgaagaacgcagcgaaatgcgataagtaatgtgaattgcag-attccgtgaatcatcgaatctttgaacgcaaattgcactcttt-ggtattccgaggagtatgcttgcttgagtgtccattta---ttattatcg-c-gattaat----tttttttat-----------tcgcggatttgggttatccgaa--------------------------------tttttttggagactttaaaatttaat-------tcttt------tgg-ta-taatacggtca-aaacgtgc---tattattatt-----------ta-------ataaaag-tattt-cg-ttgatgatc-----ttaccataactttatatactatg--tttatcgcttgtta---tctt----------------------------ttcaagac-tcgag---tgattaaacatatatgta-tatttc-----gag-tgttgacctcaagtcaagtaag-gttacccgctgaacttaa
