# Supplementary material for: Phylogenetic Review of Acaulospora (Diversisporales, Glomeromycota) and the Homoplasic Nature of Its Ornamentations
Source: J Fungi (Basel). 2022 Aug 23;8(9):892. doi: 10.3390/jof8090892 (PMC9502532; doi:10.3390/jof8090892)
Supplement: Supplementary file 1 [file jof-08-00892-s001.zip › Supplementary_5.fas]

>FR681927_Acaulospora_alpina
cctagtaagcgtgagtcatcagctcacgttgattacgtccct-gccctttgtacacaccgcccgtcgctactaccgattgaat-ggcttagtgagactctcggattaggatttagagatcggcaacggtttctatttattgagaagtttgtcaaacttggtcatttagaggaagtaaaagtcgtaacaaggtttccgtaggtgaacctgcggaaggatcatta-gaatactaggaatt----------tattttccta--atactttattactttattt-aaa-aa-tttccaatcta--caaaat---------ttttttttta------aaataa-gaata-taaatc--ataagataacttttaacaacggatctcttggctcttgcatcgatgaagaacgcagcgaaatgcgataagtaatgtgaattgcagaattccgtgaatcattaaatctttgaacgcaaattgcacttctt-ggtattccgaggagtatacttgcttgagggttggtct-ac-aaaaaaatcg-t-gaaa--------ttttttt-----------ttcgcggacctgggttttcc-aaaga--------------------------------attttggtaacctt-aaatttatcttaacaatcttta---gg--t-attaata--ttag-aaatggt----ttatc----ttaca------------------tattgtaa----gtt-ca-ttgataat--t----atacc---aattgttacatcgcg--ttattcgcctag--ta----------------------------ttttttc---ga----ttagg---t-gaaataattca--a-cattt-----tta-atcctacctcaagtcaagtaag-aatacccgctgaactt-aagcatatcaataagcggaggaaaagaaactaactaggattccc-ttag-taacggcgagtgaactgggaagagctcaaattttaaatca------------ccttggtgaattgtaatttgaagaaagt-gttttgac-atttcag-tttaatc-taaatcctttggga--tgaggtatcac-ag-agggtgagaatcccgtatgtga-ttagactt---cg-g-aatgcatt-aattcactttctaagagtcgagttg-tttgggattgcagctcaaaaagggtggtaaatttcacctaaggctaaatatatgcaagagaccgatagcgaacaagtaccgt-gagggaaagatgaaaagaactttgaaaagagagttaaacagtacgtgaaattgttaaaagggaaacgattgaagtcagtcatgctagtaaggaatcaac-ttggtgga-gtgagtttgggtttgtaaagtagggtaaccacttgcatatctttt-ttctctcccttccttgtgtactttcttt--cttggcaagttagcatcaa-ttttagttgtcatcaaagaatt-ggggaaatgtggcttctcttcgaggaagtgtttatagaccctgat-agatgtggcgactgggattgaggattgcagcggatgcc-ttt-------ggctagtctcctgt-cttctga--cggtcacctc-gcttttgacagc-ttgctgat-gattgtgggatttgacagtttag-aagttagagtgaacataaa-ttcgctaaggatgctgacgtaatggctttaaacgacccgtcttgaaac-acggacc-aaggagtctaac-atatgtgcgagtgtt
>FR681928_Acaulospora_alpina
cctagtaagcgtgagtcatcagctcacgttgattacgtccct-gccctttgtacacaccgcccgtcgctactaccgattgaat-ggcttagtgagactctcggattaggatttagagatcggcaacggtttctatttattgagaagtttgtcaaacttggtcatttagaggaagtaaaagtcgtaacaaggtttccgtaggtgaacctgcggaaggatcatta-gaatactaggaatt----------tattttccta--atactttattactttattc-aaa-aa-tttccaatcta--caaaaa---------ttttttttta------aaataa-gaata-taaatc--ataagataacttttaacaacggatctcttggctcttgcatcgatgaagaacgcagcgaaatgcgataagtaatgtgaattgcagaattccgtgaatcattaaatctttgaacgcaaattgcacttctt-ggtattccgaggagtatacttgcttgagggttggtct-ac-aaaaaaatcg-t-gaaa-----attttttttt-----------ttcgcggacctgggttttcc-aaaga--------------------------------attttggtaacctt-aaatttatcttaacaatcttta---gg--t-attaata--ttag-aaatggt----ttatc----ttaca------------------tattgtaa----gtt-ca-ttgataat--t----atacc---aattgttacatcgcg--ttattcgcctag--ta-----------------------------tttttc---ga----ttagg---t-gaaataattca--a-cattt-----tta-atcctacctcaagtcaagtaag-aatacccgctgaactt-aagcatatcaataagcggaggaaaagaaactaactaggattccc-ttag-taacggcgagtgaactgggaagagctcaaattttaaatca------------ccttggtgaattgtaatttgaagaaagt-gttttgac-atttcag-tttaatc-taaatcctttggga--tgaggtatcac-ag-agggtgagaatcccgtatgtga-ttagactt---cg-a-aatgcatt-aattcactttccaagagtcgagttg-tttgggattgcagctcaaaaagggtggtaaatttcacctaaggctaaatatatgcaagagaccgatagcgaacaagtaccgt-gagggaaagatgaaaagaactttgaaaagagagttaaacagtacgtgaaattgttaaaagggaaacgattgaagtcagtcatgctagtaaggaatcaac-ttggtgga-gtgagtttgggtttgtaaagtagggtaaccacttgcatatctttt-ttctctcccttccttgtgtactttcttt--cttggcaagttagcatcaa-ttttagttgtcatcaaagaatt-ggggaaatgtggcttctcttcggggaagtgtttatagaccctgat-agatgtggcggctgggattgaggattgcagcggatgcc-ttt-------ggctagtcacttgt-cttctga--cggtcacctc-gcttttgacagc-ttgctgat-gattgtgggatttgacagtttag-aagttagagtgaacataaa-ttcgctaaggatgctgacgtaatggctttaaacgacccgtcttgaaac-acggacc-aaggagtctaac-atatgtgcgagtgtt
>FR681930_Acaulospora_alpina
cctagtaagcgtgagtcatcagctcacgttgattacgtccct-gccctttgtacacaccgcccgtcgctactaccgattgaat-ggcttagtgagactctcggattaggatttagagatcggcaacggtttctatttattgaaaagtttgtcaaacttggtcatttagaggaagtaaaagtcgtaacaaggtttccgtaggtgaacctgcggaaggatcatta-gaatactgggaatt----------tatttttcc---------taatactttattc-aaa-aa-tttccaatcta--caaaaa----------tttttttta------aaataa-gaata-taaatc--ataagataacttttaacaacggatctcttggctcttgcatcgatgaagaacgcagcgaaatgcgataagtaatgtgaattgcagaattccgtgaatcattaaatctttgaacgcaaattgcacttctt-ggtattccgaggagtatatttgcttgagggttggtct-acaaaaaaaatcg-t-gaaa--------atttttt-----------ttcgcggacctgggttttcc-aaagaa-------------------------------tttttggtaacctt-aaatttatcttaacaatcttta---gg--t-attaata--ttag-aaatggt----ttatc----ttaca------------------tattgtaa----gtt-ca-ttgataat--t----atacc---aattgttacatcgcg--ttattcgcctag--ta-----------------------------tttttt---ga----ttagg---t-gaaataattca--a-cattt-----tta-atcttacctcaagtcaagtaag-aatacccgctgaactt-aagcatatcaataagcggaggaaaagaaactaactaggattccc-ttag-taacggcgagtgaactgggaagagctcaaattttaaatca------------ccttggtgaattgtaatttgaagaaagt-gttttgac-atttcag-tttaatc-taaatcctttggga--tgaggtatcac-ag-agggtgagaatcccgtatgtga-ttagactt---cg-a-aatgcatt-aattcactttctaagagtcgagttg-tttgggattgcagctcaaaaagggtggtaaatttcacctaaggctaaatatatgcaagagaccgatagcgaacaagtaccgt-gagggaaagatgaaaagaactttgaaaagagagttaaacagtacgtgaaattgttaaaagggaaacgattgaagtcagtcatgctagtaaggaatcaac-ttggtgga-gtgagtttgggtttgtaaagtagggtaaccacttgcatatctttt-ttctctcccttccttgtgtactttcttt--cttggcaagttagcatcaa-ttttagttgtcatcaaagaatt-ggggaaatgtggcttctcttcggggaagtgtttatagaccctgat-agatgtggcgactgggattgaggattgcagcggatgcc-ttt-------ggctagtcacctgt-cttctga--cggtcacctc-gcttttgatagc-ttgctgat-gattgtgggatttgacagtttag-aagttagagtgaacataaa-ttcgctaaggatgctgacgtaatggctttaaacgacccgtcttgaaac-acggacc-aaggagtctaac-atatgtgcgagtgtt
>FN825910_Acaulospora_brasiliensis
cctagtaagcgtgagtcatcagctcacgttgattacgtccct-gccctttgtacacaccgcccgtcgctactaccgattgaat-ggcttagtgagactctcggattagggctaaggaatcggaaacggtttctttttctcgagaagtttgtcaaacttggtcatttagaggaagtaaaagtcgtaacaaggtttccgtaggtgaacctgcggaaggatcatta-gaatattcaggaat---------ttattttcctaa-------taatactttattc-aaa-aa-ttttcaatcta--caaattt---atatatttttttt-----------------aaa-gatatt--aaaagataactttcaacaacggatctcttggctcttgcatcgatgaagaacgcagcgaaatgcgataagtaatatgaattgcagaattccgtgaatcattaaatctttgaacgcaaattgcacttctt-ggtattccgaggagtatgcttgcttgagggttggtct-ac-aaaaaaatcg-t-gaaa-------ttaatttt-----------ttcgcggacctgggttttcc-aaagactt-----------------------tt-ttttttttggtaacctt-aaatttatcttaacaat-ttta---gg--t-attaaaa--ttag-aaatggtt---ttatc----ttaca------------------tattgtaagt-tgtt-ca-ttgataat--t----atacc---aattgttacatcgcg--ttattcacccaa--tc-----------------------------tttttt---ga----ttagg---t-gaaataattca--a-tacatt---ttta-atcctacctcaagtcaagtaag-aatacccgctgaactt-aagcatatcaataagcggaggaaaagaaactaactaggattccc-ttag-taacggcgagtgaactgggaaaagctcaaattttaaatca------------cctcggtgaattgtaatttgaagaaagt-ggtttgac-ttttcag-tttaatc-taaatcctttggggatgaaggtatcat-ag-agggtgagaatcccgttcttga-ttaaacct---cg-g-attgcactaaattcactttctaagagtcgagttg-tttgggattgcagctccaaatgggtggtaaatttcacctaaggctaaatatatgcaagagaccgatagcgaacaagtaccgt-gagggaaagatgaaaagtactttgaaaagagagttaaacagtacgtgaaattgttgaaagggaaacgattgaagtcagtcatgctagtgaggaatcaac-ttggtggt----------------------------------------------------ttacttccttgtgcattttctcg--cttggcaggttagcatcaa-ttttggttgtcatcaaagaatt-gggggaatgtgacttttcttcggtaaagtg-ttatagaccctgat-tgatgtggcgactgggattgaggtttgtagcggatgcc-tcttg----tggctagtcacctat-cttctga--ccgtcacctc-acttttgacagc-ttgctgat-gattgcgggatttggcgacctag-aagttagagtgaacataaa-ttcgctaaggatgctgacgtaatggctttaaacgacccgtcttgaaac-acggacc-aaggagtctaac-atatgtgcgagtgtt
>FR681934_Acaulospora_brasiliensis
cctagtaagcgtgagtcatcagctcacgttgattacgtccct-gccctttgtacacaccgcccgtcgctactaccgattgaat-ggcttagtgagactctcggattagggctaaggaatcggaaacggtttctttttctcgagaagtttgtcaaacttggtcatttagaggaagtaaaagtcgtaacaaggtttccgtaggtgaacctgcggaaggatcatta-gaatattcaggaat---------ttattttcctaa-------taatactttattc-aaa-aa-ttttcaatcta--taaattt---tttttttttttt-------------------aa-gatatt--aaaagataactttcaacaacggatctcttggctcttgcatcgatgaagaacgcagcgaaatgcgataagtaatgtgaattgcagaattccgtgaatcattaaatctttgaacgcaaattgcacttctt-ggtattccgaggagtatgcttgcttgagggttggtct-ac-aaaaaaatcg-g-gaaa-------ttgatttt-----------ttcgcggatctgggttttcc-aaagac--------------------------a-ttttttttggtaacctt-aaatttatcttaacaat-ttta---ag--t-attaaaa--ttag-aaatggtt---ttatc----ttaca------------------tattgtaagt-tgtt-ca-ttgataat--t----atacc---aattgttacatcgca--ttattcacccaa--tc-----------------------------tttttt---ga----ttagg---t-gaaataattca--a-tacatt---ttta-atcctacctcaagtcaagtaag-aatacccgctgaactt-aagcatatcaataagcggaggaaaagaaactaactaggattccc-ttag-taacggcgagtgaactgggaaaagctcaaattttaaatca------------cctcggtgaattgtaatttgaagaaagt-ggtttgac-ttttcag-tttaatc-taaatcctttggga--tgaggtatcat-ag-agggtgagaatcccgttcttga-ttaaacct---cg-g-attgcactaaattcactttccaagagtcgagttg-tttgggattgcagctccaaatgggtggtaaatttcacctaaggctaaatatatgcaagagaccgatagcgaacaagtaccgt-gagggaaagatgaaaagtactttgaaaagagagttaaacagtacgtgaaattgttgaaagggaaacgattgaagtcagtcatgctagtgaggaatcaac-ttggtggt----------------------------------------------------ttacttccttgtgcattttctcg--cttggcaggttagcatcaa-ttttggttgtcatcaaagaatt-gggggaatgtgacttttcttcggtaaagtg-ttatagaccctgat-tgatgtggcgactgggattgaggtttgcagcggatgcc-tcttg----tggctagtcacctgt-cttctga--ccgtcacctc-acttttgacagc-ttgctgat-gattgcgggatttggcgacctag-aagttagagtgaacataaa-ttcgctaaggatgctgacgtaatggctttaaacgacccgtcttgaaac-acggacc-aaggagtctaac-atatgtgcgagtgtt
>FR681933_Acaulospora_brasiliensis
cctagtaagcgtgagtcatcagctcacgttgattacgtccct-gccctttgtacacaccgcccgtcgctactaccgattgaat-ggcttagtgagactctcggattaagtctaaggaatcggaaacggtttctttttctcgagaagtttgtcaaacttggtcatttagaggaagtaaaagtcgtaacaaggtttccgtaggtgaacctgcggaaggatcatta-gaatattcaggaat---------ttattttcctaa-------taatactttattc-aaa-aa-ttttcaatcta--caaattt---atattttttttttt--------------aaaga-tatatt--aaaagataactttcaacaacggatctcttggctcttgcatcgatgaagaacgcagcgaaatgcgataagtaatatgaattgcagaattccgtgaatcattaaatctttgaacgcaaattgcacttctt-ggtattccgaggagtatgcttgcttgagggttggtct-ac-aaaaaaatcg-t-gaaa-------ttaatttt-----------ttcgcggatctgggttttcc-aaagac--------------------------a-ttttttttggtaacctt-aaatttatcttaacaat-ttta---ag--t-attaaaa--ttag-aaatggtt---ttatc----ttaca------------------tattgtaagt-tgtt-ca-ttgataat--t----atacc---aattgttacatcgcg--ttattcacccaa--tc-----------------------------tttttt---ga----ttagg---t-gaaataattca--a-tacatt---ttta-atcctacctcaagtcaagtaag-aatacccgctgaactt-aagcatatcaataagcggaggaaaagaaactaactaggattccc-ttag-taacggcgagtgaactgggaaaagctcaaattttaaatca------------cctcggtgaattgtaatttgaagaaagt-ggtttgac-ttttcag-tttaatc-taaatcctttggga--tgaggtatcat-ag-agggtgagaatcccgttcttga-ttaaacct---cg-g-attgcactaaattcactttctaagagtcgagttg-tttgggattgcagctccaaatgggtggtaaatttcacctaaggctaaatatatgcaagagaccgatagcgaacaagtaccgt-gagggaaagatgaaaagtactttgaaaagagagttaaacagtacgtgaaattgttgaaagggaaacgattgaagtcagtcatgctagtgaggaatcaac-ttggtggt----------------------------------------------------ttacttccttgtgcattttctcg--cttggcaggttagcatcaa-ttttggttgtcatcaaagaatt-gggggaatgtgacttttcttcggtaaagtg-ttatagaccctgat-tgatgtggcgactgggattgaggtttgcagcggatgcc-tcttg----tggctagtcacctgt-cttctga--ccgtcacctc-acttttgacagc-ttgctgat-gattgcgggatttggcgacctag-aagttagagtgaacataaa-ttcgctaaggatgctgacgtaatggctttaaacgacccgtcttgaaac-acggacc-aaggagtctaac-atatgtgcgagtgtt
>HF567941_Acaulospora_pustulata
cctagtaagcgtgagtcatcagctcacgttgattacgtccct-gccctttgtacacaccgcccgtcgctactaccgattgaat-ggcttagtgagactctcggattagggctaaggaatcggaaacggtttctttttctcgagaagtttgtcaaacttggtcatttagaggaagtaaaagtcgtaacaaggtttccgcaggtgaacctgcggaaggatcatta-gaatattcgggaat---------ttaatttcct----------aatactttattcaaaa-aa-ttttcaatcta--caaatt----------tttttttaa--aaa-aattac-aaata-aaaatt--taaagataactttcaacaacggatctcttggctcttgcatcgatgaagaacgcagcgaaatgcgataagtaatgtgaattgcagaattccgtgaatcattaaatctttgaacgcaaattgcacttctt-ggtattccgaggagtatgcttgcttgagggttggtct-ac--aaaaaatcg-t-gaaa-------tttaattt-----------ttcgcggatctgggttttct-aaaaaagac-------------------------ttttttttggtaacctt-aaatttatcttaacgat-ttta---gg--t-attaaaa--ttag-aaatggtt---ttatc----ttaca------------------tattgtaagt-tgtt-cg-ttgataat--t----atacc---aattgttacatcgcg--ttattcgcccga--tca--------------------------attttttt---tg----attag---t-gaaataattca--a-tatatt---ttta-atcctacctcaagtcaagtaagaaatacccgctgaactt-aagcataccaataagcggaggaaaagaaactaactaggattccc-ttag-taacggcgggtgaactgggaaaagctcaaattttaaatca------------cctcggtgaattgtaatttgaagaaagt-gttttgac-ttttcag-tttaatc-taaatcctttggga--tgaggtatcat-ag-agggtgagaatcccgttcctga-ttaaacct---cg-a-attgcact-aattcactttccaagagtcgagttg-tttgggattgcagctccaaatgggtggtaaatttcacctaaggctaaatatatgcaagagaccgatagcgaacaagtaccgt-gagggaaggatgaaaagaactttgaaaagagagttaaacagtacgtgaaattgttgaaagggaaacgattgaagtcagtcatgctagtgaggaatcaac-ttggtggt----------------------------------------------------ttacttcctcgtgcattttctcg--cttggcaggttagcatcag-ttttggttgtcatcaaagaatt-gggggaatgtgacttttcttcggtaaagtg-ttatagaccctgat-tgatgtggcgactgggattgaggtttgcagcggaagcc-ttttt----gggctagtcacctgt-cttctga--ccgtcacctc-gcttttgacagc-ttgctgat-gattgcgggatttgtcgatctag-aagttagagtgaacataaa-ttcgctaaggatgctgacgtaatggctttaaacgacccgtcttgaaac-acggacc-aaggagtctaac-atatgtgcgagtgtt
>HF567939_Acaulospora_pustulata
cctagtaagcgtgagtcatcagctcacgttgattacgtccct-gccctttgtacacaccgcccgtcgctactaccgattgaat-ggcttagtgagactctcggattagggctaaggaatcggaaacggtttctttttctcgagaagtttgtcaaacttggtcatttagaggaagtaaaagtcgtaacaaggtttccgtaggtgaacctgcggaaggatcatta-gaatattcgggaat---------ttaatttcct----------aatactttattcaaaa-aa-ttttcaatcta--caaattt--------ttttttttaa--aaa-aattac-aaata-aaaatt--taaagataactttcaacaacggatctcttggctcttgcatcgatgaagaacgcagcgaaatgcgataagtaatgtgaattgcagaattccgtgaatcattaaatctttgaacgcaaattgcacttctt-ggtattccgaggagtatgcttgcttgagggttggtct-ac--aaaaaatcg-c-gaaa-------tttaattt-----------ttcgcggatctgggttttcc-aaaaag-ac----------------------tt-ttttttttggtaacctt-aaatttatcttaacaat-ttta---gg--t-attaaaa--ttag-aaatggtt---ttatc----ttaca------------------taatgtaagt-tgtt-cg-ttgataat--t----atacc---aattgttacatcgcg--ttattcgcccga--tc---------------------------attttttt---tg----attag---t-gaaataattca--a-tatatt---ttta-atcctacctcaagccaagtaag-aatacccgctgagctt-aagcatatcaataagcggaggaaaagaaactaactaggattccc-ttag-taacggcgagtgaactgggaaaagctcaaattttaaatca------------cctcggtgaattgtaatttgaagaaagt-ggtttgac-ttttcag-tttaatc-taaatcctttggga--tgaggtatcat-ag-agggtgagaatcccgttcttga-ttaaacct---cg-a-attgcact-aattcactttccaagagtcgagttg-tttgggattgcagctccaaatgggtggtaaatttcacctaaggctaaatatatgcaagagaccgatagcgaacaagtaccgt-gagggaaagatgaaaagaactttgaaaagagagttaaacagtacgtgaaattgttgaaagggaaacgattgaagtcagtcatgctagtgaggaatcaac-ttggtggt----------------------------------------------------ttacttccttgtgcattttctcg--cttggcaggttagcatcaa-ttttggttgtcatcaaagaatt-gggggaatgtgacttttcttcggtaaagtg-ttatagaccctgat-tgatgtggcgactgggattgaggtttgcagcggaagcc-ttt------tggctagtcacctgt-cttctga--tcgtcacctc-gcttttgacagc-ttgctgat-gattgcgggatttggcgatctag-aagttagagtgaacataaa-ttcgctaaggatgctgacgtaatggctttaaacaacccgtcttgaaac-acggacc-aaggagtctaac-atatgtgcgagtgtt
>HF567938_Acaulospora_pustulata
cctagtaagcgtgagtcatcagctcacgttgattacgtccct-gccctttgtacacaccgcccgtcgctactaccgattgaat-ggcttagtgagactctcggattagggctaaggaatcggaaacggtttctttttctcgagaagtttgtcaaacttggtcatttagaggaagtaaaagtcgtaacaaggtttccgtaggtgaacctgcggaagaatcatta-gaatattcgggaat---------ttaatttcct----------aatactttattcaaaa-aa-ttttcaatcta--caaattt--------ttttttttaa--aaa-aattac-aaata-aaaatt--taaagataactttcaacaacggatctcttggctcttgcatcgatgaagaacgcagcgaaacgcgataagtaatgtgaattgcaggattccgtgaatcattaaatctttgaacgcaaattgcacttctt-ggtattccgaggagtatgcttgcttgagggttggtct-ac--aaaaaatcg-c-gaaa-------tttaattt-----------ttcgcggatctgggttttcc-aaaaag-ac-------------------------ttttttttggtaacctt-aaatttatcttaacaat-ttta---gg--t-attaaaa--ttag-aaatggtt---ttatc----ttaca------------------tattgtaagt-tgtt-cg-ttgataat--t----atacc---aattgttacatcgcg--ttattcgcccga--tc---------------------------attttttt---tg----attag---t-gaaataattca--a-tatatt---ttta-atcctacctcaagtcaagtaag-aatacccgctgaactt-aagcatatcaataagcggaggaaaagaaactaactaggattccc-ttag-taacggcgagtgaactgggaaaagctcaaattttaaatca------------cctcggtgaattgtaatttgaagaaagt-ggtttgac-ttttcag-tttaatc-taaatcctttggga--tgaggtatcat-ag-agggtgagaatcccgttcttga-ttaaacct---cg-a-attgcact-aattcactttccaagagtcgagttg-tttaggattgcagctccaaatgggtggtaaatttcacctaaggctaaatatatgcaagagaccgatagcgaacaagtaccgt-gagggaaagatgaaaagaactttgaaaagagagttaaacagtacgtgaaattgttgaaagggaaacgattgaagtcagtcatgctagtgaggaatcaac-ttggtggt----------------------------------------------------ttacttccttgtgcattttctcg--cttggcaggttagcatcaa-ttttggttgtcatcaaaggatt-gggggaatgtgacttttcttcggtaaagtg-ttatggaccctgat-tgatgtggcgactgggattgaggtttgcagcggaagcc-ttt------tggctagtcacctgt-cttctga--tcgtcacctc-gcttttgacagc-ttgctgat-gattgcgggatttggcgatctag-aagttagagtgaacataaa-ttcgctaaggatgctgacgcaatggctttaaacgacccgtcttgaaac-acggacc-aaggagtctaac-atatgtgcgagtgtt
>HF567933_Acaulospora_tortuosa
cctagtaagcgtgagtcatcagctcacgtagattacgtccct-gccctttgtacacaccgcccgtcgctactaccgattgaat-ggcttagtgagactctcggatcaggattaagtgatcggaaacgttttctttgtcttaagaagtttgtcaaacttggtcatttagaggaagtaaaagtcgtaacaaggtttccgtaggtgaacctgcggaaggatcattaagaatatcaggaaat---------ttatttttcc---------taatactttattc-aaataa-ttttcaatcta--caatat----------tttttttaa------aaaaaa-tatat-aaaata--caaagacaactttcaacaacggatctcttggctcttgcatcgatgaagaacgcagcgaaatgcgataagtaatgtgaattgcaggattccgtgaatcattaaatctttgaacgcaaattgcacctctt-ggtattccgaggagtatgcttgcttgagggttggtct-ac--aaaaaatcg-t-gaaaaaaaaaaattttttt-----------ttcgcggatctgggttttcc-aagaat-------------------------ca-ttttttttggtaacctt-aaatttaacttaacaat-ctta---gg--t-attgata--ttag-aaatgttt---ttatc----ttaca------------------tattgtaa----gtt-ca-ttgataat--t----atacc---aattgttacatcgcg--ttattcgccta----------------------------------tctttc---ga----atggg---t-gaaataattca--a-attttt--tttta-atcctacctcaagtcaagtaag-aatacccgctgaactt-aagcatatcaataagcggaggaaaagaaactaactaggattccc-ttag-taacggcgagtgaactgggaagagctcaaattttaaatcac-----------ctttggtgaattgtattttgaagaaagt-gtttggac-ttttcag-tttaatcttaaatcctttggga--tgaggtatcat-ag-agggtgggaatcccgtttgtga-ttaaactt---tg-g-aatgcatt-aattcactttctaagagtcgagttg-tttgggattgcggctcaaaatgggtggtaaatttcacctaaggctaaatatatgcaagagaccgatagcgaacaagtaccgt-gagggaaagatgaaaagaactttgaacagagagttaaacagtacgtgaaattgttgaaagggaaacgattgaagtcagtcatgctaatgaggaatcaac-aagttggt---------------------------------------------------tttacttccttgtgtactttctca----tggcaggttagcatcaatttttggttatcatcaaagaatt-gggggaatgtggcttctcttcggagaagtgtttatagaccctggt-agatgtggtgactgggattgaggattgcagcgaatgct-ttt-------ggctagtcacctat-cttctga--ctgtcacctc-acttttgacagc-ttgctaat-gatcgtgggatttggtggtttagaaggttagagtgtacataaa-ttcgctaaggatgctgacgtaatggctttaaacgacccgtcttgagac-acggacc-aaggagtctaac-atatgtgcgagtgtt
>HF567937_Acaulospora_tortuosa
cctagtaagcgtgagtcatcagctcacgttgattacgtccct-gccctttgtacacaccgcccgtcgctactaccgattgaat-ggcttagtgagactctcggatcaggattaagtgatcggaaacgttttctttgtcttaagaagtttgtcaaacttggtcatttagaggaagtaaaagtcgtaacaaggtttccgtaggtgaacctgcggaaggatcattaagaatatcaggaaat---------ttatttttcc---------taatactttattc-aaataa-tcttcaatcta--caa--------------ttttttat------aaaaaa-aattt-aaaata--aaaagataactttcaacaacggatctcttggctcttgcatcgatgaagaacgcagcgaaatgcgataagtaatgtgaattgcagaattccgtgaatcattaaatctttgaacgcaaattgcacttctt-ggtattccgaggagtatgcttgcttgagggttggtct-ac--aaaaaatcg-t-gaaaaaaaaaaattttttt-----------ttcgcggatctgggttttcc-aagaat-------------------------ca-ttttttttggtaacctt-aaatttgtcttaacaat-ctta---gg--t-attgata--ttag-aaatgttt---ttatc----ttaca------------------tattgtaa----gtt-ca-ttgataat--t----atacc---aattgttacatcgcg--ttattcgccta----------------------------------tctttc---ga----ttggg---t-gaaataattca--a-attttt--tttta-atcctacctcaagtcaagtaag-aatacccgctgaactt-aagcatatcaataagcggaggaaaagaaactaactaggattccc-ttag-taacggcgagtgaactgggaagagctcaaattttaaatcac-----------ctttggtgaattgtattttgaagaaagt-gttt-gac-ttttcag-tttaatcttaaatcctttggga--tgaggtatcat-ag-agggtgagaatcccgtttgtga-ttaaactt---tg-g-aatgcatt-aattcactttctaagagtcgagttg-tttgggattgcagctcaaaatgggtggtaaatttcacctaaggctaaatatatgcaagagaccgatagcgaacaagtaccgt-gagggaaagatgaaaagaactttgaaaagagagttaaacagtacgtgaaattgttgaaagggaaacgattgaagtcagtcatgctaatgaggaatcaac-aagttggt---------------------------------------------------tttacttccttgtgtactttctca----tggcaggttagcatcaatttttggttatcatcaaagaatt-gggggaatgtggcttctcttcggagaagtgtttatagaccctggt-agatgtggtgactgggattgaggattgcagcgaatgct-ttt-------ggctagtcacctat-cttctga--ctgtcacctc-acttttgacagc-ttgctaat-gatcgtgggatttggtggtttagaaggttagagtgtacataaa-ttcgctaaggatgctgacgtaatggctttaaacgacccgtcttgaaac-acggacc-aaggagtctaac-atatgtgcgagtgtt
>HF567936_Acaulospora_tortuosa
cctagtaagcgtgagtcatcagctcacgttgattacgtccct-gccctttgtacacaccgcccgtcgctactaccgattgaat-ggcttagtgagactctcggatcaggattaagtgatcggaaacgttttctttgtcttaagaagtttgtcaaacttggtcatttagagggagtaaaagtcgtaacaaggtttccgtaggtgaacctgcggaaggatcattaagaatatcaggaaat---------ttatttttcc---------taatactttattc-aaataa-tttccaatcta--caa--------------ttttttat------aaaaaa-aattt-aaaata--aaaagataactttcaacaacggatctcttggctcttgcatcgatgaagaacgcagcgaaatgcgataagtaatgtgaattgcagaattccgtgaatcattaaatctttgaacgcaaattgcacttctt-ggtattccgaggagtatgcttgcttgagggttggtct-ac--aaagaatcg-t-gaaaaaaaaaatttttttt-----------ttcgcggatctgggttttcc-aagaat-------------------------ca-ttttttttggtaacctt-aaatttatcttaacaat-ctta---gg--t-attgata--ttag-aaatgttt---ttatc----ttaca------------------tattgtaa----gtt-catttgataat--t----atacc---aattgttacaccgcg--ttattcgccta----------------------------------tctttc---ga----ttggg---t-gaaatgattca--a-tttttt--tttaa-atcctacctcaagtcaagtaag-aatacccgctgaacttaaagcatatcaataagcggaggaaaagaaactaactaggattccc-ttag-taacggcgagtgaactgggaagagctcaaattttaaatcac-----------ctttggtgaattgtattttgaagaaagt-gtttggac-ttttcag-tttaatcttaaatcctttggga--tgaggtatcat-ag-agggtgagaatcccgtttgtga-ttaaactt---tg-g-aatgcatt-aattcactttctaagagtcgagttg-tttgggattgcagctcaaaatgggtggtaaatttcacctaaggctaaatatatgcaagagaccgatagcgaacaagtaccgt-gagggaaagatgaaaagaactttgaaaagagagttaaacagtacgtgaaattgttgaaagggaaacgattgaagtcagtcatgctaatgaggaatcaac-aagttggt---------------------------------------------------tttacttccttgtgtactttctca----tggcaggttagcatcaatttttggttatcatcaaagaatt-gggggaatgtggcttctcttcggagaagtgtttatagaccctggt-agatgtggtgactgggattgaggattgcagcgaatgct-ttt-------ggctagtcacctat-cttctga--ctgtcacctc-acttttgacagc-ttgctaat-gatcgtgggatttggtggtttagaaggttagagtgtacataaa-ttcgctaaggatgctgacgtaatggctttaaacgacccgtcttgaaac-acggacc-aaggagtctaac-atatgtgcgagtgtt
>GU326339_Acaulospora_colliculosa
----------------------------------------------------------------------------------------------------------------------------------------------------------------------------------------------------------------------------------------------------------------------------------------------------------------------------------------------------------------------------------------------------------------------------------------------------------------------------------------------------------------------------------------------------------------------------------------------------------------------------------------------------------------------------------------------------------------------------------------------------------------------------------------------------------------------------------------------------------------------------------------------------------------------------------------------------------------------------------aaagaaactaactaggattccc-ttag-taacggcgagtgaactgggaagagctcaaattttaaatca------------ctttggtgaattgtaatttgaagaaagtgcttttgac-ttttcgg-tttattc-taaatcctttggga--tgaggtatcat-ag-agggtgagaatcccgttcatga-ttaaacct---tgaa-aatgcattagattcactttctaagagtcgagttg-tttgggattgcagctcaaaatgggtggtaaatttcacctaaggctaaatatatgcaagagaccgatagcgaacaagtaccgt-gagggaaagatgaaaagaactctgaaaagagagttaaacagtacgtgaaattgttgaaagggaaacgattaaagtcagtcatgcctgtgagtaatcaac-ttggtggt---------------------------------------------------tttacttccttgtgtactttctca--cttggcaggttaacatcaa-ttttggttgtcatcaaataatt-ggggaaatgtggcttctcttcggaaaagtgtttatagtccctgat-taatgtggtaaccgggattgaggattgcagtgaatgcc-tttt-----tggctagtcacctat-cttctga--ctatcgtctt-gcttttttcagc-ttgctgat-gattgtgagatttggtggtttag-atgttagagtgtacataaa-ttcactaaggatgtt----------------------------------------------------------------------
>GU326346_Acaulospora_colliculosa
----------------------------------------------------------------------------------------------------------------------------------------------------------------------------------------------------------------------------------------------------------------------------------------------------------------------------------------------------------------------------------------------------------------------------------------------------------------------------------------------------------------------------------------------------------------------------------------------------------------------------------------------------------------------------------------------------------------------------------------------------------------------------------------------------------------------------------------------------------------------------------------------------------------------------------------------------------------------------------aaagaaactaactaggattccc-ttag-taacggcgagtgaactgggaagagctcaaattttaaatca------------ctttggtgaattgtaatttgaagaaagtgcttttgac-ttttcgg-tttattc-taaatcctttggga--tgaggtatcat-ag-agggcgagaatcccgttcatga-ttaaacct---tgaa-aatgcattagattcactttctaagagtcgagttg-tttgggattgcagctcaaaatgggtggtaaatttcacctaaggctaaatatatgcaagagaccgatagcgaacaagtaccgt-gagggaaagatgaaaagaactttgaaaagagagttaaacagtacgtgaaattgttgaaagggaaacgattaaagtcagtcatgcctgtgagtaatcaac-ttggtggt---------------------------------------------------tttacttccttgtgtactttctca--cttggcaggttaacatcaa-ttttggttgtcatcaaataatt-ggggaaatgtggcttctcttcggaaaagtgtttatagtccctgat-taatgtggtaaccgggattgaggattgcagtgaatgcc-tttt-----tggctagtcacctat-cttctga--ctatcgtctt-gcttttttcagc-ttgctgat-gattgtgagatttggtggtttag-atgttagagtgtacataaa-ttcactaaggatgtt----------------------------------------------------------------------
>GU326352_Acaulospora_colliculosa
----------------------------------------------------------------------------------------------------------------------------------------------------------------------------------------------------------------------------------------------------------------------------------------------------------------------------------------------------------------------------------------------------------------------------------------------------------------------------------------------------------------------------------------------------------------------------------------------------------------------------------------------------------------------------------------------------------------------------------------------------------------------------------------------------------------------------------------------------------------------------------------------------------------------------------------------------------------------------------aaagaaactaactaggattccc-ttag-taacggcgagtgaactgggaagagctcaaattttaaatca------------ctttggtgaattgtaatttgaagaaagtgcttttgac-ttttcgg-tttattc-taaatcctttggga--tgaggtatcat-ag-agggtgagaatcccgttcatga-ttaaacct---tgaa-aatgcactagattcactttctaagagtcgagttg-tttgggattgcagctcaaaatgggtggtaaatttcacctaaggctaaatatatgcaagagaccgatagcgaacaagtaccgt-gagggaaagatgaaaagaactttgaaaagagagttaaacagtacgtgaaattgttgaaagggaaacgattaaagtcagtcatgcctgtgagtaatcaac-ttggtggt---------------------------------------------------tttacttccttgtgtactttctca--cttggcaggttaacatcaa-ttttggttgtcatcaaataatt-ggggaaatgtggcttctcttcggaaaagtgtttatagtccctgat-taatgtggtaaccgggattgaggattgcagtgaatgcc-tttt-----tggctagtcacctat-cttctga--ctatcgtctt-gcttttttcagc-ttgctgat-gattgtgagatttggtggtttag-atgttagagtgtacataaa-ttcactaaggatgtt----------------------------------------------------------------------
>MH045497_Acaulospora_tsugae
------------------------------------------------------------------------------------------------------------------------------------------------------------------------------------------------------------------------------a-gaatactaggaatt----------tattttcct----------aatactttattc--aa-aa-tttttaaccta--aattttct------aagaatttaaa--aat--------gtaaa-atttaa--ataagataactttcaacaacggatctcttggctcttgcatcgatgaagaacgcagcgaaatgcgataagtaatgtgaattgcagaatcccgtgaatcattaaatctttgaacgcaaattgcacttctt-ggtattccgaggagtatgcttgcttgagggttggtct-acaaaataaatcg-t-gaaaaa---tttttttttt-----------ttcgcggatctgggtttttc-caaaaa-------------------------tc-aattttttggtaacctt-aaatttatcttaacaatcatta---gg--t-attgata--ttag-aaatgt-----ttatc----ttacg----------------------------------ca-ttgataat--t----atacc---aattgttacatcgcg--ttattcatctag--------------------------------tatcctt---ta----ttagg---t-gtaataattct--a-tcttt-----tta-atcctac----------------------------------------------------------------------------------------------------------------------------------------------------------------------------------------------------------------------------------------------------------------------------------------------------------------------------------------------------------------------------------------------------------------------------------------------------------------------------------------------------------------------------------------------------------------------------------------------------------------------------------------------------------------------------------------------------------------------------------------------------------------------------------------------------------------------------------------------------------------------------------------------------------------------
>MH333280_Acaulospora_tsugae
------------------------------------------------------------------------------------------------------------------------------------------------------------------------------------------------------------------------------a-gaatactaggaatt----------tattttcct----------aatactttattc-aaa-aa-attttaaccta--aattttc--------------taaa--aat--------gtaaa-atttaa--ataagataactttcaacaacggatctcttggctcttgcatcgatgaagaacgcagcgaaatgcgataagtaatgtgaattgcagaattccgtgaatcattaaatctttgaacgcaaattgcgcttctt-ggtattccgaggagtatgcttgcttgagggttggtct-acaaaataaatcg-t-gaaaaa----ttttttttt-----------ttcgcggatctgggtttttc-caaaag-------------------------tc-aattttttggtaacctt-aaatttatcttaacaatcatta---gg--t-attgata--ttag-agatgt-----ttatc----ttacg----------------------------------ca-ttgataat--t----atacc---aattgttacatcgcg--ttattcatctag--------------------------------tatcctt---ta----ttagg---t-gtaataattca--a-tcttt-----tta-atcctac----------------------------------------------------------------------------------------------------------------------------------------------------------------------------------------------------------------------------------------------------------------------------------------------------------------------------------------------------------------------------------------------------------------------------------------------------------------------------------------------------------------------------------------------------------------------------------------------------------------------------------------------------------------------------------------------------------------------------------------------------------------------------------------------------------------------------------------------------------------------------------------------------------------------
>MH045498_Acaulospora_tsugae
-------------------------------------------------------------------------------------------------------------------------------------------------------------------------------------------------tccgtaggtgaacctgcggaaggatcatta-gaacactaggaatt----------tattttcct----------aatactttattc-aaa-aa-attttaatcta--aattttc--------------taaa--aac--------gtaaa-atttaa--ataagataactttcaacaacggatctcttggctcttgcatcgatgaagaacgcggcgaaatgcgataagtaatgtgaattgcagaattccgtgaatcattaaatctttgaacgcaaattgcacttctt-ggtattccgaggagtatgcttgcttgagggttggtct-acaaaataaatcg-t-gaaaaatt-tttttttttt-----------ttcgcggatctgggtttttc-caaaaa-------------------------tc-aattttttggtaacctt-aaatttatcttaacaatcatta---gg--t-attgata--ttag-aaatgt-----ttatc----ttacg----------------------------------ca-ttgataat--t----atacc---aattgttacatcgcg--ttattcatctag--------------------------------tatcctt---ta----ttagg---t-gtaataactca--a-tcttt-----tta-atcctacctcaagtcaagtaag-aatacccgctgaactt-aagcatatcaataagcggagga---------------------------------------------------------------------------------------------------------------------------------------------------------------------------------------------------------------------------------------------------------------------------------------------------------------------------------------------------------------------------------------------------------------------------------------------------------------------------------------------------------------------------------------------------------------------------------------------------------------------------------------------------------------------------------------------------------------------------------------------------------------------------------------------------------------------------------------------------------------
>FR750063_Acaulospora_colombiana
cctagtaagcgtgagtcatcagctcacgttgattacgtccct-gccctttgtacacaccgcccgtcgctactaccgattgaat-ggcttagtgagactctcggatcgggtttgaggagctgtaaaaggctccttatttctgagaagtttgtcaaacttggtcatttagaggaagtaaaagtcgtaacaaggtttccgtaggtgaacctgcggaaggatcatta-gtaatttcacttttcgggttgaattcatttctt-cccgattggtcaaacgtattc-aaa-aa-atttacatcct--ttcaaa-taaat----cttttaaaa--aaatttttat-taaat-gataat--gaaagacaactttcaacaacggatctcttggctcttgcatcgatgaagaacgcagtgaaatgcgatagttaatgtgaattgcagaattccgtgaatcatcaaatctttgaacgcaaattgcgcttctt-ggtattccgaggagcatgcttgcttgagtgttagtcc-a---taaaaatat-c-gtgaaat--------atat-----------ttcgcggatctgggtttttc-caaggtttc--------------------gaat-gaatcgttggtaacctg-aaattgattttaacgatatt-----------cgtgattt-ttga-aaatgt-----ttatc----tcatt-----------------ctcttatg----ggtt-ct-ttgacgat--ca---tctcg--aatttgttacgtcgtg--tcatttg-------------------------------------atctcgg---cg----agtgg---t-catctgacaca--a-tttttt----gaa-ttctggcctcaagtcaagtaag-attacccgctgaactt-aagcatatcaataagcggaggaaaagaaactaacaaggattccc-ttag-taacggcgagtgaagtgggaagagctcaaattttaaatccccgggg-ttc--ccccggtgaattgtattttgaagaaagt-gttttgac-attc-gg-tttaatc-taaatcctttggga--taaggtatcac-ag-agggtgagaatcccgttcgtga-ttaggcat---cg-g-gtgtcatccaattcactttctaagagtcgagttg-tttgggattgcagctcaaaatgggtggtaaatttcacctaaggctaaatatcagcaagagaccgatagcgaacaagtaccgt-gagggaaagatgaaaagaactttgaaaagagagttaaatagtacgtgaaattgttgaaagggaaacgattgaagtcagtcatgctggtgaggaatcaac-acgagggt----------------------------------------------------tcgctttcgtgtgcacttcttcg--cttggcaggttagcatcaa-ttttggtcgtcataaaattatc-ggggtaaggtggctcccctc--ggggagtg-ttatagaccttggt-agatgtgatgaccgggattgaggattgcagcgaatgct-act------tggctagtcacctggatttctgt--tgattacctc-gccgtcgatagctttgctaac-ctcggtgggatctgattaactag-agattagactgatcgtaaa-ttcgctaaggatgctgacgtaatggctttaaacgacccgtcttgaaac-acggacc-aaggagtctaac-atgtgtgcgagtgtt
>FJ461804_Acaulospora_colombiana
-----------------------------------------------------------------------------------------------------------------------------------------------------------------------------------------------------------------------------------------------------------------------------------------------------------------------------------------------------------------------------------------------------------------------------------------------------------------------------------------------------------------------------------------------------------------------------------------------------------------------------------------------------------------------------------------------------------------------------------------------------------------------------------------------------------------------------------------------------------------------------------------------------------------------------------------------------------------------------------------ctaacaaggattccc-ttag-taacggcgagtgaagtgggaagagctcaaattttaaatccccgggg-ttc--ccccggtgaattgtattttgaagaaagt-gttttgac-attc-gg-tttaatc-taaatcctttggga--tgaggtatcac-ag-agggtgagaatcccgttcgtga-ttaggcat---cg-g-gtgtcatccaattcactttctaagagtcgagttg-tttgggattgcagctcaaaatgggtggtaaatttcacctaaggctaaatatcagcaagagaccgatagcgaacaagtaccgt-gagggaaagatgaaaagaactttgaaaagagggttaaatagtacgtgaaattgttgaaagggaaacgattgaagtcagtcatgctggtgaggaatcaac-acgagggt----------------------------------------------------tcgctctcgtgtgcacttcttcg--cttggcaggttagcatcaa-ttttggtcgtcataaaattatc-ggggtaaggtggctcccctc--ggggagtg-ttatagaccctggt-agatgtgatgaccgggattgaggattgcagcgaatgct-act------tggctagtcacctggatttctgt--tgatcacctc-gccgtcgatagctttgctaac-ctcggtgggatctgattaactag-agattagactgatcgtaaa-ttcgctaaggatgc-----------------------------------------------------------------------
>KX168435_Acaulospora_colombiana
--------------------------------------------------------------------------------------------------------------------------------------------------------------------------------------------------------------------------------------------------------------------------------------------------------------------------------------------------------------------------------------------------------------------------------------------------------------------------------------------------------------------------------------------------------------------------------------------------------------------------------------------------------------------------------------------------------------------------------------------------------------------------------------------------------------------------------------------------------------------------------------------------------------------------------------------------------------gcatatcaataagcggaggaaaagaaactaacaaggattccc-ttag-taacggcgagtgaagtgggaagagttcaaattttaaatccccgggg-ttc--ccccggtgaattgtattttgaagaaagt-gttttgac-attc-gg-tttaatc-taaatcctttggga--taaggtatcac-ag-agggtgagaatcccgttcgtga-ttaggcat---cg-a-gtgtcatccaattcactttctaagagtcgagttg-tttgggattgcagctcaaaatgggtggtaaatttcacctaaggctaaatatcagcaagagaccaatagcgaacaagtaccgt-gagggaaagatgaaaagaactttgaaaagagagttaaatagtacgtgaaattgttgaaagggaaacgattgaagtcagtcatgctggtgaggaatcaac-atgagggt----------------------------------------------------tcgctttcgtgtgcacttcttcg--cttggcaggttagcatcaa-ttttggtcgtcataaaattatc-ggggtaaggtggctcccctc--ggggagtg-ttatagaccttggt-agatgtgatgaccgggattgaggattgcagcgaatgct-act------tggctagtcacctggatttctgt--tgatcacctc-gccgtcgatagctttgctaac-ctcggtgggatctgattaactag-agattagactaatcgtaan-ttcgctaaggatgctgacgtaatggctttaaacgacccgtcttgaaac-acggacc-aaggagtctaac-atatgtgcgagtgtt
>KP191475_Acaulospora_koskei
cctagtaagcgtgagtcatcagctcatgttgattacgtccct-gccctttgtacacaccgcccgtcgctactaccgattgaat-ggcttagtgagactctcggatcgggttttgggaaccggcaacggatcctttcttctgagaagtttgtcaaacttggtcatttagaggaagtaaaagtcgtaacaaggtttccgtaggtgaacctgcggaaggatcatta-gaatattcgggaat----------tttttccct---------aaatatcttattc-aaa-aa-atttccatcct--attaaa-aatata--attttttaaa--tt-----tta-tcaat-aaaaaa--taaagacaactttcaacaacggatctcttggctcttgcatcgatgaagaacgcagtgaaatgcgatacgtaatgtgaattgcagaattccgtgaatcatcaaatctttgaacgcaaattgcaytcctt-ggtattccgaggagtatgcttgcttgagggtcgaatc-----atattatcg-t-----------------ttt-----------ttaacggatctgggtttttc-caagtt-tt----------------------tt-taaaccttggtaaccta-aaatttatcttaataatatt-----------tgtaata--ttga-aaatgt-----gtatc----ttacg-----------------ttcacgtg----agtt-ta-ttgacaat--ta---ttatg--aatttattacgtcgta--ttattcacccgg--------------------------------ttttttt---aacgatcgggg---c-gaaataataca--a-tttttt----aaa-attcgacctcaagtcaagtaag-aatacccgctgaactt-aagcatatcaataagcggaggaaaagaaactaacaaggattccc-ttag-taacggcgagtgaactgggaagagctcaaatttaaaatcatcaggg-ttt--ccttgatgagttgtaatttgaagaaagt-gttttgat-gttcggg-ttttatc-taaatcctttggga--taaggtatcat-ag-agggtgagaatcccgttcgtga-ttaaacct---cg-g-atgtcacttaattcattttctaagagtcgagttg-tttgggattgcagctcaaaatgggtggtaaatttcacctaaggctaaatatatgcgagagaccgatagcgaacaagtaccgt-gagggaaagatgaaaagaactttgaaaagagagttaaatagtacgtgaaattgttgaaagggaaacgattgaagtcagtcatgctagtgaggaatcaac-tcggtggt----------------------------------------------------tttcttccgggtgtactttctcg--cctggcaggttagcatcaa-tttcgttcatcattaaatgatc-ggggtaatgtggcttctcttcggagtagtg-ttatagaccttggt-agatgtgatgatcgggattgaggattgcagcgaatgct-att------tggctagtcccctga-tttctga--tggtcacctc-gccttcgacagc-ttgctgac-gtgggtgggttctgattgtctag-atgttagtgtgatcatata-ttcgctaaggatgctgacgtaatggctttaaacgacccgtcttgaaac-acggacc-aaggagtctaac-atgtatgcgagtgt-
>KP191474_Acaulospora_koskei
cctagtaagcgtgagtcatcagctcatgttgattacgtccct-gccctttgtacacaccgcccgtcgctactaccgattgaat-ggcttagtgagactctcggatcgggttttgggaaccggcaacggatcctttcttctgagaagtttgtcaaacttggtcatttagaggaagtaaaagtcgtaacaaggtttccgtaggtgaacctgcggaaggatcatta-gaatattcgggaat----------ttttttcct---------aaatatcttattc-aaa-aa-atttccattct--attaaa-aa-ata--attttttaaa--ct-----tta-tta---aaaaaa--taaagacaactttcaacaacggatctcttggctcttgcatcgatgaagaacgcagtgaaatgcgatacgtaatgtgaattgcagaattccgtgaatcatcaaatctttgaacgcaaattgcactcctt-ggtattccgaggagtatgcttgcttgagggtcgaatc-----atattatcg-t-----------------ttt-----------ataacggatctgggtttttc-caagttttt----------------------tt-taaaccttggtaaccta-aaatttatcttaataatatt-----------tgtaata--ttga-aaatgt-----gtatc----ttacg-----------------ttcacgtg----agtt-ta-ttgacaat--ca---ttatg--aatttattacgtcgta--ttattcactcga--------------------------------ttttttt---aacgatcgggg---cgaaaatgataca--a-tttttt----aaa-attcgacctcaagtcaagtaag-aatacccgctgaactt-aagcatatcaataagcggaggaaaagaaactaacaaggattccc-ttag-taacggcgagtgaactgggaagagctcaaatttaaaatcatcaggg-ttt--ccttgatgagttgtaatttgaagaaagt-gttttgat-gttcggg-tttcatc-taaatcctttggga--taaggtatcat-ag-agggtgagaatcccgttcgtga-ttaaacct---cg-g-atgtcacttaattcattttctaagagtcgagttg-tttgggattgcagctcaaaatgggtggtaaatttcacctaaggctaaatatatgcgagagaccgatagcgaacaagtaccgt-gagggaaagatgaaaagaactttgaaaagagagttaaatagtacgtgaaattgttgaaagggaaacgattgaagtcagtcatgctagtgaggaatcaac-tcggtggt----------------------------------------------------tttcttccgggtgtactttctcg--cctggcaggttagcatcaa-tttcgttcatcattaaatgatc-ggggtaatgtggcttctcttcggagtagtg-ttatagaccttggt-agatgtgatgatcgggattgaggattgcagcgaatgct-att------tggctagtcccctga-tttctga--tggtcacctc-gccttcgacagc-ttgctgac-gtgggtgggttctgattgtctag-atgttagagtgatcatata-ttcgctaaggatgctgacgtaatggctttaaacgacccgtcttgaaac-acggacc-aaggagtctaac-atatgtgcgagtgtt
>KP191476_Acaulospora_koskei
cctagtaagcgtgagtcatcagctcatgttgattacgtccct-gccctttgtacacaccgcccgtcgctactaccgattgaat-ggcttagtgagactctcggatcgggttttgggaaccggcaacggatcctttcttctgagaagtttgtcaaacttggtcatttagaggaagtaaaagtcgtaacaaggtttccgtaggtgaacctgcggaaggatcatta-gaatattcgggaat----------ttttttcct---------aaatatcttattc-aaa-aa-atttccattct--attaaa-aa-ata--attttttaaa--ct-----tta-tta---aaaaaa--taaagacaactttcaacaacggatctcttggctcttgcatcgatgaagaacgcagtgaaatgcgatacgtaatgtgaattgcagaattccgtgaatcatcaaatctttgaacgcaaattgcactcctt-ggtattccgaggagtatgcttgcttgagggtcgaatc-----atattatcg-t-----------------ttt-----------ataacggatctgggtttttc-caagttttt----------------------tt-taaaccttggtaaccta-aaatttatcttaataatatt-----------tgtaata--ttga-aaatgt-----gtatc----ttacg-----------------ttcacgtg----agtt-ta-ttgacaat--ca---ttatg--aatttattacgtcgta--ttattcactcga--------------------------------ttttttt---aacgatcgggg---cgaaaatgataca--a-tttttt----aaa-attcgacctcaagtcaagtaag-aatacccgctgaactt-aagcatatcaataagcggaggaaaagaaactaacaaggattccc-ttag-taacggcgagtgaactgggaagagctcaaatttaaaatcatcaggg-ttt--ccttgatgagttgtaatttgaagaaagt-gttttgat-gttcggg-tttcatc-taaatcctttggga--taaggtatcat-ag-agggtgagaatcccgttcgtga-ttaaacct---cg-g-atgtcacttaattcattttctaagagtcgagttg-tttgggattgcagctcaaaatgggtggtaaatttcacctaaggctaaatatatgcgagagaccgatagcgaacaagtaccgt-gagggaaagatgaaaagaactttgaaaagagagttaaatagtacgtgaaattgttgaaagggaaacgattgaagtcagtcatgctagtgaggaatcaac-tcggtggt----------------------------------------------------tttcttccgggtgtactttctcg--cctggcaggttagcatcaa-tttcgttcatcattaaatgatc-ggggtaatgtggcttctcttcggagtagtg-ttatagaccttggt-agatgtgatgatcgggattgaggattgcagcgaatgct-att------tggctagtcccctga-tttctga--tggtcacctc-gccttcgacagc-ttgctgac-gtgggtgggttctgattgtctag-atgttagagtgatcatata-ttcgctaaggatgctgacgtaatggctttaaacgacccgtcttgaaac-acggacc-aaggagtctaac-atatgtgcgagtgtt
>AF133764_Acaulospora_colossica
------------------------------------------------------------------------------------------------------------------------------------------------------------------------------------------------------tagggaacctgcggaaggatcatta-gaattcccgtggaa-------gatt-ctttctt-cccggcatcttcttattattc-aaa-aa-ttttctatctt--tttaat----------cttttaaaa--aaa--aacaa-aattt-aaatta--ttaagacaactttcaacaacggatctcttggctcttgcatcgatgaagaacgcagcgaaatgcgataagtaatgtgaattgcagaatcccgtgaatcatcaaatctttgaacgcaaattgcactcttt-ggtattccgaagagtatgcttgcttgagggttggatc-a---caaatatcg-t-gaatgaaa--------ttt-----------tttacggatctgggttttcc-gaaatt-------------------------ta-----atttggtaaccta-aaatttatctcaacaatattga---gg----tatgata--ttgg-aaatgtt----ctatc----ttgcatat--------------tttttgta----agttccg-ttgacaat--ga---ttacc---gattgttacgtcgtg--tcattcatc---------------------------------------ttt---at----ttagg---c-gaaatgattca--a-tctttt----gaa-tttcaacctcaagtcaagtgag-aatacccgctgaactt-aagcatatcaata------------------------------------------------------------------------------------------------------------------------------------------------------------------------------------------------------------------------------------------------------------------------------------------------------------------------------------------------------------------------------------------------------------------------------------------------------------------------------------------------------------------------------------------------------------------------------------------------------------------------------------------------------------------------------------------------------------------------------------------------------------------------------------------------------------------------------------------------------------------------
>AF133768_Acaulospora_colossica
-------------------------------------------------------------------------------------------------------------------------------------------------------------------------------------------------------agggaacctgcggaaggatcatta-gaattcccgtggaa-------gatt-ctttctt-cccggcatcttcttattattc-aaa-aa-ttttctatctt--tttaat----------cttttaaaa--aaa--aacaa-aattt-aaatta--ttaagacaactttcaacaacggatctcttggctcttgcatcgatgaagaacgcagcgaaatgcgataagtaatgtgaattgcagaattccgtgaatcatcaaatctttgaacgcaaattgcactcttt-ggtattccgaagagtatgcttgcttgagggttggatc-a---caaatatcg-t-gaatgaaa--------ttt-----------tttacggatctgggttttcc-gaaatt-------------------------ta-----attcggtaaccta-aaatttatcttaacaatattga---gg----tatgata--ttga-aaatgtt----ctatc----ttgcatat--------------tttttgta----agtt-cg-ttgacaat--ga---ttacc---gattgttacgtcgcg--tcattcatc--------------------------------------cttt---at----ttagg---t-gagatgattca--a-tctttt----gaa-tttcaacctcaagtcaagtgag-aatacccgctgaactt-aagcatatcaataagcggaa-----------------------------------------------------------------------------------------------------------------------------------------------------------------------------------------------------------------------------------------------------------------------------------------------------------------------------------------------------------------------------------------------------------------------------------------------------------------------------------------------------------------------------------------------------------------------------------------------------------------------------------------------------------------------------------------------------------------------------------------------------------------------------------------------------------------------------------------------------------------
>AF133776_Acaulospora_colossica
-----------------------------------------------------------------------------------------------------------------------------------------------------------------------------------------------------gtagggaacctgcggaaggatcatta-gaattcccgtggaa-------gatt-ctttctt-cccggcatcttcttattattc-aaa-aa-ttttctatctt--tttaat----------cttttaaaa--aaa--aacaa-aattt-aaatta--ttaagacaactttcaacaacggatctcttggctcttgcatcgatgaagaacgcagcgaaatgcgataagtaatgtgaattgcagaattccgtgaatcatcaaatctttgaacgcaaattgcactcttt-ggtattccgaagagtatgcttgcttgagggttggatc-a---caaatatcg-t-gaatgaaa--------ttt-----------tttacggatctgggttttcc-gaaatt-------------------------ta-----attcggtaaccta-aaatttatcttaacaatattga---gg----tatgata--ttga-aaatgtt----ctatc----ttgcatat--------------tttttgta----agtt-cg-ttgacaat--ga---ttacc---gattgttgcgtcgcg--tcattcatc--------------------------------------tttt---at----ttagg---t-gagatgattca--a-tctttt----gaa-tttcaacctcaagtcaagtgag-aatacccgctgaactt-aagcatatcaataagcggaagaaagg-----------------------------------------------------------------------------------------------------------------------------------------------------------------------------------------------------------------------------------------------------------------------------------------------------------------------------------------------------------------------------------------------------------------------------------------------------------------------------------------------------------------------------------------------------------------------------------------------------------------------------------------------------------------------------------------------------------------------------------------------------------------------------------------------------------------------------------------------------------
>FR750173_Acaulospora_entreriana
cctagtaagcgtgagtcatcagctcatgttgattacgtccct-gccctttgtacacaccgcccgtcgctactaccgattgaat-ggcttagtgagactctcggattgggatttcgggaccggcaacggtccctttcttctgagaagtttgtcaaacttggtcatttagaggaagtaaaagtcgtaacaaggtttccgtaggtgaacctgcggaaggatcatta-gaattccgtggaag--------attattttctt-cccggcatcttcttaatattcaaaa-aa-ttttctatcttcctttgat----------ctttgaaaa--aaa--attaa-aaatt-aaatat--ataagacaactttcaacaacggatctcttggctcttgcatcgatgaagaacgcagcgaaatgcgataagtaatgtgaattgcagaattccgtgaatcatcaaatctttgaacgcaaattgcactcttt-ggtattccgaagagtatgcttgcttgagggttggatc-a---caaaaatcg-t-gaatgaaa--------att-----------tttacggatctgggttttcc-gagaaa-------------------------tt--gattcttggtaaccta-aaatttatcctaacaatattta---gg----tatgata--ttgg-aaatgtt----ctatc----ttgcattt--------------tttttgta----agtt-cg-ttgacaat--ga---ttacc---gattgttacgtcgtg--tcattcatc-----------------------------------ttttttt---ta----ttagg---t-gaaatgattca--a-tctttt----gaa-tttcaacctcaagtcaagtgag-aatacccgctgaactt-aagcatatcaataagcggaggaaaagaaactaacaaggattccc-ttag-taacggcgagtgaaccgggaaaagctcaaatttaaaatcgcttggg-ttt-acctgtgcgagttgtaatttgaagaatgt-gtttcgacttttttgg-tttgatc-caaatcctttggga--tgaggtatcat-ag-agggtgagaatcccgttcatga-ttaaacct---ta-g-ttgtcaattgattcactttctaagagtcgagttg-tttgggattgcagctcaaaatgggtggtaaatttcacctaaggctaaatatttgcaagagaccgatagcgaacaagtaccgt-gagggaaagatgaaaagaactttgaaaagagagttaaaaagtacgtgaaattgttgaaagggaaacgattgaagtcagtcatgctagtgaggaatcaac-atggtggt-gtgag----------------------------------tctctc-----atctcttccgtgtgcacttcctcg--tctggcaggttagcatcaa-tttcgattgtcatcaaataatt-ggggtaatgtggcttcgcttcggtggagtg-ttatagaccttggt-ggatgtggcgattgggattgaggattgcagcggatgcc-tct------tggctagtcacctga-ctcctga--ctgtcacctc-gctttcgacagc-ttgctgac-gattgtgggacacggcggtctag-aagttagagtgatcttaaa-ttcgctaaggatgctgacgtaatggctttaaacgacccgtcttgaaac-acggacc-aaggagtctaac-atgtgtgcgagtgtt
>FR750171_Acaulospora_entreriana
cctagtaagcgtgagtcatcagctcatgttgattacgtccct-gccctttgtacacaccgcccgtcgctactaccgattgaat-ggcttagtgagactctcggattgggatttcgggaccggcaacggtccctttcttctgagaagtttgtcaaacttggtcatttagaggaagtaaaagtcgtaacaaggtttccgtaggtgaacctgcggaaggatcatta-gaattccgtggaag--------attattttctt-cccggcatcttcttaatattcaaaa-aa-ttttctatcttcctttgat----------ctttgaaaa--aaa--attaa-aaatt-aaatat--ataagacaactttcaacaacggatctcttggctcttgcatcgatgaagaacgcagcgaaatgcgataagtaatgtgaattgcagaattccgtgaatcatcaaatctttgaacgcaaattgcactcttt-ggtattccgaagagtatgcttgcttgagggttggatc-a---caaaaatcg-t-gaatgaaa--------att-----------tttacggatctgggttttcc-gagaaa-------------------------tt--gattcttggtaaccta-aaatttatcctaacaatattta---gg----tatgata--ttgg-aaatgtt----ctatc----ttgcattt--------------tttttgta----agtt-cg-ttgacaat--ga---ttacc---gattgttacgtcgtg--tcattcatc-----------------------------------ttttttt---ta----ttagg---t-gaaatgattca--a-tctttt----gaa-tttcaacctcaagtcaagtgag-aatacccgctgaactt-aagcatatcaataagcggaggaaaagaaactaacaaggattccc-ttag-taacggcgagtgaaccgggaaaagctcaaatttaaaatcgcttggg-ttt-acctgtgcgagttgtaatttgaagaatgt-gtttcgacttttttgg-tttgatc-caaatcctttggga--tgaggtatcat-ag-agggtgagaatcccgttcatga-ttaaacct---ta-g-ttgtcaattgattcactttctaagagtcgagttg-tttgggattgcagctcaaaatgggtggtaaatttcacctaaggctaaata-ttgcaagagaccgatagcgaacaagtaccgt-gagggaaagatgaaaagaactttgaaaagagagttaaaaagtacgtgaaattgttgaaagggaaacgattgaagtcagtcatgctagtgaggaatcaac-atggtggt-gtgag----------------------------------tctctc-----atctcttccgtgtgcacttcctcg--tctggcaggttagcatcaa-tttcgattgtcatcaaataatt-ggggtaatgtggcttcgcttcggtggagtg-ttatagaccttggt-ggatgtggcgattgggattgaggattgcagcggatgcc-tct------tggctagtcacctga-ctcctga--ctgtcacctc-gctttcgacagc-ttgctgac-gattgtgggacacggcggtctag-aagttagagtgatcttaaa-ttcgctaaggatgctgacgtaatggctttaaacgacccgtcttgaaac-acggacc-aaggagtctaac-atgtgtgcgagtgtt
>FR750169_Acaulospora_entreriana
cctagtaagcgtgagtcatcagctcatgttgattacgtccct-gccctttgtacacaccgcccgtcgctactaccgattgaat-ggcttagtgagactctcggattgggatttcgggaccggcaacggtccctttcttctgagaagtttgtcaaacttggtcatttagaggaagtaaaagtcgtaacaaggtttccgtaggtgaacctgcggaaggatcatta-gaattccgtggaag--------attattttctt-cccggcatcttcttaatattcaaaa-aa-ttttctatcttcctttgat----------ctttgaaaa--aaa--attaa-aaatt-aaatat--ataagacaactttcaacaacggatctcttggctcttgcatcgatgaagaacgcagcgaaatgcgataagtaatgtgaattgcagaattccgtgaatcatcaaatctttgaacgcaaattgcactcttt-ggtattccgaagagtatgcttgcttgagggttggatc-a---caaaaatcg-t-gaatgaaa--------att-----------tttacggatctgggttttcc-gagaaa-------------------------tt--gattcttggtaaccta-aaatttatcctaacaatattta---gg----tatgata--ttgg-aaatgtt----ctatc----ttgcatat--------------tttttgta----agtt-cg-ttgacaat--ga---ttacc---gattgttacgtcgtg--tcattcatcttt--------------------------------ttttttt---tg----ttagg---t-gaaatgattca--a-tctttt----gaa-tttcaacctcaagtcaagtgag-aatacccgctgaactt-aagcatatcaataagcggaggaaaagaaactaacaaggattccc-ttag-taacggcgagtgaaccgggaaaagctcaaatttaaaatcgcttggg-ttt-acctgtgcgagttgtaatttgaagaatgt-gtttcgacttttttgg-tttgatc-caaatcctttggga--tgaggtatcat-ag-agggtgagaatcccgttcatga-ttaaacct---ta-g-ttgttaattgattcactttctaagagtcgagttg-tttgggattgcagctcaaaatgggtggtaaatttcacctaaggctaaata-ttgcaagagaccgatagcgaacaagtaccgt-gagggaaagatgaaaagaactttgaaaagagagttaaaaagtacgtgaaattgttgaaagggaaacgattgaagtcagtcatgctagtaaggaatcaac-atggtggt-gtgag----------------------------------tctctc-----atctcttccgtgtgcacttcctcg--tctggcaggttagcatcaa-tttcgattgtcatcaaataatt-ggggtaatgtggcttcacttcggtggagtg-ttatagaccctggt-ggatgtggcgattgggattgaggattgcagcggatgcc-tct------tggctagtcacctga-ctcctgg--ctgtcacctc-gctttcgacagc-ttgctgac-gatcgtgggacacggcggtctagggtgttggtctgatcttaaa-ttcgctaaggatgctgacgtaatggctttaaacgacccgtcttgaaac-acggacc-aaggagtctaac-atgtgtgcgagtgtt
>KP756438_Acaulospora_laevis
cctagtaagcgtgagtcatcagctcatgttgattacgtccct-gccctttgtacacaccgcccgtcgctactaccgattgaat-ggcttagtgagactctcggatcgggatttcggaaccggcaacggtcccttttttctgagaagtttgtcaaacttggtcatttagaggaagtaaaagtcgtaacaaggtttccgtaggtgaacctgcggaaggatcatta-gaattcccgtggaa-------gatt-ctttctt-cccggcatcttcttattattc-aaa-aa-ttttctatctt--tttaat----------ctttaaaaa--aat--------ttttt-aaacta--ttaagacaactttcaacaacggatctcttggctcttgcatcgatgaagaacgcagcgaaatgcgataagtaatgtgaattgcagaattccgtgaatcatcaaatctttgaacgcaaattgcactcttt-ggtattccgaagagtatgcttgcttgagggttggatc-a---caaaaatcg-t-gaatgaaa-------tttt-----------tttacggatctgggttttcc-gaaaat-------------------------ta-----atttggtaaccta-aaatttatcttaacaatattta---gg----tatgata--ttgg-aaatgtt----ctatc----ttgcatat--------------tttttgta----agtt-cg-ttgacaat--ga---ttacc---gattgttacgtcgtg--tcattcatc--------------------------------------tttt---at----ttagg---t-gagatgaccta--a-tctttt----gaa-tttcaacctcaagtcaagtgag-aatacccgctgaactt-aagcatatcaataagcggaggaaaagaaactaacaaggattccc-tcag-taacggcgagtgaaccgggaaaagctcaaatttaaaatcgcttggg-ttt-acccgagtgagttgtaatttgaagaaggt-gtttcgacttttcggg-tttgatc-c-aatcctttggga--tgaggtatcat-ag-agggtgagaatcccgttcatga-ttaaaccc---ga-g-ttgtcaattgattcattttctaagagtcgagttg-tttgggattgcagctcaaaatgggtggtaaatttcacctaaggctaaatatctgcgagagaccgatagcgaacaagtaccgt-gagggaaagatgaaaagaactttgaaaagagagttaaaaagtacgtgaaattgttgaaagggaaacgattgaagtcagtcatgctagcgaggaatcaac-ttggtggt-gtgag----------------------------------tctctc-----atctcctccgtgtgcacttcctcg--tctggcaggttagcatcaa-ttttgattgtcatcaaataatt-ggggtaatgtggcttctcttcggtggagtg-ttatagaccctggt-ggatgtggcgattgggattgaggattgcagcggatgcc-tct------tggctagtcacctga-ttcctgg--ctgtcacctc-gctttcgacagc-ttgctgac-gattgtgggactcggcggtctag-gtgtcggtctgatcttaaa-ttcgctaaggatgctgacgtaatggctttaaacgacccgtcttg-aac-acggacc-aaggag----------------------
>KP756447_Acaulospora_laevis
cctagtaagcgtgagtcatcagctcatgttgattacgtccct-gccctttgtacacaccgcccgtcgctactaccgattgaat-ggcttagtgagactctcggatcgggatttcggaaccggcaacggtcccttttttctgagaagtttgtcaaacttggtcatttagaggaagtaaaagtcgtaacaaggtttccgtaggtgaacctgcggaaggatcatta-gaattcccgtggaa-------gatt-ctttcttccccggcatcttcttattattc-aaa-aatttttctatctt--tttaat----------ctttaaaaa--aa---------ttttt-aaacta--ttaagacaactttcaacaacggatctcttggctcttgcatcgatgaagaacgcagcgaaatgcgataagtaatgtgaattgcagaattccgtgaatcatcaaatctttgaacgcaaattgcactcttt-ggtattccgaagagtatgcttgcttgagggttgaatc-a---caaatatcg-t-gaatgaaa--------ttt-----------tttacggatctgggttttcc-gaaaat-------------------------ta-----atttggtaaccta-aaatttatcttaacaatattgt---gg----tatgata--ttgg-aaatgtt----ctatc----ttgcatat--------------tttttgta----agtt-cg-ttgacaat--ga---ttacc---aattgttacgtcgtg--tcattcatc--------------------------------------tttt---at----ttagg---t-ataatgaccca--a-tctttt----gaa-tttcaacctcaagtcaagtgag-aatacccgctgaactt-aagcatatcaataagcggaggaaaagaaactaacaaggattccc-tcag-taacggcgagtgaaccgggaaaagctcaaatttaaaatcgcttggg-ttt-acctgagtgagttgtaatttgaagaaggt-gtttcgacttttcggg-tttgatc-caaatcctttggga--tgaggtatcat-ag-agggtgagaatcccgttcatga-ttaaaccc---ga-g-ttgtcaattgattcattttctaagagtcgagttg-tttgggattgcagctcaaaatgggtggtaaatttcacctaaggctaaatatctgcgagagaccgatagcgaacaagtaccgt-gagggaaagatgaaaagaactttgaaaagagagttaaaaagtacgtgaaattgttgaaagggaaacgattgaagtcagtcatgctagcgaggaatcaac-ttggtggg-gtgag----------------------------------tctctc-----atctcctccgtgtgcacttcctcg--tctggcaggttagcatcaa-ttttgattgtcatcaaataatt-ggggtaatgtggcttctcttcggtggagtg-ttatagaccctggt-ggatgtggcgattgggattgaggattgcagcggatgcc-tct------tggctagtcacctgg-cttctgg--cggtcacctc-gcttttgacagc-ttgctgat-gattgtgggacccgacagtctag-aagttagagtgatcttaaa-ttcgctaaggatgctgacgtaatggctttaaacgacccgtcttg-aac-acggacc-aaggag----------------------
>FN547512_Acaulospora_laevis
cctagtaagcgtgagtcatcagctcatgttgattacgtccct-gccctttgtacacaccgcccgtcgctactaccgattgaat-ggcttagtgagactctcggatcgggatttcggaaccggcaacggtcccttttttctgagaagtttgtcaaacttggtcatttagaggaagtaaaagtcgtaacaaggtttccgtaggtgaacctgcggaaggatcatta-gaatt-ccgtggat-------gatt-ctttctt-cccggcatcttcttaatattc-aaa-aa-ttttctacctt--tttaat----------ctttaaaaa--aaa--ca----tttta-agttag--taaagacaactttcaacaacggatctcttggctcttgcatcgatgaagaacgcagcgaaatgcgataattaatgtgaattgcagaattccgtgaatcattaaatctttgaacgcaaattgcactcttt-ggtattccgaagagtatgcttgtttgagggttggatc-a---caaaaatcg-t-gaatgaaa--------ttt-----------tttatggatctgggttttcc-gaaaat-------------------------ta-----atttggtaaccta-aaatttatcttaacaatattga---gg----tatgata--ttgg-aaatgtt----ctatc----ttgcatat--------------tttttgta----agtt-cg-ttaacaat--ga---ttacc---gattattacgtcgcg--tcattcatc--------------------------------------tttt---at----ttagg---t-gaaatgattca--a-tctttt----gaa-tttcaacctcaagtcaagtgag-aatacccgctgaactt-aagcacatcaataagcggaggaaaagaaactaacaaggatttcc-tcag-taacggcgagtgaaccgggaaaagctcaaatttaaaatcgcttggg-ttt-acctgagtgagttgtaatttgaagagagt-gtttcgacttttcggg-tttgatc-caaatcctttggga--tgaggtatcat-ag-agggtgagaatcccgttcatga-ttaaaccg---ga-gtttgtcaattaattcattttctaagagtcgagttg-tttgggattgcagctcaaaatgggtggtaaatttcacctaaggctaaatatctgcaagagaccgatagcgaacaagtaccgt-gagggaaagatgaaaagaactttgaaaagagagttaaaaagtgcgtgaatttgttgaaagggaaacgattgaagtcagtcatgctagcgaggaatcaac-ttggtggt-gtgag----------------------------------tctctt-----atctcctccgtgtgcacttcctcg--tctggcaggttagcattaa--tttgattgttatcaaataatt-ggggtaatgtggcttctcttcggtggagtg-ttatagaccctggt-ggatgtggcgattgggattgaggattgcagcggatgtc-tct------tggctagtcatccga-ttcctgg--ctgtcacttc-gctttcgacagc-ttgctgac-gattgtgggactcggcggtc---------ggtctgatcttaaa-ttcgctaaggatgctgacgtaatggctttaaacgacccgtcttgaaac-acggacc-aaggagtctaac-atgtgtgcgagtgtt
>HG421736_Acaulospora_viridis
cctagtaagcgtgagtcatcagctcacgttgattacgtccct-gccctttctacacaccgcccgtcgctactaccgattgaat-ggcttagtgagaccctcggatcgggatttggggatcggcaacgttccctcttttctgagaagtttgtcaaacttggtcatttagaggaagtaaaagtcgtgacaaggtttccgtaggtgaacctgcggaaggatcatta-gaatattacgggaatttaattaattaatttatt-tatttccctgatgtcttattc-aaa-aaattttcagatct--tatcgta-------atctttaaaaa-aaaa--------aaaca-attata--ttaagacaactttcaacaacggatctcttggctcttgcatcgatgaagaacgcagcgaaatgcgataagtaatgtgaattgcagaattccgtgaatcatcaaatctttgaacgcaaattgcactcctt-ggtattccgaggagtatgcttgcttgagggttgtttc-ac--caaaaatcg-t-gaaaaaaa-------acat-----------ttcacggatctgggtttttc-caaagt-------------------------tt-tgaattttggtgaccta-aaatttatcttaacaatattta---gg----tattata--ttggaaaatgtt----ctatc----ttacatg---------------tttttgta----agtt-ca-ttaataat--ta---ttacc---aattgttacgtcgtg--ttattcatctag--tg----------------------------ttttttt---aa----ttagg---t-gaaataattca--a-tctatt---ttaa-tttcaacctcaagtcaagtaag-aatacccgctgaactt-aagcatatcaataagcggaggaaaagaaactaacaaggattccc-ttag-taacggcgagtgaaccgggaagagctcaaatttaaaatcgccttgggttttacctgggcgagttgtaatttgaagaaagt-gtttggac-atctggg-tttgatc-taaatcctttggga--tgaggtatcat-ag-agggtgaaaatcccgttcatga-ctaaacct---cg-g-atgtcacttaattcactttccaagagtcgagttg-tttgggattgcagctcaaaatgggtggtaaatttcacctaaggctaaatatgtgcaagagaccgatagcgaacaagtaccgt-gagggaaagatgaaaagaactttgaaaagagagttaaatagtacgtgaaattgttgaaagggaaacgattaaagtcagtcatgctagtaaggaatcaac-atggtggt---------------------------------------------------ttttctgccgtgtgcactttcttg--ccttgcaggttagcatcaa-ttttggttgtcatcaaagaacc-ggggaaatgtgtctcttcttcggaggagtgtttatagaccttggt-agatgtggcgactgggattgaggattgcagtgaatgcc-ttt------tggctagtcacctgg-cttctaa--cggtcacccc-gctttcgatagc-ttgctgac-gatcgtgggactcgacagtctag-atgttagagtgatcttaaa-ttcactaaggatgctgacgtaatggctttaaacgacccgtcttgaaac-acggacc-aaggagtctaac-atatgtgcgagtgtt
>HG421738_Acaulospora_viridis
cctagtaagcgtgagtcatcagctcacgttgattacgtccct-gccctttgtacacaccgcccgtcgctactaccgattgaat-ggcttagtgagaccttcggatcgggattt-gggatcggcaacgttccctcttttctgagaagtttgtcaaacttggtcatttaggggaagtaaaagtcgtaacaaggtttccgtaggtgaacctgcggaaggatcatta-gaatattacgggaatttaattaatttatttatt-tatttccctgatgtcttattc-aaa-aaattttcagatct--tatctta-------atctttaaaaa--aaa--------aaaca-attata--ttaagacaacttttaacaacggatctcttggctcttgcatcgatgaagaacgcagcgaaatgcgataagtaatgtgaattgcagaattccgtgaatcatcaaatctttgaacgcaaattgcactcctt-ggtattccgaggagtatgcttgcttgagggttgtttc-ac--caaaaatcg-t-gaaaaaaa-------acat-----------ttcacggatctgggtttttc-caaagt-------------------------tt-tgaattttggtgaccta-aaatttatcataacaatattta---gg----tattata--ttgg-aaatgtt----ctatc----ttacatg---------------tttttgta----agtt-ca-ttaataat--ta---ttacc---aattgttacgtcgtg--ttattcatctag--tg-----------------------------tttttt---aa----ttagg---t-gaaataattca--a-tctatt---ttaa-tttcaacctcaagtcaagtaag-aatacccgctgaactt-aagcatatcaataagcggaggaaaagaaactaacaaggattccc-ttag-taacggcgagtgaaccgggaagagctcaaatttaaaatcgccttgggttttacctgggcgagttgtaatttgaagaaagt-gtttggac-atctggg-tttgatc-taaatcctttggga--tggggtatcat-ag-agggtgagaatcccgttcatga-ctaaacct---cg-g-atgtcacttaattcactttccaagagtcgagttg-tttgggattgcagctcaaaatgggtggtaaatttcacctaaggctaaatatgtgcaagagaccgatagcgaacaagtaccgt-gagggaaagatgaaaagaactttgaaaagagagttaaataatacgtgaaattgttgaaagggaaacgattaaagtcagtcatgctagtaaggaatcaac-atggtggt--------------------------------------------------tttttctgccgtgtgcactttcttg--ccttgcaggttagcatcaa-ttttggttgtcatcaaagaact-agggaaatgtgtcttctcttcggagaagtgtttatagaccttggt-agatgtggcgactgggattgaggattgcagtgaatgcc-ttt------tggctagtcacctgg-cttctga--cggtcacccc-gctttcgatagc-ttgctgac-gatcgtgggactcgtcagtctag-atgttagagtgatcttaaa-ttcactaaggatgctgacgtaatggctttaaacgacccgtcttgaaac-acggacc-aaggagtctaac-atgtgtgcgagtgtt
>HG421737_Acaulospora_viridis
cctagtaagcgtgagtcatcagctcacgttgattacgtccct-gccctttgtacacaccgcccgtcgctactaccgattgaat-ggcttagtgagaccctcggatcgggatttggggatcggcaacgttccctcttttctgagaagtttgtcaaacttggtcatttagaggaagtaaaagtcgtaacaaggtttccgtaggtgaacctgcggaaggatcatta-gaatattacgggaatttaattaattaatttatt-tatttccctgatgtcttattc-aaa-aa-tcttcagatct--tatctta-------atctttaaaaa--aaa--------aaaca-attata--ttaagacaactttcaacaacggatctcttggctcttgcatcgatgaagaacgcagcgaaatgcgataagtaatgtgaattgcagaattccgtgaatcatcaaatctttgaacgcaaattgcactcctt-ggtattccgaggagtatgcttgcttgagggttgtttc-ac--caaaaatcg-t-gagaaaaa-------acat-----------ttcacggatctgggtttttc-caaagt-------------------------tt-tgaattttggtgaccta-aaatttatcttaacaatattta---gg----tattata--ttgg-aaatgtt----ctatc----ttacatg---------------tttttgta----agtt-ca-ttaataat--ta---ttacc---aattgttacgtcgtg--ttattcatctag--tg-----------------------------tttttt---aa----ttagg---t-gaaataattca--a-tctatt---ttaa-tttcaacctcaagtcaagtaag-aatacccgctgaactt-aagcatatcaataagcggaggaaaagaaactaacaaggattccc-ttag-taacggcgagtgaaccgggaagagctcaaatttaaaatcgccttaggttttacctgggcgagttgtaatttgaagaaagt-gtttggat-atctggg-tttgatc-taaatcctttggga--tgaggtatcat-ag-agggtgagaatcccgttcatga-ctaaacct---cg-g-atgtcacttaattcactttccaagagtcgagttg-tttgggattgcagctcaaaatgggtggtaaatttcacctaaggctaaatatttgcaagagaccgatagcgaacaagtaccgt-gagggaaagatgaaaagaactttgaaaagagagttaaatagtacgtgaaattgttgaaagggaaacgattaaagtcagtcatgctagtaaggaatcaac-atgatggt---------------------------------------------------ttttctgtcgtgtgcactttcttg--ccttgcaggttagcatcaa-ttttggttgtcatcaaagaact-agggaaatgtgtcttctcttcggagaagtgtttatagaccttggt-agatgtggcgactgggattgaggattgcagtgaatgcc-ttt------tggctagtcacctgg-cttctga--cggtcacccc-gctttcgatagc-ttgctgac-gatcgtgggactcgtcagtctag-atgttagagtgatcttaaa-ttcactaaggatgctgacgtaatggctttaaacgacccgtcttgaaac-acggacc-aaggagtctaac-atgtatgcgagtgtt
>LN736022_Acaulospora_foveata
cctagtaagcgtgagtcatcagctcatgttgattacgtccctcgccctttgtacataccgcccgtcgctactactgattgaataggcttagtgagactctcggatcgggttttaggaaccggcaacggtacctttcttctgagaagtttgtcaaacttggtcatttagaggaagtaaaagtcgtaacaaggtttccgtaggtgaacctgcggaaggatcatta-gaattattagaaag------------atttttt-aatctttccaatactttactc-aaa-at-tttcggtctta--taa------tac----atattcaaa--ta---------ttttt-aaaaaa--atttgataactttcaacaacggatctcttggctcttgcatcgatgaagaacgcagctaaatgcgataggtaatgtgaattgcagaattccgtgaatcatcaaatctttgaacgcaaattgcactctct-ggtattccggggagtatacttgcttgagggttagtga-t---tacaaatcg-t-gaaaaga--------aatt-----------tttacggatctggattttcc-aaaa------------------------------gtttttttggtaatcta-aaatttatcttaacaatagcga---ta--g-gtgatta--ttgg-aaatgt-----ttatc----ttt-------------------------------aatt-ca-ttaacaat--ta---ttgcc--aatttgttacgtcgtg--ttattttcctaa---------------------------------tctctt---ga----ttggg---taagagcaacaca--a-tttttcctttgaa-atctgacctcaagtcaagtaag-aatacccgctgaactt-aagcatatcaataagcggaggaaaagaaactaacaaggattccc-ttag-taacggcgagtgaactgggaagagctcaaattttaaatcg------------cccaggcgagttgtaatttgaagaaagt-gttttgat-gctctgg-tttagcc-taaatcctttggga--taaggtatcat-ag-agggtgagaatcccgttcatga-ctaaaccg---tg-g-gtgtcacctaattcactttccaagagtcgagttg-tttgggattgcagctcaaaatgggtggtaaatttcacctaaggctaaatatgtgcaagagaccgatagcgaacaagtaccgt-gagggaaagatgaaaagaactttgaaaagagagttaaatagtacgtgaaattgttgaaagggaaacgattgaagtcagtcatgcttgcagggaatcaac-aaagtggt-t---------------------------------------------------ttcttccttgtgcacttccttg--cttggcaggttagcatcaa-ttttgattgtcattaaagaact-gggggaatgtggcttcttc----gggagtg-ttatagaccctggt-agatgtggcgattgggattgaggattgcagcgaatgct-tct------tggctagtcacctgg-cttctga--cggttacctt-gcttccgatagc-tcgctaac-ggttgtgagactcgattgtctag-atgttagagtgaacataaa-ttcgctaaggatgctgacgtaatggctttaaacgacccgtcttgaaac-acggacc-aaggagtctaac-atgtgtgcgagtgtt
>LN736026_Acaulospora_foveata
cctagtaagcgtgagtcatcagctcatgttgattacgtccct-gccctttgtacacaccgcccgtcgctactaccgattgaat-ggcttagtgagactctcggatcgggttttaggaaccggcaacggtacctttcttctgagaagtttgtcaaacttggtcatttagaggaagtaaaagtcgtaacaaggtttccgtaggtgaacctgcggaaggatcatta-gaattattagaaag------------atttttt-aatctttccaatactttactc-aaa-at-tttcggtctta--taa------tac----atattcaaa--ta---------ttttt-aaaaaa--atttgataactttcaacaacggatctcttggctcttgcatcgatgaagaacgcagctaaatgcgataggtaatgtgaattgcagaattccgtgaatcatcaaatctttgaacgcaaattgcactctct-ggtattccggggagtatacttgcttgagggttagtga-t---tacaaatcg-t-gaaaaga--------aatt-----------tttacggatctggattttcc-gaaaa-----------------------------agttttttggtaatcta-aaatttatcttaacaata-------------ggtgata--ttgg-aaatgt-----ttatc---tttt-------------------------------aatt-ca-ttaacaat--ta---ttgcc--aatttgttatgtcgtg--ttattttcctaa---------------------------------tttctt---ga----ttggg---taagagtaacaca--atttttttctttgaa-atctgacctcaagtcaagtaag-aatacccgctgaactt-aagcatatcaataagcggaggaaaagaaactaacaaggattccc-ttag-taacggcgagtgaactgggaaaagctcaaattttaaatca------------cctaggtgagttgtaatttgaagaaagt-gttttgat-gctctgg-tttagcc-taaatcctttggga--taaggtatcat-ag-agggtgagaatcccgttcatga-ctaaaccg---tg-g-gtgtcacctaattcactttccaagagtcgagttg-tttgggattgcagctcaaaatgggtggtaaatttcacctaaggctaaatatgtgcaagagaccgatagcgaacaagtaccgt-gagggaaagatgaaaagaactttgaaaagagagttaaatagtacgtgaaattgttgaaagggaagcgattgaagtcagtcatgcttgcagggaatcaac-aaagtggt-t---------------------------------------------------ttcttccttgtgcacttccttg--cttggcaggttagcatcaa-ttttgattgtcattaaaaaact-gggggaatgtggcttcttc----gggagtg-ttatagaccctggt-agatgtggcgattgggattgaggattgcagcgaatgct-tct------tggctagtcacctgg-cttctga--cggtcacctt-gcttccgatagc-ttgctaac-ggtggtgagactcgattgtctag-atgttagagtgaacataaa-ttcgctaaggatgctgacgtaatggctttaaacgacccgtcttgaaac-acggacc-aaggagtctaac-atatgtgcgagtgtt
>LN736025_Acaulospora_foveata
cctagtaagcgtgagtcatcagctcatgttgattacgtccct-gccctttgtacacaccgcccgtcgctactaccgattgaat-ggcttagtgagactctcggatcgggttttaggaaccggcaacggtacctttcttctgagaagtttgtcaaacttggtcatttagaggaagtaaaagtcgtaacaaggtttccgtaggtgaacctgcggaaggatcatta-gaattattaggaag------------atttttt-aatctttccaatactttactc-aaa-at-tttcggtctta--tata-----cat----atatttaaa--ta---------tattt-aaaaatttttttgataactttcaacaacggatctcttggttcttgcatcgatgaagaacgcagctaaatgcgataggtaatgtgaattgcagaattccgtgaatcatcaaatttttgaacgcaaattgcactctct-ggtattccggggagtatacttgcttgagggttagtga-t---tacaaatcg-t-gaaaaga--------aatt-----------tttacggatctggattttcc-gaaaaa----------------------------gtttttttggtaatcca-aaatttatcttaactata-------------ggtgata--ttgg-aaatgt-----ttatcttttttt-------------------------------tttt-ca-tggacaat--ta---ttacc--tatttgttacgtcgtg--ttattttcctaa---------------------------------ttcctt---ga----ttggg---taagagtaacaca--a-tttttcctttgaa-atctgacctcaagtcaagtaag-aatacccgctgaactt-aagcatatcaataagcggaggaaaagaaactaacaaggattccc-ttag-taacggcgagtgaactgggaaaagctcaaattttaaatca------------cctaggtgagttgtaatttgaagaaagt-gttttgat-gctctgg-tttagcc-taaatcctttggga--taaggtatcat-ag-agggtgagaatcccgttcatga-ctaaaccg---tg-g-gtgtcacctaattcactttccaagagtcgagttg-tttgggattgcagctcaaaatgggtggtaaatttcacctaaggctaagtatgtgcaagagaccgatagcgaacaagtaccgt-gagggaaagatgaaaagaactttgaaaagagagttaaatagtacgtgaaattgttgaaagggaaacgattgaagtcagtcatgcttgcaaggaatcaac-aaagtggt-t---------------------------------------------------ttcttccttgtgtacttccttg--cttggcaggttagcatcaa-ttttgattgtcattaaagaact-gggggaatgtggcttcttc----gggagtg-ttatagaccctggt-agatgtggcgattgggatcgaggattgcagcgaatgct-tct------tggctagtcacctgg-cttctga--tggtcacctt-gctttcgatagc-ttgctaac-gttggtgagatttgattgtctag-atgttagagtgaacataaa-ttcgctaaggatgcggacgtaatggctttaaacgacccgtcttgaaac-acggacc-aaggagtctaac-atatgtgcgagtgtt
>KY565428_Acaulospora_koreana
------------------tcagctc-cgttgattacgtccct-gccctttgtacacaccgcccgtcgctactaccgattgaat-ggcttagtgagactctcggatcgggttttaggaaccggcaacggtacctttcttctgagaagtttgtcaaacttggtcatttagaggaagtaaaagtcgtaacaaggtttccgtaggtgaacctgcggaaggatcatta-gaatattaggaaga-------------ttttttaaatctttctaacac-ttattc-aaa-aa-tttcgatctta--tatatactatat----attttaaac---------att-ttaaa-aaaaat--ttctgataactttcaacaacggatctcttggctcttgcatcgatgaagaacgcagcgaaatgcgataggtaatgtgaattgcagaattccgtgaatcatcaaatctttgaacgcaaattgcactctct-ggtattccggggagtatgcttgcttgagggttagtgg-t---tacaaatcg-t-aaaaaga--------aatt-----------tttacggatctggattttcc-aaagtt----------------------------ctttttttggtaatcta-aaatttatcttgacaata-------------ggtgata--ttgg-aaatgt-----ttatc----ttt-------------------------------aatt-ca-ttaacaat--ta---ttatc--aatttgttatgtcgtg--ttatttttctaa---------------------------------tttctt---aa----ttagg---t-aaagtaataca--c-tttttc-tttgaa-atctgacctcaagtcaagtaag-aatacccgctgaactt-aagcatatcaataagcggaggaaaagaaactaacaaggattccc-ttag-taacggcgagtgaactgggaagagctcaaattttaaatctcctagg-tta--cctaggcgagttgtaatttgaagaaagt-gttttgat-gctctgg-ttttatc-taaatcctttggga--taaggtatcat-ag-agggtgagaatcccgttcatga-ttaaacc----tg-g-gtgtcacctaattcactttctaagagtcgagttg-tttgggattgcagctcaaaatgggtggtaaatttcacctaaggctaaatatgtgc-agagaccgatagcgaacaagtaccgt-gagggaaagatgaaaagaactttgaaaagagagttaaatagtacgtgaaattgttgaaagggaaacgattgaagtcagtcatgcttgcagggaatcagc-atggtggt-t---------------------------------------------------ttcttccttgtgcacttccttg--cttggcaggttagcatcaa-ttttgattgtcattaaagaacc-gggggaatgtggcttcttc----gggagtg-ttatagaccttggt-agatgtggcgattgggattgaggattgcagcgaatgct-tct------tggctagtcacctgg-cttctga--tggtcacctt-gctttcgatagc-ttgctaac-gttggtgagatttgattgtctag-atgttagtgtgatcataaa-ttcgctaaggatgctgacgtaatggc-ttaaacgacccgtc--------------------------------------------
>KY565427_Acaulospora_koreana
------------------tcagctc-cgttgattacgtccct-gccctttgtacacaccgcccgtcgctactaccgattgaat-ggcttagtgagactctcggatcgggttttaggaaccggcaacggtacctttcttctgagaagtttgtcaaacttggtcatttagaggaagtaaaagtcgtaacaaggtttccgtaggtgaacctgcggaaggatcatta-gaatattaggaaga-------------ttttttaaatctttctaacac-ttattc-aaa-aa-tttcgatctta--tatatactatat----attttaaac---------att-ttaaa-aaaaat--ttctgataactttcaacaacggatctcttggctcttgcatcgatgaagaacgcagcgaaatgcgataggtaatgtgaattgcagaattccgtgaatcatcaaatctttgaacgcaaattgcactctct-ggtattccggggagtatgcttgcttgagggttagtgg-t---tacaaatcg-t-aaaaaga--------aatt-----------tttacggatctggattttcc-aaagtt----------------------------ctttttttggtaatcta-aaatttatcttgacaata-------------ggtgata--ttgg-aaatgt-----ttatc----ttt-------------------------------aatt-ca-ttaacaat--ta---ttatc--aatttgttatgtcgtg--ttatttttctaa---------------------------------tttctt---aa----ttagg---t-aaagtaataca--c-tttttc-tttgaa-atctgacctcaagtcaagtaag-aatacccgctgaactt-aagcatatcaataagcggaggaaaagaaactaacaaggattccc-ttag-taacggcgagtgaactgggaagagctcaaattttaaatctcctagg-tta--cctaggcgagttgtaatttgaagaaagt-gttttgat-gctctgg-ttttatc-taaatcctttggga--taaggtatcat-ag-agggtgagaatcccgttcatga-ttaaacc----tg-g-gtgtcacctaattcactttctaagagtcgagttg-tttgggcttgcagttcaaaatgggtggtaaatttcacctaaggctaaatatgtgcaagagaccgatagcgaacaagtaccgt-gagggaaagatgaaaagaactttgaaaagagagttaaatagtacgtgaaattgttgaaagggaaacgattgaagtcagtcatgcttgcagggaatcagc-atggtggt-t---------------------------------------------------ttcttccttgtgcacttccttg--cttggcaggttagcatcaa-ttttgattgtcattaaagaacc-gggggaatgtggcttcttc----gggagtg-ttatagaccttggt-agatgtggcgattgggattgaggattgcagcgaatgct-tct------tggctagtcacctgg-cttctga--tggtcacctt-gctttcgatagc-ttgctaac-gttggtgagatttgattgtctag-atgttagtgtgatcataaa-ttcgctaaggatgctgacgtaatggc-ttaaacgacccgtc--------------------------------------------
>KY565429_Acaulospora_koreana
------------------tcagctc-cgttgattacgtccct-gccctttgtacacaccgcccgtcgctactaccgattgaat-ggcttagtgagactctcggatcgggttttaggaaccggcaacggtacctttcttctgagaagtttgtcaaacttggtcatttagaggaagtaaaagtcgtaacaaggtttccgtaggtgaacctgcggaaggatcatt-----------gaaga-------------ttttttaaatctttctaacac-ttattc-aaa-aa-tttcgatctta--tatatactatat----attttaaac---------att---------------ttaaaataactttcaacaacggatctcttggctcttgcatcgatgaagaacgcagcgaaatgcgataggtaatgtgaattgcagaattccgtgaatcatcaaatctttgaacgcaaattgcactctct-ggtattccggggagtatgcttgcttgagggttagtgg---------------t-aaaaaga--------aatt-----------tttacggatctggattttcc-atagtt----------------------------ctttttttggtaatcta-aaatttatcttgacaata-------------ggtgata--ttgg-aaatgt-----ttatc----ttt-------------------------------aatt-ca-ttaacaat--ta---ttatc--aatttgttatgtcgtg--ttatttttctaa---------------------------------tttctt---aa----ttagg---t-aaagtaataca--c-tttttc------------gacctcaagtcaagtaag-aatacccgctgaactt-aagcatatcaataagcggaggaaaagaaactaacaaggattccc-ttag-taacggcgagtgaactgggaagagctcaaattttaaatctcctagg-tta--cctaggcgagttgtaatttgaagaaagt-gttttgat-gctctgg-ttttatc-taaatcctttggga--taaggtatcat-ag-agggtgagaatcccgttcatga-ttaaacc----tg-g-gtgtcacctaattcactttctaagagtcgagttg-tttgggattgcagctcaaaatgggtggtaaatttcacctaaggctaaatatgtgcaagagaccgatagcgaacaagtaccgt-gagggaaagatgaaaagaactttgaaaagagagttaaatagtacgtgaaattgttgaaagggaaacgattgaagtcagtcatgcttgcagggaatcagc-atggtggt-t---------------------------------------------------ttcttccttgtgcacttccttg--cttggcaggttagcatcaa-ttttgattgtcattaaagaacc-gggggaatgtggcttcttc----gggagtg-ttatagaccttggt-agatgtggcgattgggattgaggattgcagcgaatgct-tct------tggctagtcacctgg-cttctga--tggtcacctt-gctttcgatagc-ttgctaac-gttagtgagatttgattgtctag-atgttagtgtgatcataaa-ttcgctaaggatgctgacgtaatggc-ttaaacgacccgtc--------------------------------------------
>KP756427_Acaulospora_lacunosa
cctagtaagcgtgagtcatcagctcacgttgattacgtccct-gccctttgtacacaccgcccgtcgctactaccgattgaat-ggcttagtgagactctcggatcgggttttaggaaccggcaacggtacctttcttctgagaagtttgtcaaacttggtcatttagaggaagtaaaagtcgtaacaaggtttccgtaggtgaacctgcggaaggatcatta-gaatattaggaaga-------------ttttttaaatctttctaatac-ttattc-aaa-aa-tttcgatcttg--tatatactatat----atatttaaa---------gat-ttttt-aaaaaa--atttgataactttcaacaacggatctctaggctcttgcatcgatgaagaacgcagtgaaatgcgataggtaatgtgaattgcagaattccgtgaatcatcaaatctttgaacgcaaattgcactctct-ggtattccggggagtatgcttgcttgagggttagttt-at--tacaaatcg-t-gaaaaga--------aatt-----------tttacggatctggattttcc-aaaagt------t---------------------atttttttggtaatcta-aaatttatcttaacaata-------------ggtgata--ttgg-aaatgt-----ttatc----ttt-------------------------------aatt-ca-ttaataat--ta---ttacc--aatttgttacgtcgtg--ttattttcttaa---------------------------------tttctt---aa----ttagg---taaaagtaataca--a-atttccttttgaa-atctgacctcaagtcaagtaag-aatacccgctgaactt-aagcatatcaataagcggaggaaaagaaactaacaaggattccc-ttag-taacggcgagtgaactgggaagagctcaaattttaaatcacctagg-tta--cctgggcgagttgtaatttgaagaaagt-gttttgat-gctctgg-ttttgtc-taaatcctttggga--taaggtatcat-ag-agggtgagaatcccgttcatgatttaaaccc---tg-g-gtatcacctaattcactttctaagagtcgagttg-tttgggattgcagctcaaaatgggtggtaaatttcacctaaggctaaatatgtgcaagagaccgatagcgaacaagtaccgt-gagggaaagatgaaaagaactttgaaaagagagttaaatagtacgtgaaattgttgaaagggaaacgattgaagtcagtcatgcttgcaggaaatcagc-atggtggt-tt-------------------------------------------------attcttccttgtgcactttcttg--cttggcaggttagcatcaa-tttcgattgtcattaaagaatt-gggggaatgtggcttcttc----gggagtg-ttatagaccctggt-agatgtggcgatcgggattgaggattgcagcgaatgct-ttt------tggctagtcacctgg-cttctga--tagtcgcctt-gcttccgatagc-ttgctaat-ggtggtgagtctcgattgtctag-aagttagagtgatcataaa-ttcgctaaggatgctgacgtaatggctttaaacgacccgtcttg-aac-acggacc-aaggag----------------------
>KP756435_Acaulospora_lacunosa
cctagtaagcgtgagtcatcagctcacgttgattacgtccct-gccctttgtacacaccgcccgtcgctactaccgattgaat-ggcttagtgagactctcggatcgggttttaggaaccggcaacggtacctttcttctgagaagtttgtcaaacttggtcatttagaggaagtaaaagtcgtaacaaggtttccgtaggtgaacctgcggaaggatcatta-gaatattaggaaga-------------ttttttaaatctttccaatac-ttattc-aaa-aa-tttcgatcttg--tatatactatat----atatttaaa---------gat-ttttt-aaaaaa--atttgataactttcaacaacggatctctaggctcttgcattgatgaagaacgcagtgaaatgcgataggtaatgtgaattgcagaattccgtgaatcatcaaatctttgaacgcaaattgcactctct-ggtattccggggagtatgcttgcttgagggttagttt-at--tacaaatcg-t-gaaaaga--------aatt-----------tttacggatctggattttcc-aaaagt------t---------------------atttttttggtaatcta-aaatttatcttaacaata-------------ggtgata--ttgg-aaatgt-----ttatc----ttt-------------------------------aatt-ca-ttaacaat--ta---ttacc--aatttgttacgtcgtg--ttattttcttaa---------------------------------tttctt---aa----ttagg---taaaagtaataca--a-atttccttttgaa-atctgacctcaagtcaagtaag-aatacccgctgaactt-aagcatatcaataagcggaggaaaagaaactaacaaggattccc-ttag-taacggcgagtgaactgggaagagctcaaattttaaatcacctagg-tta--cctgggcgagttgtaatttgaagaaagt-gttttgat-gctctgg-ttttatc-taaatcctttggga--taaggtatcat-ag-agggtgagaatcccgttcatgatttaaaccc---tg-g-gtgtcacctaattcactttctaagagtcgagttg-tttgggattgcagctcaaaatgggtggtaaatttcacctaaggctaaatatgtgcaagagaccgatagcgaacaagtaccgt-gagggaaagatgaaaagaactttgaaaagagagttaaatagtacgtgaaattgttgaaagggaaacgattgaagtcagtcatgcttgcagggaatcagc-atggtggt-tt-------------------------------------------------attcttccttgtgcactttcttg--cttggcaggttagcatcaa-tttcgattgtcattaaagaatt-gggggaatgtggcttcttc----gggagtg-ttatagaccctggt-agatgtggcgatcgggattgaggattgcagcgaatgct-ttt------tggctagtcacctgg-cttctga--tagttgcctt-gcttccgatagc-ttgctaat-ggtggtgagactcgattgtctag-atgttggagtgatcataaa-ttcgctaaggatgctgacgtaatggctttaaacgacccgtcttg-aac-acggacc-aaggag----------------------
>KP756453_Acaulospora_mellea
cctagtaagcgtgagtcatcagctcatgttgattacgtccct-gccctttgtacacaccgcccgtcgctactaccgattgaat-ggcttagtgagactctcggatcgggttttaggaaccggcaacggtacctttcttctgagaagttcgtcaaacttggtcatttagaggaagtaaaagtcgtaacaaggtttccgtaggtgaacctgcggaaggatcatta-gaatattaggaaag-------------atttttaaatctttctaatac-ttattcaaaa-aa-tttctatctta--tac----tatat----atatttaaa--ca---------ttttt-aaaaaa-tttttgataactttcaacaacggatctcttggctcttgcatcgatgaagaacgcagtgaaatgcgataggtaatgtgaattgcagaattccgtgaatcatcaaatctttgaacgcagattgcactctct-ggtattccggggagtatgcttgcttgagggttagttt-a---tacaaatcg-t-aaaaaga--------aatt-----------tttacggatctggattttcc-aaagtt------------------------------ctttttggtaatcta-aaatttatcttaacaata-------------ggtgatat-ttgg-aaatgt-----ttatc----ttt-------------------------------aatt-ca-ttaacaat--ta---ttact-taatttgttatgtcgtg--ttattttcctaa---------------------------------tttctt---aa----ttagg---t-aaattaataca--a-tttttttattgaa-atctgacctcaagtcaagtaag-aatacccgctgaactt-aagcatatcaataagcggaggaaaagaaactaacaaggattccc-ttag-taacggcgagtgaactgggaagagctcaaattttaaatctcctagg-tta--cctaggcgagttgtaatttgaagaaagt-gttttgat-gctctgg-ttttatc-taaatcctttggga--taaggtatcat-ag-agggtgagaatcccgttcatga-ttaaaccc---tg-g-gtgtcacctaattcactttctaagagtcgagttg-tttgggattgcagctcaaaatgggtggtaaatttcacctaaggctaaatatatgcaagagactgatagcgaacaagtaccgt-gagggaaagatgaaaagaactttgaaaagagagttaaatagtacgtgaaattgttgaaagggaaacgattgaagtcagtcatgcttgcaaggaatcagc-atggtggt-t---------------------------------------------------ttcttccttgtgcacttccttg--cttagcaggttagcatcaa-ttttgatggtcattaaagaatt-gggggaatgtgacttcttc----gggagtg-ttatagaccctgat-agatgtggcgatcgggattgaggattgcagcgaatgct-tct------tggctagtcacctgg-cttctga--tagttacctt-gcttccgacagc-ttgctaac-ggtggtgagactcgattatctag-atgtcagagtgaacataaa-ttcgctaaggatgctgacgtaatggctttaaacgacccgtcttg-aac-acggacc-aaggag----------------------
>KP756456_Acaulospora_mellea
cctagtaagcgtgagtcatcagctcatgttgattacgtccct-gccctttgtacacaccgcccgtcgctactaccgattgaat-ggcttagtgagactctcggatcgggttttaggaaccggcaacggtacctttcttctgagaagtttgtcaaacttggtcatttagaggaagtaaaagtcgtaacaaggtttccgtaggtgaacctgcggaaggatcatta-gaatattaggaaag-------------atttttaaatctttccaatac-ttattc-aaa-aa-tttctatctta--tac----tatat----atatttaaa--ca---------ttttt-aaaaaa--ttttgataactttcaacaacggatctcttggctcttgcatcgatgaagaacgcagtgaaatgcgataggtaatgtgaattgcagaattccgtgaatcatcaaatctttgaacgcagattgcactctct-ggtattccggggagtatgcttgcttgagggttagttt-a---tacaaatcg-t-aaaaaga--------aatt-----------tttacggatctggattttcc-aaagtt-----------------------------cttttttggtaatcta-aaatttatcttaacaata-------------ggtgatat-ttgg-aaatgt-----ttata----ttt-------------------------------aatt-ca-ttaacaac--ta---ttacc-aaatttgttatgccgtg--ttatttttctaa---------------------------------tttctt---aa----ttagg---t-aaagtaataca--a-tttttc-attgaa-atctgacctcaagtcaagtaag-aatacccgctgaactt-aagcatatcaataagcggaggaaaagaaactaacaaggattccc-ttag-taacggcgagtgaactgggaagagctcaaattttaaatctcctagg-tta--cctaggcgagttgtaatttgaagaaagt-gttttgat-actctgg-ttttgtc-taaatcctttggga--taaggtatcat-ag-agggtgagaatcccgttcatga-ttaaaccc---tg-g-gtgtcacctaattcactttctaagagtcgagttg-tttgggattgcagctcaaaatgggtggtaaatttcacctaaggctaaatatatgcaagagaccgatagcgaacaagtaccgt-gagggaaagatgaaaagaactttgaaaagagagttaaatagtacgtgaaattgttgaaagggaaacgattgaagtcagtcatgcttgcagggaatcagc-atggtggt-t---------------------------------------------------ttcttccttgtgcacttccttg--cttggtaggttagcatcaa-ttttaattgtcattaaagaatc-ggggaaatgtgacttcttc----gggagtg-ttatagacctcggt-agatgtggcgattgggattgaggattgcagcgaatgct-tct------tggctagtcacctga-ttcctta--cggtcacctt-gctttcgacagc-ttgctaac-gttagtgagatttgattgtttag-gtgttagactgatcataaa-ttcgctaaggatgctgacgtaatggctttaaacgacccgtcttg-aac-acggacc-aaggag----------------------
>KP756471_Acaulospora_mellea
cctagtaagcgtgagtcatcagctcatgttgattacgtccct-gccctttgtacacaccgcccgtcgctactaccgattgaat-ggcttagtgagactctcggatcgggttttaggaaccggcaacggtacctttcttctgagaagtttgtcaaacttggtcatttagaggaagtaaaagtcgtaacaaggtttccgtaggtgaacctgcggaaggatcatta-gaatattagg-aag-------------atttttaaatctttccaatac-ttattc-aaa-at-tttctatctta--tac------tat----atatttaaa--ca---------ttttt-aaaaaa--ttttgataactttcaacaacggatctcttggctcttgcatcgatgaagaacgcagtgaaatgcgataggtaatgtgaattgcagaattccgtgaatcatcaaatctttgaacgcagattgcactctct-ggtattccggggagtatgcttgcttgagggttagttt-a---tacaaatcg-t-aaaaaga--------aatt-----------tttacggatctggattttcc-aaagtt-----------------------------cttttttggtaatcta-aaatttatcttaacaata-------------ggtgatat-ttgg-aaatgt-----ttata----ttt-------------------------------aatt-ca-ttaacaac--ta---ttacc-aaatttgttatgccgtg--ttattttcctaa---------------------------------tttctt---aa----ttagg---t-aaagtaataca--a-tttttc-attgaa-atctgacctcaagtcaagtaag-aatacccgctgaactt-aagcatatcaataagcggaggaaaagaaactaacaaggattccc-ttag-taacggcgagtgaactgggaagagctcaaattttaaatctcctagg-tta--cctaggcgagttgtaatttgaagaaagt-gttttgat-gctctgg-ttttgtc-taaatcctttggga--taaggtatcat-ag-agggtgagaatcccgttcatga-ttaaacct---tg-g-gtgtcacctaattcactttctaagagtcgagttg-tttgggattgcagctcaaaatgggtggtaaatttcacctaaggctaaatatatgcaagagaccgatagcgaacaagtaccgt-gagggaaagatgaaaagaactttgaaaagagagttaaatagtacgtgaaattgttgaaagggaaacgattgaagtcagtcatgcttgcagggaatcagc-atggtggt-t---------------------------------------------------ttcttccttgtgcacttccttg--cttggcaggttagcatcaa-ttttaattgtcattaaagaatc-ggggaaatgtgacttcttc----gggagtg-ttatagacctcggt-agatgtggcgattgggattgaggattgcagcgaatgct-tct------tggctagtcacctgg-tttctga--tagttacctt-gcttccgacagc-ttgctaac-ggtggtgagactcgattatctag-atgtcagagtgaacataaa-ttcgctaaggatgctgacgtaatggctttaaacgacccgtcttg-aac-acggacc-aaggag----------------------
>KP756584_Acaulospora_lacunosa
cctagtaagcgtgagtcatcagctcacgttgattacgtccct-gccctttgtacacaccgcccgtcgctactaccgattgaat-ggcttagtgagactctcggatcgggttttaggaaccggcaacggtacctttcttctgagaagtttgtcaaacttggtcatttagaggaagtaaaagtcgtaacaaggtttccgtaggtgaacctgcggaaggatcatta-gaatattaggaaga-------------tttttt--atctttccaatactttactc-aaa-at-tttcggtctta--tata-----tat----atactttaa--ccat---ttt-tttaa-aaaaaa--atttgataactttcaacaacggatctcttggctcttgcatcgatgaagaacgcagcgaaatgcgataggtaatgtgaattgcagaattccgtgaatcatcaaatctttgaacgcaaattgcacttcctgggtattccggggagtatgcttgcttgagggctattca-ga--tacaaatcg-t-gaaaaga--------aatt-----------tttacggatctggattttcc-aaaaat-------------------------tcattttttttggtaatcta-aaatttatcctaacaata-------------ggtgata--ttgg-aaatgt-----ttatc----tttg------------------------------aatt-ca-tcaacaat--ta---ttacc--aatttgttacgtcgtg--ttattttcctaa---------------------------------tttctt---ga----ttagg---taaaagcaacaca--a-tttttcctttgaa-atctgacctcaagtcaagtaag-aatacccgctgaactt-aagcatatcaataagcggaggaaaagaaactaacaaggattccc-ttag-taacggcgagtgaaccgggaagagctcaaattttaaatcacctagg-tta--cctaggcgagttgtaatttgaagaaagtggttttgac-gctctgg-tttggtc-caaatcctttggga--tagggtatcat-ag-agggtgagaatcccgttcatga-ttaaaccc---tg-g-gtgtcacttaacccactttctaagagtcgagttg-tttgggattgcagctcaaaatgggtggtaaatttcacctaaggctaaatatgtgcaagagaccgatagcgaacaagtaccgt-gagggaaagatgaaaagaactttgaaaagagagttaaatagtacgtgaaattgttgaaagggaaacgattgaagtcagtcatgcttgcagggaatcagc-atggtggt-tt-------------------------------------------------attcttccttgtgcacttccttg--cttggcaggttagcatcaa-ttttgattgtcattaaagaact-gggggaatgtgacttcttc----gggagtg-ttatagaccctggt-agatgtggcgatcgggattgaggattgcagcgaatgct-tct------tggctagtcacctgg-cttctga--tggttgcctc-gcttccgatagc-ttgctaat-ggtggtgagactcgattgtctag-atgttggagtgatcataaa-ttcgctaaggatgctgacgtaatggctttaaacgacccgtcttg-aac-acggacc-aaggag----------------------
>MN080998_Acaulospora_aspera
cctagtaagcgtgagtcatcagctcacgttgattacgtccct-gccctttgtacacaccgcccgtcgctactaccgattgaat-ggcttagtgagactctcggattggatctaatgaaccggcaacggttccttttttctgaaaagtttgtcaaacttggtcatttagaggaagtaaaagtcgtaacaaggtttccgtaggtgaacctgcggaaggatcatta-gaattt--------------------------------------ttcaattattc-aaa-aa-tttccagcctta-ta---------------ttttataa--aag----aaa-aaata----ata--ataagacaactttcaacaacggatctcttggctcttgcatcgatgaagaacgcagcgaaatgcgataagtaatgtgaattgcagaattccgtgaatcatcaaatctttgaacgcaaattgcactcttt-ggtattccgaagagtatgcttgcttgagggttgttct-a---ctaaattcg-t-tt-------------t-tc-----------tatacggatctgagttttcc-aaag--ttt----------------------tt-aaaattttggtaacttt-aaatttatcttgatgatat------------tataatg--ttag-aaatatt----ttacc----ttacata---------------tttatgtaag--tttt-ta-ttgataat--tattataatt---aatcattatatcata--ttatttatctaa--------------------------------ttttttt---aa----ttagg---t-taagtaatata--a-tttttt----ttt-cttcaacctcaagtcaagtaag-attacccgctgaactt-aagcatatcaataagcggaggaaaagaaactaacaaggattccc-ttag-taacggcgagtgaagtgggaagagctcaaattttaaatcactaagg-tttcactttagtgagttgtaatttgaagagggt-gttttgat-attcggg-tttaatt-taaatcctttggga--taaggtatcat-ag-agggtgagaatcccgttcatga-ttaaacct---tg-g-gtgtcacataattcactttctaagagtcgagttg-tttgggattgcagctcaaaatgggtggtaaatttcacctaaggctaaatatatgcaagagaccgatagcgaacaagtaccgt-gagggaaagatgaaaagaactttgaaaagagagttaaatagtacgtgaaattgttgaaagggaaacgattaaagtcagtcatgctagtagggaatcaac-ttgatgga-tcgtaag--------------------------------atttat-cttatgatctttcttgtgtacttccttg--cttggcaggttagcatcaa-ttttggtcatcattaaaaaatc-gggggaatgtagcttttcttcgggaaagtg-ttatagaccttgat-aaatgtggtggtcgggattgaggattgcagcggatacc-tttta----aggctagttacctgg-cttctga--cagttacccc-gctttcgatagc-ttgctaat-gattgtgggattcgacagtctagaatgtcagagttatcataaa-ttcgctaaggatgctgacgtaatggctttaaacgacccgtcttgaaac-acggacc-aaggagtctaac-atatgtgcgagtgtt
>MN081001_Acaulospora_aspera
cctagtaagcgtgagtcatcagctcacgttgattacgtccct-gccctttgtacacaccgcccgtcgctactaccgattgaat-ggcttagtgagactctcggattggatctaatgaaccggcaacggttccttttttctgaaaagtttgtcaaacttggtcatttagaggaagtaaaagtcgtaacaaggtttccgtaggtgaacctgcggaaggatcatta-gaattt--------------------------------------tttaattattc-aaa-aa-tttccaacctta-ta---------------ttttatta--aag----aaa-aaata-atgata--ataagacaactttcaacaacggatctcttggctcttgcatcgatgaagaacgcagcgaaatgcgataagtaatgtgaattgcagaattccgtgaatcatcaaatctttgaacgcaaattgcactcttt-ggtattccgaagagtatgcttgcttgagggttgttct-a---ctaaattcg-t-tt-------------t-tc-----------tatacggatctgagttttcc-aaagt-ttt----------------------tt-aagattttggtaacttc-aaatttatcttggtgatat------------tataatg--ttag-aaatatt----ttatc----ttacata---------------tttatgtaag--tttt-ta-ttgataat--tattataatt---aatcattata-cata--ttatttatctaa--------------------------------ttttttt---aa----ttagg---t-taagtaatata--a-tttttt----ttt-cttcaacctcaagtcaagtaag-attacccgctgaactt-aagcatatcaataagcggaggaaaagaaactaacaaggattccc-ttag-taacggcgagtgaagtgggaagagctcaaattttaaatcactaagg-tttcactttagtgagttgtaatttgaagagggt-gttttgat-attcggg-tttaatt-taaatcctttggga--taaggtatcat-ag-agggtgagaatcccgttcatga-ttaaacct---tg-g-gtgtcacataattcactttctaagagtcgagttg-tttgggattgcagctcaaaatgggtggtaaatttcacctaaggctaaatatatgcaagagaccgatagcgaacaagtaccgt-gagggaaagatgaaaagaactttgaaaagagagttaaatagtacgtgaaattgttgaaagggaaacgattaaagtcagtcatgctagtagggaatcaac-ttgatgga-tcgtaag--------------------------------atttat-cttatgacctttcttgtgtacttccttg--cttggcaggttagcatcaa-ttttggtcatcattaaaaaatc-gagggaatgtagcttttcttcgggaaagtg-ttatagaccttgat-aaatgtggtggtcgggattgaggattgcagcggataccttttta----aggctagttacctgg-cttctga--cagttacccc-gctttcgatagc-ttgctaat-gattgtgggattcgacagtctagaatgtcagagttatcataaa-ttcgctaaggatgctgacgtaatggctttaaacgacccgtcttgaaac-acggacc-aaggagtctaac-atgtgtgcgagtgta
>MN080999_Acaulospora_aspera
cctagtaagcgtgagtcatcagctcacgttgattacgtccct-gccctttgtacacaccgcccgtcgctactaccgattgaat-ggcttagtgagactctcggattggatctaatgaaccggcaacggttccttttttctgaaaagtttgtcaaacttggtcatttagaggaagtaaaagtcgtaacaaggtttccgtaggtgaacctgcggaaggatcatta-gaattt--------------------------------------ttcaattattc-aaa-aa-tttccaacctta-ta---------------ttttataa--aag----aaa-aaata----ata--ataagacaactttcaacaacggatctcttggctcttgcatcgatgaagaacgcagcgaaatgcgataagtaatgtgaattgcagaattccgtgaatcatcaaatctttgaacgcaaattgcactcttt-ggtattccgaagagtatgcttgcttgagggttgttct-a---ctaaattcg-t-tt-------------t-tc-----------tatacggatctgagttttcc-aaag--ttt----------------------tt-aaaattttggtaacttt-aaatttatcttgatgatat------------tataatg--ttag-aaatatt----ttatc----ttacata---------------tttatgtaag--tttt-ta-ttgataat--tattataatt---aatcattatatcata--ttatttatctaa-------------------------------tttttttt---aa----ttagg---t-taagtaatata--a--ttttt----ttt-cttcaacctcaagtcaagtaag-attacccgctgaactt-aagcatatcaataagcggaggaaaagaaactaacaaggattccc-ttag-taacggcgagtgaagtgggaagagctcaaattttaaatcactaagg-tttcactttagtgagttgtaatttgaagagagt-gtcttgat-attcggg-tttaatt-taaatcctttggga--taaggtatcat-ag-agggtgagaatcccgttcatga-ttaaacct---t--g-gtgtcacataattcactttctaagagtcgagttg-tttgggattgcagctcaaaatgggtggtaaatttcacctaaggctaaatatatgcaagagaccgatagcgaacaagtaccgt-gagggaaagatgaaaagaactttgaaaagagagttaaatagtacgtgaaattgttgaaagggaaacgattaaagtcagtcatgctagtagggaatcaac-ttggtgga-tcgtaag--------------------------------atttat-cttgtgatctttcttgtgtacttccttg--cttggcaggttagcatcaa-ttttggtcatcattaaaaaatc-tagggaatgtagcttttcttcgggaaagtg-ttatagaccttaat-aaatgtggtggccgggattggggattgcagcggatacc-tttta----aggctagttacctga-cttctga--cggttgcccc-gctttcgatagc-ttgctaat-gattgtgggattcgacagtctagaatgttggagttatcataaa-ttcgctaaggatgctgacgtaatggctttaaacgacccgtcttgaaac-acggacc-aaggagtctaac-atgtatgcgagtgtt
>HG422734_Acaulospora_spinosissima
cctagtaagcgtgagtcatcagctcacgttgattacgtccct-gccctttgtacacaccgcccgtcgctactaccgattgaat-ggcttagtgagactctcggattagttttaatgaaccggcaacggttccttcttgctgagaagtttgtcaaacttggtcatttagaggaagtaaaagtcgtaacaaggtttccgtaggtgaacctgcggaaggatcatta-gaatttc-------------------------------------ttcatttattc-aaa-aa-tttccaaccttt-tat-----------aaattttataa--aaa----aaa-aagaa-ataata--ataagacaactttcaacaacggatctcttggctcttgcatcgatgaagaacgcagcgaaatgcgataagtaatgtgaattgcagaattccgtgaatcatcaaatctttgaacgcaaattgcactcttt-ggtattccgaagagtatgcttgcttgagggttgtcct-a---ttaaattcg-t-tt-------------tatt-----------aatacggatctgagctttcc-aaag--ttt----------------------tt-aaaattttggtaacttt-aaattcatcttcatgatattat---------tatgata--ttag-aaatatt----ttatc----ttacata---------------ttcgtgtaag--tttt-ta-ttgataat--tattataatt---aatc---atatcata--ttatttgcctaa--tt---------------------------tttttttt---aa----ttagg---t-taaataatata--a---tttt----ttt-cttcaacctcaagtcaagtaag-attacccgctgaactt-aagcatatcaataagcggaggaaaagaaactaacaaggattccc-ttag-taacggcgagtgaagtgggaagagctcaaattttaaatcactaagg-tttcactttagtgagttgtaatttgaagaaagt-gttttgat-attcggg-tttgatc-taaatcctttggga--taaggtatcat-ag-ggggtgagaatcccgttcatga-ttaaacct---tg-g-gtgtcacataattcactttccaagagtcgagttg-tttgggattgcagctcaaaatgggtggtaaatttcacctaaggctaaatatatgcaagagaccgatagcgaacaagtaccgt-gagggaaagatgaaaagaactttgaaaagagagttaaatagtacgtgaaattgttgaaagggaaacgattaaagtcagtcatgctagtagggaatcaac-ctgatgga-tcgtaag-----------------------------attatttat-cttgtgatctttcttgtgtacttccttg--cttggcaggttagcgtcaa-tttcgttcatcattaaaaaatc-tcgggaatgtagcttttcttcgggaaagtg-ttatagaccttgat-atatgtggtgaccgagattgaggattgcagcggatacc-tttta----aggctagtcacctgg-cttctga--cggttacctc-gctttcgatagc-tcgctaat-gattgtgggattcgacagtctagaacgttagagtgatcataaa-ttcgctaaggatgctgacgtaatggctttaaacgacccgtcttgaaac-acggacc-aaggagtctaac-atgtatgcgagtgtt
>HG422733_Acaulospora_spinosissima
cctagtaagcgtgagtcatcagctcacgttgattacgtccct-gccctttgtacacaccgcccgtcgctactaccgattgaat-ggcttagtgagactctcggattggttttaatgaaccgacaacggttccttcttgctgagaagtttgtcaaacttggtcatttagaggaagtaaaagtcgtaacaaggtttccgtaggtgaacctgcggaaggatcatta-gaatttc-------------------------------------ttcatttattt-aaa-aa-tttccaaccttt-tat-----------aaattttataa--aaa----aaa-aagaa-ataata--ataagacaacttttaacaacggatctcttggctcttgcatcgatgaagaacgcagcgaaatgcgataagtaatgtgaattgcagaattccgtgaatcatcaaatctttgaacgcaaattgcactcttt-ggtattccgaagagtatgcttgcttgagggttgtcct-a---ttaaattcg-t-tt-------------tatt-----------aatacggatctgagctttcc-aaag--ttt----------------------tt-aaaattttggtaacttt-aaattcatcttcatgatattat---------tatgata--ttag-aaatatt----ttatc----ttacata---------------ttcgtgtaag--tttt-ta-ttgataat--tattataatt---aatc---atatcata--ttatttgcctaa--tt---------------------------ttttttta---aa----ttagg---t-taaataatata--a---tttt----ttt-cttcaacctcaagtcaagtaag-attacccgctgaactt-aagcatatcaataagcggaggaaaagaaactaacaaggattccc-ttag-taacggcgagtgaagtgggaagagctcaaattttaaatcactaagg-tttcactttagtgagttgtaatttgaagaaagt-gttttgat-attcggg-tttgatc-taaatcctttggga--taaggtatcat-ag-agggtgagaatcccgttcatga-ttaaacct---tg-g-gtgtcacataattcactttccaagagtcgagttg-tttgggattgcagctcaaaatgggtggtaaatttcacctaaggctaaatatatgcaagagaccgatagcgaacaagtaccgt-gagggaaagatgaaaaggactttgaaaagagagttaaatagtacgtgaaattgttgaaagggaaacgattaaagtcagtcatgctagtagggaatcaac-ctgatgga-tcgtaag-----------------------------attatttat-cttgtgatctttcttgtgtacttccttg--cttggcaggttagcgtcaa-tttcgttcatcattaaaaaatc-tcgggaatgtagcttttcttcgggaaagtg-ttatagaccttgat-atatgtggtgaccgagattgaggattgcagcggatacc-tttta----aggctagtcacctgg-cttctga--cggttacctc-gctttcgatagc-tcgctaat-gattgtgggattcgacagtctagaacgttagagtgatcataaa-ttcgctaaggatgctgacgtaatggctttaaacgacccgtcttgaaac-acggacc-aaggagtctaac-atgtgtgcgagtgtt
>HG422732_Acaulospora_spinosissima
cctagtaagcgtgagtcatcagctcacgttgattacgtccct-gccctttgtacacaccgcccgtcgctactaccgattgaat-ggcttagtgagactctcggattggttttaatgaaccggcaacggttccttcttgctgagaagtttgtcaaacttggtcatttagaggaagtaaaagtcgtaacaaggtttccgtaggtgaacctgcggaaggatcatta-gaatttc-------------------------------------ttaatttattc-aaa-aa-tttccaaccttt-tat-----------aaattttataa--aaa----aaa-aagaa----ata--ataagacaactttcaacaacggatctcttggctcttgcatcgatgaagaacgcagcgaaatgcgataagtaatgtgaattgcagaattccgtgaatcatcaaatctttgaacgcaaattgcactcttt-ggtattccgaagagtatgcttgcttgagggttgtcct-a---ttaaattcg-t-tt-------------tatt-----------aatacggatctgagttttcc-aaag--ttt----------------------tt-aaaattttggtaacttt-aaatttattttaatgatattat---------tataata--ttag-aaatatt----ttatc----ttgcatg---------------ttcgtgtaag--tttt-ta-ttgataat--tattataatt---aatc---atatcata--ttatttgcctaatttt---------------------------tttttttt---aa----ttggg---t-taagtaatata--a----ttt----ttt-cttcaacctcaagtcaagtaag-attacccgctgaactt-aagcatatcaataggcggaggaaaagaaactaacaaggattccc-ttag-taacggcgagtgaagtgggaagagctcaaattttaaatcactaagg-tttcactttagtgagttgtaatttgaagaaagt-gttttgat-attcggg-tttaatc-taaatcctttggga--taaggtatcat-ag-agggtgagaatcccgttcatga-ttaaacct---tg-g-gtgtcacataatttactttctaagagtcgagttg-tttgggattgcagctcaaaatgggtggtaaatttcacctaaggctaaatatatgcaagagaccgatagcgaacaagtaccgt-gagggaaagatgaaaagaactttgaaaagagagttaaatagtacgtgaaattgttgaaagggaaacgattaaagtcagtcatgctagtagggaatcaac-ctgatgga-tcgtaag--------------------------------acttat-cttgtgatctttcttgtgtatttccttg--cttggcaggttagcatcaa-tttcgttcatcattaaaaaatc-tcgggaatgtagcttttcttcgggaaagta-ttatagaccttgat-atatgtggtgatcgagattgaggattgcagcggatacc-tttta----aggctagtcacctgg-cttctga--cggttacctc-gctttcgatagc-tcgctaat-gattgtgggattcgacagtctagaacgttagagtgatcataaa-ttcgctaaggatgctgacgtaatggctttaaacgacccgtcttgaaac-acggacc-aaggagtctaac-atgtatgcgagtgtt
>JX135571_Acaulospora_herrerae
--------------------------------------------------------------------------------------------------------------------------------------------------------------------------------------------------------------------------------------------------------------------------------------------------------------------------------------------------------------------------------------------------------------------------------------------------------------------------------------------------------------------------------------------------------------------------------------------------------------------------------------------------------------------------------------------------------------------------------------------------------------------------------------------------------------------------------------------------------------------------------------------------------------------------------------------------------------gcatatcaataagcggaggaaaagaaactaacaaggattccc-ttag-taacggcgagtgaagtggg-aaagctcaaattttaaatcactaagg-tttccctttagtgagttgtaatttgaagaaagt-gttttgat-atccgga-tttaatc-taaatcctttggga--taaggtatcat-ag-agggtgagaatcccgttcatga-tttaatct---tg-g-gtgtcacataattcactttctaagagtcgagttg-tttgggattgcagctcaaaatgggtggtaaatttcacctaaggctaaatatgtgcaagagaccgatagcgaacaagtaccgt-gagggaaagatgaaaagaactttgaaaagagagttaaatagtacgtgaaattgttgaaagggaaacgattaaagtcagtcatgctagtagggaatcaac-ttgatggg-tcgtgag--------------------------------atttat-ctcgtgatctaccttgtgtacttccttg--cttggcaggttagcaccaa-ttttggttatcattaaaaaatc-gagggaatgtagcttttcttcggaaaagtg-ttatagaccttgat-atatgtggtgaccgggattgaggattgcagcggataccttttta----aggctagtcacctgg-cttttga--cggttacccc-gctttcgatagc-ttgctaac-gattgtggga-taaacagtcgag-atattagagtgaacataa--ttcgctaaggatgctgacgtaatg-------------------------------------------------------------
>JX135569_Acaulospora_herrerae
--------------------------------------------------------------------------------------------------------------------------------------------------------------------------------------------------------------------------------------------------------------------------------------------------------------------------------------------------------------------------------------------------------------------------------------------------------------------------------------------------------------------------------------------------------------------------------------------------------------------------------------------------------------------------------------------------------------------------------------------------------------------------------------------------------------------------------------------------------------------------------------------------------------------------------------------------------------gcatatcaataagcggaggaaaagaaactaacaaggattccc-ttag-taacggcgagtgaagtgggaaaagctcaaattttaaatcactaagg-tttcactttagtgagttgtaatttgaagaaagt-gttttgat-atccgga-tttaatc-taaatcctttggga--taaggtatcat-ag-agggtgagaatcccgttcatga-tttaatct---tg-g-gtgtcacataattcactttctaagagtcgagttg-tttgggattgcagctcaaaatgggtggtaaatttcacctaaggctaaatatgtgcaagagaccgatagcgaacaagtaccgt-gagggaaagatgaaaagaactttgaaaagagagttaaatagtacgtgaaattgttgaaagggaaacgattaaagtcagtcatgctagtagggaatcaac-ttgatggg-tcgtgag--------------------------------atttat-ctcgtgatctatcttgtgtacttccttg--cttggcaggttagcatcaa-ttttggttatcattaaaaaatc-gagggaatgtagcttttcttcggaaaagtg-ttatagaccttgat-atatgtggtgaccgggattgaggattgcagcggataccttttta----aggctagtcacctgg-cttttga--cggttacccc-gctttcgatagc-ttgctaac-gattgtgggattaaacagtcgag-atgttagagtgaacataaa-ttcg---------------------------------------------------------------------------------
>JX135573_Acaulospora_herrerae
--------------------------------------------------------------------------------------------------------------------------------------------------------------------------------------------------------------------------------------------------------------------------------------------------------------------------------------------------------------------------------------------------------------------------------------------------------------------------------------------------------------------------------------------------------------------------------------------------------------------------------------------------------------------------------------------------------------------------------------------------------------------------------------------------------------------------------------------------------------------------------------------------------------------------------------------------------------gcatatcaataagcggaggaaaagaaactaacaaggattccc-ttag-taacggcgagcg-agtgggaaaagctcaaattttaaatcactaagg-tttcactttagtgagttgtaatttgaggaaagt-gttttgat-atccgga-tttaatc-taaatcctttggga--taaggtatcat-ag-agggtgagaatcccgttcatga-tttaatct---tg-g-gtgtcacataattcactttctaagagtcgagttg-tttgggattgcagcccaaaatgggtggtaaatttcacctaaggctaaatatgtgtaagagaccgatagcgaacaagtaccgt-gagggaaagatgaaaagaactttgaaaagagagttaaatagtacgtgaaattgttgaaagggaaacgattaaagtcagtcatgctagtagggaatcaac-ttgatggg-tcgtgag--------------------------------atttat-ctcgtgatctatcttgtgtacttccttg--cttggcaggttagcatcaa-ttttggttatcattaaaaaatc-gagggaatgtagcttttcttcggaaaagtg-ttatagaccttgat-atatgtggtgaccgggattgaggattgcagcggataccttttta----aggctagtcacctgg-cttttga--cggttacccc-gctttcgatagc-ttgctaac-gattgtggga-taaacagtcgag-atgttagagtgaacataaa-ttcgctaaggatgctgacgtaatgg------------------------------------------------------------
>FM876830_Acaulospora_kentinensis
cctagtaagcgtgagtcatcagctcacgttgattacgtccct-gccctttgtacacaccgcccgtcgctactaccgattgaat-ggcttagtgagactctcggattggagtgaaggaaccggcaacggatccttttttctgagaagtttgtcaaacttggtcatttagaggaagtaaaagtcgtaacaaggtttccgtaggtgaacctgcggaaggatcatta-aaatttt-----------------------------------------tatattc-aaa-aa-tttccaaccta--aacttaa-------atagttcagta--aat----caa-tcgagatttaaa--taatgacaactttcaacaacggatctcttggctcttgcatcgatgaagaacgcagcgaaatgcgataagtaatgtgaattgcagaattccgtgaatcatcaaatctttgaacgcaaattgcactcttt-ggtattccgaagagtatgcttgcttgagggttgttta-a---ataaattcg-t-at-------------tttt-----------tatacggatctgagtcttcc-aaaa---tt----------------------tt-taaattttggtaactta-aaatttaacttgacgatat------------tatatta--ttag-aaatgtt----ttatc----ttgcata----------------ttttgtaag---ttt-ca-ttaataat--tattataatt---aatcgttatatcgtta-ttatttacctag---t---------------------------tatttcgg---aa----ttagg---t-taagtaataca--a-atttt------tt-tttcaacctcaagtcaagtaag-agtacccgctgaactt-aagcatatcaataagcggaggaaaagaaactaacaaggatttcc-ttag-taacggcgagtgaagtggtaaaagctcaaattttaaatcaccaagg-ttt--ctttggtgaattgtaatttgaagaaagtcgttttgat-attcggg-ttttatc-caagtcctttggga--taaggtatcat-ag-agggtgagaatcccgttcatga-ttaaacct---tg---atgtcacttaattcactttctaagagtcgagttg-tttgggattgcagctcaaaatgggtggtaaatttcacctaaggctaaatatatgcaagagaccgatagcgaacaagtaccgt-gagggaaagatgaaaagaactttgaaaagagagttaaatagtacgtgaaattgttgaaagggaaacgattgaagtcagtcatgctagtagggaatcaac-ttgatgga-tcgtagg--------------------------------acttat-cttatgatctttcttgtgcactttcttg--cttggcaggttagcatcaa-tttcgggtatcattaaaaaatc-gagggaatgtagctttctttcgggaaagtg-ttatagaccttgataaaatgtggtgaccgagattgaggattgcagcggatacc-tctta----aggctagtcaccttg-cttctga--cggttaccct-gctttcgagagc-tcgctcac-gattgtgggattcaacagtctag-atgttagagtgatcttaaa-ttcgctaaggatgctgacgtaatggctttaaacgacccgtcttgaaac-acggacc-aaggagtctaac-atgtatgcgagtgtt
>FM876822_Acaulospora_kentinensis
cctagtaagtgtgagtcatcagctcacgttgattacgtccct-gccctttgtacacaccgcccgtcgctactaccgattgaat-ggcttagtgagactctcggattggagtgaaggaaccggcaacggatccttttttctgagaagtttgtcaaacttggtcatttagaggaagtaaaagtcgtaacaaggtttccgtaggtgaacctgcggaaggatcatta-aaatttt-----------------------------------------tatattc-aaa-aa-tttccaaccta--aacttaa-------atagttcagta--aat----caa-tcgagatttaaa--taatgacaacttttaacaacggatctcttggctcttgcatcgatgaagaacgcagcgaaatgcgataagtaatgtgaattgcagaattccgtgaatcatcaaatctttgaacgcaaattgcactcttt-ggtattccgaagagtatgcttgcttgagggttgttta-a---ataaattcg-t-at-------------tttt-----------tatacggatctgagtcntcc-aaaa---tt----------------------tt-taaattttggtaactta-aaatttaacttgacgatat------------tatatta--ttag-aaatgtt----ttatc----ttgcata----------------ttttgtaag---ttt-ca-ttaataat--tattataatt---aatcgttatatcgttatttatttacctag---t---------------------------tatttcgg---aa----ttagg---t-taagtaataca--a-atttt------tt-tttcaacctcaagtcaagtaag-agtacccgctgaactt-aagcatatcaataagcggaggaaaagaaactaacaaggatttcc-ttag-taacggcgagtgaagtggtaaaagctcaaattttaaatcaccaagg-ttt--ctttggtgaattgtaatttgaagaaagtcgttttgat-attcggg-ttttatc-caagtcctttggga--taaggtatcat-ag-agggtgagaatcccgttcatga-ttaaacct---tg---atgtcacttaattcactttctaagagtcgagttg-tttgggattgcagctcaaaatgggtggtaaatttcacctaaggctaaatatatgcaagagaccgatagcgaacaagtaccgt-gagggaaagatgaaaagaactttgaaaagagagttaaatagtacgtgaaattgttgaaagggaaacgattgaagtcagtcatgctagtagggaatcaac-ttgatgga-tcgtagg--------------------------------acttat-cttatgatctttcttgtgcactttcttg--cttggcaggttagcatcaa-tttcgggtatcattaaaaaatc-gagggaatgtagctttctttcgggaaagtg-ttatagaccttgataaaatgtggtgaccgagattgaggattgcagcggatacc-tctta----aggctagtcaccttg-cttctga--cggttaccct-gctttcgagagc-tcgctcac-gattgtgggattcaacagtctag-atgttagagtgatcttaaa-ttcgctaaggatgctgacgtaatggctttaaacgacccgtcttgaaac-actgacc-aaggagtctaac-atatgtgcgagtgtt
>FN547520_Acaulospora_kentinensis
cctagtaagcgtgagtcatcagctcacgttgattacgtccct-gccctttgtacacaccgcccgtcgctactaccgattgaat-ggcttagtgagactctcggattggagtgaaggaaccggcaacggatccttttttctgagaagtttgtcaaacttggtcatttagaggaagtaaaagtcgtaacaaggtttccgtaggtgaacctgcggaaggatcatta-aaatttt-----------------------------------------tatattc-aaa-aa-tttccaaccta--aacttaa-------atagttcagta--aat----caa-tcgagatttaaa--taatgacaacttttaacaacggatctcttggctcttgcatcgatgaagaacgcagcgaaatgcgataagtaatgtgaattgcagaattccgtgaatcatcaaatctttgaacgcaaattgcactcttt-ggtattccgaagagtatgcttgcttgagggttgttta-a---ataaattcg-t-at-------------tttt-----------tatacggatctgagtcttcc-aaaa---tt----------------------tt-taaattttggtaactta-aaatttaacttgacgatat------------tatatta--ttag-aaatgtt----ttatc----ttgcata----------------ttttgtaag---ttt-ca-ttaataat--tattataatt---aatcgttatatcgtta-ttatttacctag---t---------------------------tatttcgg---aa----ttagg---t-taagtaataca--a-atttt------tt-tttcaacctcaagtcaagtaag-agtacccgctgaactt-aagcatatcaataagcggaggaaaagaaactaacaaggatttcc-ttag-taacggcgagtgaagtggkaaaagctcaaattttaaatcaccaagg-ttt--ctttggtgaattgtaatttgaagaaagtcgttttgat-attcgggtttttatc-caagtcctttggga--taaggtatcat-ag-agggtgagaatcccgttcatga-ttaaacct---tg---atgtcacttaattcactttctaagagtcgagttg-tttgggattgcagctcaaaatgggtggtaaatttcacctaaggctaaatatatgcaagagaccgatagcgaacaagtaccgt-gagggaaagatgaaaagaactttgaaaagagagttaaatagtacgtgaaattgttgaaagggaaacgattgaagtcagtcatgntagtagggaatcaac-ttgatgga-tcgtagg--------------------------------acttat-cttatgatctttcttgtgcattttcttg--cttggcaggttagcatcaa-tttcgggtatcattaaaaaatc-gagggaatgtagctttctttcgggaaagtg-ttatagaccttgataaaatgtggtgaccgagattgaggattgcagcggatacc-tttta----aggctagtcaccttg-cttctga--cggttaccct-gctttcgagagc-ttgctcac-gattgtgggattcaacagtctag-atgttagagtgatcttaaa-ttcgctaaggatgctgacgtaatggctttaaacgacccgtcttgaaac-acggacc-aaggagtctaan-atttatncnngtgtt
>KM057069_Acaulospora_excavata
----------------------------------------------------------------------------------------------------------------------------------------------------------------------------------------------------------------------------------------------------------------------------ctaatttattc-aaa-aa-tttccaacctta---------------aaattttatta--aaa----aaa-taaat-ataata--ataagataactttcaacaacggatctcttggctcttgcatcgatgaagaacgcagcgaaatgcgataagtaatgtgaattgcagaattccgcgaatcatcaaatctttgaacgcaaattgcactcttt-ggtattccgaagagtatgcttgcttgagggttgttct-t---tcaaattcg-t-at-------------tttt-----------tatacggatctgagttttcc-aaag--ttt----------------------tt-aaaattttggtaacttg-aaatttatcttaatgatgt------------tataata--ttag-aaatatt----ttatc----tt-------------------------------tattg-ta-ttgataat--tgttataatt---aatcatgatctcata--ttatttaactaa--------------------------------ttttcat---aa----ttaga---t-taagtaatata--a-tttttt----ttt-cttcaac----------------------------------------------------------------------------------------------------------------------------------------------------------------------------------------------------------------------------------------------------------------------------------------------------------------------------------------------------------------------------------------------------------------------------------------------------------------------------------------------------------------------------------------------------------------------------------------------------------------------------------------------------------------------------------------------------------------------------------------------------------------------------------------------------------------------------------------------------------------------------------------------------------------------
>KM057074_Acaulospora_excavata
----------------------------------------------------------------------------------------------------------------------------------------------------------------------------------------------------------------------------------------------------------------------------ctaatttattc-aaa-aa-tttccaacctta--------------taaattttatta--aaa----aaa-aaaaa-ataata--ataagacaactttcaacaacggatctcttggctcttgcatcgatgaagaacgcagcgaaatgcgataagtaatgtgaattgcagaattccgtgaatcatcaaatctttgaacgcaaattgcactcttt-ggtattccgaagagtatgcttgcttgagggttgttct-a---tcaaattcg-t-at-------------tttt-----------tatacggatctgagttttcc-aaag--ttt----------------------tt-aaaattttggtaacttg-aaatttatcttaatgatat------------tataata--ttag-aaatatt----ttatc----ttacata---------------tttgtgtaagtttttt-ta-ttgataatcgtgttataatt---aatcatgatatcata--ttatttaactaa--------------------------------ttttcat---aa----ttaga---t-taagtaatata--a-tttttt----ttt-cttcaac----------------------------------------------------------------------------------------------------------------------------------------------------------------------------------------------------------------------------------------------------------------------------------------------------------------------------------------------------------------------------------------------------------------------------------------------------------------------------------------------------------------------------------------------------------------------------------------------------------------------------------------------------------------------------------------------------------------------------------------------------------------------------------------------------------------------------------------------------------------------------------------------------------------------
>KM057076_Acaulospora_excavata
----------------------------------------------------------------------------------------------------------------------------------------------------------------------------------------------------------------------------------------------------------------------------ctaatttattc-aaa-aa-tttccaacctta--------------taaattttatt---aaa----aaa-aaaaa-ataata--ataagacaactttcaacaacggatctcttggctcttgcatcgatgaagaacgcagcgaaatgcgataagtaatgtgaattgcagaattccgtgaatcatcaaatctttgaacgcaaattgcactcttt-ggtattccgaagagtatgcttgcttgagggttgttct-a---tcaaattcg-t-at-------------tttt-----------tatacggatctgagttttcc-aaag--ttt----------------------tt-aaaattttggtaacttg-aaatttatcttaatgatat------------tataata--ttag-aaatatt----ttatc----ttacata---------------tttgtgtaagtttttt-ta-ttgataattgtgttataatt---aatcatgatatcata--ttatttaactaa--------------------------------ttttcat---aa----ttaga---t-taagtaatata--a-tttttt----ttt-cttcaacctcaagtcaagtaag-attacccgctgaactt-aagcatatcaataagcggaggaaaagaaactaaccaggattccc-ttag-taacggcgagtgaagtgggaagagctcaaattttaaatcactaagg-tttcactttagtgagttgtaatttgaagaaagt-gttttgat-----------------------------------------------------------------------------------------------------------------------------------------------------------------------------------------------------------------------------------------------------------------------------------------------------------------------------------------------------------------------------------------------------------------------------------------------------------------------------------------------------------------------------------------------------------------------------------------------------------------------------------------------------------------------------------------------------------------------------------------a
>FR821674_Acaulospora_minuta
cctagtaagcgtgagtcatcagctcacgttgattacgtccct-gccctttgtacacaccgcccgtcgctactaccgattgaat-ggcttagtgagactctcggattgggttttaagaaccggcaacggatcttttcttctgagaagtttgtcaaacttggtcatttagaggaagtaaaagtcgtaacaaggtttccgtaggtgaacctgcggaaggatcatta-gaaattttga----------------------------------tttttttattc-aaa-aa-atttaatctt---aataaaa-------atatttatgca--tat-gtat-t-atatc-ataata--ttaagacaacttttaacaacggatctcttggctcttgcatcgatgaagaacgcagcgaaatgcgataagtaatgtgaattgcagaattccgtgaatcatcaaatctttgaacgcaaattgcactcttt-ggtattccgaagagtatgcttgcttgagggttgttca-a---ataaa-tcg-t-gaaaa----------tttt-----------tttgcggacctgagttttcc-aaag---tt----------------------tc-aaaattttggcaacttc-aaatttatcttaacgatactttaaaggtat-tattata--ttgg-aaatgtt----atatc----tcgca------------------tattgca----agtt-ca-ttgacaat--tatt-ttacc---agtcgtta-ttcgtg--ttatttatctaa--------------------------------ta-cctt---ta----ttagg---t-taagtgataca--t-ttttt-----ctt-tcaacacctcaagtcaagtaag-attacccgctgaactt-aagcatatcaataagcggaggaaaagagactaacaaggattccc-ttag-taacggcgagtgaggtgggaatagctcaaattttaaatcgccaagg-tttcactttggtgagttgtaatttgaagaaagt-gtttggat-attctgg-tttgacc-caaatcctctggga--tgaggtatcat-ag-agggtgagaatcccgttcatgg-ttgaacct---tg-g-atgtcacttaattcactttctaagagtcgagttg-tttgggattgcagctcaaaatgggtggtaaatttcacctaaggctaaatatgtgcaagagaccgatagcgaacaagtaccgt-gagggaaagatgaaaagaactttgaaaagagagttaaatagtacgtgaaattgttgaaagggaaacgattgaagtcagtcatgctaataaggaatcaac-ttgatggg-tcgtt----------------------------------cccccg-ggagcaatctttcttgtgcacttccttg--ttcggcaggttagcatcaa-tttcggttgtcatcaaaaaatt-gagggaatgtgacttctttc--gggaagtg-ttatagaccttgat-atatgtggtgatcgggattgagggttgcagcggatgct-ttt------gggctagtcacctac-cttctga--cggttacccc-gctttcgatagc-ttgctaac-gattgtggaatttaacagtctag-atgttggagtgatcttata-ttcgctaaggatgctgacgtaatggctttaaacgacccgtcttgaaac-acggacc-aaggagtctaac-atgtgtgcgagtgtt
>FR869691_Acaulospora_minuta
cctagtaagcgtgagtcatcagctcacgttgattacgtccct-gccctttgtacacaccgcccgtcgctactaccgattgaat-ggcttagtgagactctcggattgggttttaagaaccggcaacggatcttttcttctgagaagtttgtcaaacttggtcatttagaggaagtaaaagtcgtaacaaggtttccgtaggtgaacctgcggaaggatcattg-gaaaattttg---------------------------------atttttttattc-aaa-aa-atttaatctt---aataa---------atattt--atg--tat-atgtat-atatc-ataata--ttaagacaactttcaacaacggatctcttggctcttgcatcgatgaagaacgcagcgaaatgcgataagtaatgtgaattgcagaattccgtgaatcatcaaatctttgaacgcaaattgcactcttt-ggtattccgaggagtatgcttgtttgagggttgttca-a---ataaa-tcg-t-gaaaaaaa------ttttt-----------tttgcggacctgagttttcc-aaag---tt----------------------tt-aaaattttggtaacttt-aaatttatcttaacgatactt-gaaggtat-tattata--ttgg-aaatgtt----atatc----tcgca------------------tattgca----agtt-ca-ttgacaat--tatt-ttacc---agtcgtta-ttcgtg--ttatttacctaa--------------------------------ta-catt---ta----ttagg---t-taagtaatata--t-ttttt-----ctt-tcaacacctcaagtcaagtaag-attacccgctgaactt-aagcatatcaataagcggaggaaaagaaactaacaaagattccc-ttag-taacggcgagtgaagtgggaatagctcaaattttaaatcaccaagg-tttcactttggcgagttgtaatttgaagaaagt-gtttagat-attctgg-tttgatc-taaatcctttggga--tgaggtatcat-ag-agggtgagaatcccgttcatgg-ttgaacct---tg-g-atgtcacttaattcactttccaagagtcgagttg-tttgggattgcagctcaaaatgggtggtaaatttcacctaaggctaaatatatgcaagagaccgatagcgaacaagtaccgt-gagggaaagatgaaaagaactttgaaaagagagttaaatagtacgtgaaattgttgaaagggaaacgattgaagtcagtcatgctaatagggaatcaac-ttgatggg-tcgtt----------------------------------cccccg-ggagcaatctttcttgtgcacttccttg--ttcggcaggttagcatcaa-tttcggttgtcatcaaaaaatt-gaggtaatgtgacttctttc--gggaggtg-ttatagaccttgat-atatgtggtggtcgggattgaggattgcagcggatgct-ttt------gggctagtcacccac-cttctga--cggttacccc-gctttcgatagc-ttgctaac-gattgtggaatttaacagtctag-atgttggagtgatcttata-ttcgctaaggatgctgacgtaatggctttaaacgacccgtcttgaaac-acggacc-aaggagtctaac-atatgtgcgagtgtt
>FR821675_Acaulospora_minuta
cctagtaagcgtgagtcatcagctcacgttgattacgtccct-gccctttgtacacaccgcccgtcgctactaccgattgaat-ggcttagtgagactctcggattgggttttaggagtcggcaacgatcccttccttctaagaagtttgtcaaacttggtcatttagaggaagtaaaagtcgtaacaaggtttccgtaggtgaacctgcggaaggatcatta-aaaattttga-----------------------------------ttttttattc-aaa-aa-atttaatctt---aataa---------atattt--atg--tat-atgtat-atatc-ataata--ttaagacaactttcaacaacggatctcttggctcttgcatcgatgaagaacgcagcgaaatgcgataagtaatgtgaattgcagaattccgtgaatcatcaaatctttgaacgcaaattgcactcttt-ggtattccgaggagtatgcttgtttgagggttgttca-a---ataaa-tcg-t-gaaaaaaa-----tttttt-----------tttgcggacctgagttttcc-aaag---tt----------------------tt-aaaattttggtaacttt-aaatttatcttaacgatactt-gaaggtat-tattata--ttgg-aaatgtt----atatc----tcgca------------------tattgca----agtt-ca-ttgacaat--tatt-ttacc---agtcgtta-ttcgtg--ttatttacctaa--------------------------------ta-catt---ta----ttagg---t-taagtaataca--t-ttttt-----ctt-tcaacacctcaagtcaagtaag-attacccgctgaactt-aagcatatcaataagcggaggaaaagaaactaacaaggattccc-ttag-taacggcgagtgaagtgggaatagctcaaattttaaatcaccaagg-tttcactttggcgggttgtaatttgaagaaagt-gtttagat-attctgg-tttgatc-taaatcctttggga--tgaggtatcat-ag-agggtgagaatcccgttcatgg-ttgaacct---tg-g-atgtcacttaattcactttccaagagtcgagttg-tttgggattgcagctcaaaatgggtggtaaatttcacctaaggctaaatatatgcaagagaccgatagcgaacaagtaccgt-gagggaaagatgaaaagaactttgaaaagagagttaaatagtacgtgaaattgttgaaagggaaacgattgaagtcagtcatgctaatagggaatcaac-ttgatggg-tcgtt----------------------------------cccccg-ggagcaatctttcttgtgcacttccttg--ttcggcaggttagcatcaa-tttcggttgtcatcaaaaaatt-gaggtaatgtgacttctttc--gggaagtg-ttatagaccttgat-atatgtggtggtcgggattgaggattgcagcggatgct-ttt------gggctagtcacctac-cttctga--cggttgcctc-gctttcgatagc-ttgctaac-gattgtgggattcagcagtctag-atgttggagtgatcttata-ttcgctaaggatgctgacgtaatggctttaaacgacccgtcttgaaac-acggacc-aaggagtctaac-atatgtgcgagtgtt
>FR692352_Acaulospora_scrobiculata
cctggtaagcgtgagtcatcagctcacgttgattacgtccct-gccctttgtacacaccgcccgtcgctactaccgattgaat-ggcttagtgagactctcggattgggttttaggaaccggcaacggtccctttcttctaagaagtttgtcaaacttggtcatttagaggaagtaaaagtcgtaacaaggtttccgtaggtgaacctgcggaaggatcatta-aaaattttaa-----------------------------------ttttttattc-aaa-aa-atttaatctt---aataaat-------at-tgaagtta--tat-gtatat-atatc-ataata--ttaagacaactttcaacaacggatctcttggctcttgcatcgatgaagaacgcagcgaaatgcgataagtaatgtgaattgcagaattccgtgaatcatcaaatctttgaacgcaaattgcactcttt-ggtattccgaggagtatgcttgcttgagggttgttca-a---ataaa-tcg-t-aaaaagaa-attttttttt-----------tttgcggacctgagttttcc-aaag---tt----------------------tt-aaaattttggtaacttt-aaatttatcttaacgatactttaaagg----tattata--ttgg-aaatgtg----atatc----ttgca------------------tattgta----agtt-ca-ttgacaat--tatt-ttacc---aatcgtta-ttcgtg--ttatttacctaa--------------------------------ta-cctt---ta----ttagg---t-taagtgataca--t-ttttt-----ctt-tcaacacctcaagtcaagtaag-attacccgctgaactt-aagcatatcaataagcggaggaaaagaaactaacaaggattccc-ttag-taacggcgagtgaagtgggaatagctcaaattttaaatcgccaagg-ttt-actttggtgagttgtaatttgaagaaagt-gtttggat-attctgg-tttgatc-caaatcctttggga--tgaggtatcat-ag-agggtgagaatcccgttcatgg-ttaaacct---tg-g-atgtcacttcattcactttctaagagtcgagttg-tttgggattgcagctcaaaatgggtggtaaatttcacctaaggctaaatatgtgcaagagaccgatagcgaacaagtaccgt-gaggggaagatgaaaagaactttgaaaagagagttaaatagtacgtgaaattgttgaaagggaaacgattgaagtcagtcatgctaatagggaatcaac-ttgatggg-tcgtt----------------------------------cccccg-ggagcaatctttcttgtgcacttccttg--ttcggcaggttagcatcaa-tttcggttgtcatcaaaaaatt-gagggaatgtgacttctttc--gggaagtg-ttatagaccttgat-atatgtggtgatcgggattgaggattgcagcggatgct-ttt------gggctagtcacctac-cttctga--cggttacccc-gctttcgatagc-ttgctaac-gattgtgggatttaacagtccag-atgttggagtgatcttata-ttcgctaaggatgctgacgtaatggctttaaacgacccgtcttgaaac-acggacc-aaggagtctaac-atatatgcgagtgtt
>FR692354_Acaulospora_scrobiculata
cctagtaagcgtgagtcatcagctcacgttgattacgtccct-gccctttgtacacaccgcccgtcgctactaccgattgaat-ggcttagtgagactctcggattgggttttaggaaccggcaacggttcttttcttctgagaagtttgtcaaacttggtcatttagaggaagtaaaagtcgtaacaaggtttccgtaggtgaacctgcggaaggatcatta-gaaattttga-----------------------------------ttttttattc-aaa-aa-atttaatctt---aatataa-------atatttaagta--tat-gtatat-atatc-ataata--ttaagacaactttcaacaacggatctcttggctcttgcatcgatgaagaacgcagcgaaatgcgataagtaatgtgaattgcagaattccgtgaatcatcaaatctttgaacgcaaattgcactcttt-ggtattccgaggagtatgcttgcttgagggttgttca-a---ataaa-tcg-t-aaaaa---------ttttc-----------tttgcggacctgagttttcc-aaag---tt----------------------tc-aaaattttggtaacttt-aaatttatcttaacgatactttaaagg----tattata--ttgg-aaatgtg----atacc----ttgca------------------tattgta----agtt-ca-ttgacaat--tatt-ttacc---aatcgtta-ttcgtg--ttatttacctaa--------------------------------ta-cct----------ttagg---t-taagtgataca--c-ttttt-----ctt-tcaacacctcaagtcaagtaag-attacccgctgaactt-aagcatatcaataagcggaggaaaagaaactaacaaggattccc-ttag-taacggcgagtgaagtgggaatagctcaaattttaaatcgccaagg-ttt-actttggtgagttgtaatttgaagaaagt-gtttggat-attctgg-tttgatc-caaatcctttggga--tgaggtatcat-ag-agggtgagaatcccgttcatga-ttgaacct---tg-g-acgtcacttcattcactttctaagagtcgagttg-tttgggattgcagctcaaaatgggtggtaaatttcacctaaggctaaatatgtgcaagaggccgatagcgaacaagtaccgt-gagggaaagatgaaaagaactttgaaaagagagttaaatagtacgtgaaattgttgaaagggaaacgattgaagtcagtcatgctaatagggaatcaac-ttgatggg-tcgtt----------------------------------cccccg-ggagcaatctttcttgtgcacttccttg--ttcggcaggttagcatcaa-tttcggttgtcatcaaaaaatt-gagggaatgtgacttctttc--gggaagtg-ttatagaccttgat-atatgtggtgatcgggattgaggattgcagcggatgct-ttt------gggctagtcacctac-ctcctga--cggttacccc-gctttcgatagc-ttgctaac-gattgtgggatttaacagtctag-atgttggagtgatcttata-ttcgctaaggatgctgacgtaatggctttaaacgacccgtcttgaaac-acggacc-aaggagtctaac-atgtatgcgagtgtt
>AF378440_Acaulospora_tuberculata
-----------------------------------------------------------------------------------------------------------------------------------------------------------------------------------------------------------------------------------------------------------------------------------------------------------------------------------------------------------------------------------------------------------------------------------------------------------------------------------------------------------------------------------------------------------------------------------------------------------------------------------------------------------------------------------------------------------------------------------------------------------------------------------------------------------------------------------------------------------------------------------------------------------------------------------------------------------------------------------------------------------------------------------------------------------------------------------------------------------------------------------------------------------------------------------------------------------------------------------------------------------------------------------------------------------------------ggaaagatgaaaagaactttgaaaagagagttaaatagtacgtgaaattgttgaaagggaaacgattgaagtcagtcatgctaatagggaatcaac-ttgatggg-tcgtt----------------------------------cccccg-ggagcaatctttcttgtgcacttccttg--ttcggcaggttagcatcaa-tttcggttgtcatcaaaaaatt-gagggaatgtgacttctttc--gggaagtg-ttatagaccttaat-atatgtgataaccgggattgaggattgcagcggatgct-ttt------gggctagtcacctac-cttctga--cggttacctc-gctttcgatagc-ttgctaac-gattgtgggattcaacagtctag-atgttggagtgatcttata-ttcgctaaggatgctgacgtaatggctttaaacgacccgtcttgaaac-acggacc-a---------------------------
>FR692350_Acaulospora_scrobiculata
cctagtaagcgtgagtcatcagctcacgttgattacgtccct-gccctttgtacacaccgcccgtcgctactaccgattgaat-ggcttagtgagactctcggattggg-tttaggaaccggcaacggtccctttcttctgagaagtttgtcaaacttggtcatttagaggaagtaaaagtcgtaacaaggtttccgtaggtgaacctgcggaaggatcatta-gaaattttga-----------------------------------ttttttattc-aaa-aa-atttaatctt---aataaat-------at-tttatgca--tat-gtatat-atatc-ataata--ttaagacaactttcaacaacggatctcttggctcttgcatcgatgaagaacgcagcgaaatgcgataagtaatgtgaattgcagaattccgtgaatcatcaaatctttgaacgcaaattgcactcttt-ggtattccgaggagtatgcttgcttgagggttgttca-a---ataaa-tcg-t-aaa------------tttt-----------tttgcggacctgagttttcc-----------------------------------aaaattttggtaacttt-aaattcatcttaacgatactttaaaag--g-tattata--ttgg-aaatgtg----atatc----ttgca------------------tattgca----agtt-ca-ttgacaat--tatt-ttacc---aatcgttatttcgtg--ttatttacttaa--------------------------------tg-ccctttatt----ttaag---c-taagtgacaca--atttttt-----ttt-tcaacacctcaagtcaagtaag-attacccgctgaactt-aagcatatcaataagcggaggaaaagaaactaacaaggattccc-ttag-taacggcgagtgaagtgggaatagctcaaattttaaatcgccaagg-ttt-actttggtgagttgtaatttgaagaaagt-gtttggat-attctgg-tttgatc-caaatcctttggga--tgaggtatcat-ag-agggtgagaatcccgttcatgg-ttgaacct---tg-g-atgtcacttcattcactttccaagagtcgagttg-tttgggatcgcagctcaaaacgggtggtaaatttcacctaaggctaaatatgtgcaagagaccgatagcgaacaagtaccgt-gagggaaagatgaaaagaactttgaaaagagagttaaatagtacgtgaaattgttgaaagggaaacgattgaagtcagtcatgctaatagggaatcaac-ttgatggg-tcgtt----------------------------------ccccag-ggagcaatctttcttgtgcacttccttg--ttcggcaggttagcatcaa-tttcggttgtcatcgaaaaattggggggaatgtgacttctttc--gggaagtg-ttatagaccttagt-atatgtgataaccgggattgaggattgcagcggatgct-ttt------gggctagtcacctat-cttctga--cggttacccc-gctttcgatagc-ttgctaac-gactgtgggatttaacagtctag-atgttggagtgatcttata-ttcgctaaggatgctgacgtaatggctttaaacgacccgtcttgaaac-acggacc-aaggagtctaac-atgtatgcgagtgtt
>FJ461799_Acaulospora_tuberculata
-----------------------------------------------------------------------------------------------------------------------------------------------------------------------------------------------------------------------------------------------------------------------------------------------------------------------------------------------------------------------------------------------------------------------------------------------------------------------------------------------------------------------------------------------------------------------------------------------------------------------------------------------------------------------------------------------------------------------------------------------------------------------------------------------------------------------------------------------------------------------------------------------------------------------------------------------------------------------------------------ctaacaaggattccc-ttag-taacggcgagtgaagtgggaatagctcaaattttaaatcgccaagg-ttt-actttggtgagttgtaatttgaagaaagt-gtttagat-attctgg-tttgatc-taaatcctttggga--tgaggtatcat-ag-agggtgaggatcccgtttatgg-ttaaacct---tg-g-atgtcatttcattcactttctaagagtcgagttg-tttgggattgcagctcaaaatgggtggtaaatttcacctaaggctaaatatgtgcaagagaccgatagcgaacaagtaccgt-aagggaaagatgaaaagaactttgaaaagagagttaaatagtacgtgaaattgttgaaagggaaacgattgaagtcagtcatgctaatagggaatcaac-ttgatggg-tcgtt----------------------------------cccccg-ggagcaatctttcttgtgcacttccttg--ttcggcaggttagcatcaa-tttcggttgtcatcaaaaaatt-gagggaatgtgacttctttc--gggaagtg-ttatagaccttgat-atatgtgataaccgggattgaggattgcagcggatgct-ttt------gggctagtcacctgc-cttctga--cggttacctc-gctttcgatagc-tcgctaac-gattgtgggatttaacagtctag-atgttggagtgatcttata-ttcgctaaggatgc-----------------------------------------------------------------------
>MT832207_Acaulospora_tuberculata
-------------------------------------------------------------------------------------------------------------------------------------------------------------------------------------------------------------------------------------------------------------------------------------------------------------------------------------------------------------------------------------------------------------------------------------------------------------------------------------------------------------------------------------------------------------------------------------------------------------------------------------------------------------------------------------------------------------------------------------------------------------------------------------------------------------------------------------------------------------------------------------------------------------------------------------------------------------------------------------------------------------------gcgagtgaagtgggaatagctcaaattttaaatcgccaagg-ttt-actttggtgagttgtaatttgaagaaagt-gtttagat-attctgg-tttgatc-taaatcctttggga--tgaggtatcat-ag-agggtgaggatcccgtttatgg-ttaaacct---tg-g-atgtcatttcattcactttctaagagtcgagttg-tttgggattgcagctcaaaatgggtggtaaatttcacctaaggctaaatatgtgcaagagaccgatagcgaacaagtaccgt-aagggaaagatgaaaagaactttgaaaagagagttaaatagtacgtgaaattgttgaaagggaaacgattgaagtcagtcatgctaatagggaatcaac-ttgatggg-tcgtt----------------------------------cccccg-ggagcaatctttcttgtgcacttccttg--ttcggcaggttagcatcaa-tttcggttgtcatcaaaaaatt-gagggaatgtgacttctttc--gggaagtg-ttatagaccttgat-atatgtgataaccgggattgaggattgcagcggatgct-ttt-------ggctagtcacctgc-cttctga--cggttacctc-gctttcgatagc-tcgctaac-gattgtgggatttaacagtctag-atgttggagtgatcttata-ttcgctaaggatgc-----------------------------------------------------------------------
>FR750153_Acaulospora_spinosa
-------------------------------attacgtccct-gccctttgtacacaccgcccgtcgctactaccgattgaat-ggcttagtgagactctcggattgggttttaagaaccggcaacggatcttttcttctaagaagtttgtcaaacttggtcatttagaggaagtaaaagtcgtaacaaggtttccgtaggtgaacctgcggaaggatcatta-gaaattttga------------------tt--------------tttttttattc-aaa-aa-atttaatctt---cataaaa-------atatttcaata--tat-gtatat-atatc-ataata--ttaagacaactttcaacaacggatctcttggctcttgcatcgatgaagaacgcagcgaaatgcgataagtaatgtgaattgcagaattccgtgaatcatcaaatctttgaacgcaaattgcactcttt-ggtattccgaagagtatgcttgcttgagggttgttca-a---ataaa-tcg-t-aaa-------------ttt-----------tttgcggacctgagttttcc-aaag---tt----------------------tt-aaaattttggtaacttt-aaatttatcttaacgatactttaaaggtat-tattata--ttga-aaatgtt----atatc----ttgca------------------tatcgta----agtt-ca-ttgacaat--tatt-ttacc---aatcgttatttcgcg--ttatttacttaa--taccttattaggtaataccttattaggtaataccctt---ta----ttaag---c-taaataaccca--a-ctt-------ttt-tcaacacctcaagtcaagtaag-attacccgctgaactt-aagcatatcaataagcggaggaaaagaaactaacaaggattccc-ttag-taacggcgagtgaagtgggaatagctcaaattttaaatcgccaagg-tttcactttggtgagttgtaatttgaagaaagt-gtttagat-attctgg-tttgatc-caaatcctttggga--tgaggtatcat-ag-agggtgagaatcccgtttatgg-ttaaaccg---tg-g-atgtcacttaattcactttctaagagtcgagttg-tttgggattgcagctcaaaatgggtggtaaatttcacctaaggctaaatatgtgcaagagaccgatagcgaacaagtaccgt-gagggaaagatgaaaagaactttgaaaagagagttaaatagtacgtgaaattgttgaaagggaaacgattgaagtcagtcatgctagtagggaatcaac-ttgatggt-tcgtt----------------------------------cccccg-ggagcgatctttcttgtgcacttccttg--tttggcaagttagcatcaa-tttcggttgtcatcaaaaaatt-gagggaatgtgacttctttc--gggaagtg-ttatagaccttagttatatgtgataaccgggattgaggattgcagcggatgct-ttt------gggctagtcacctac-cttctga--cggttacctc-gctttcgatagc-ttgctaac-gattgtgggatttaacagtctag-atgttggagtgatcttata-ttcgctaaggatgctgacgtaatggctttaaacgacccgtcttgaaac-acggacc-a---------------------------
>FR750156_Acaulospora_spinosa
-------------------------------attacgtccct-gccctttgtacacaccgcccgtcgctactaccgattgaat-ggcttagtgagactctcggattgggttttaagaaccggcaacggatcttttcttctaagaagtttgtcaaacttggtcatttagaggaagtaaaagtcgtaacaaggtttccgtaggtgaacctgcggaaggatcatta-gaaattttga-----------------ttt--------------tttttttattc-aaa-aa-atttaatctt---aataaaa-------atatttcaata--tat-gtatat-atatc-ataata--ttaagacaactttcaacaacggatctcttggctcttgcatcgatgaagaacgcagcgaaatgcgataagtaatgtgaattgcagaattccgtgaatcatcaaatctttgaacgcaaattgcactcttt-ggtattccgaagagtatgcttgcttgagggttgttca-a---ataaa-tcg-t-aaa-------------ttt-----------tttgcggacctgagttttcc-aaag---tt----------------------tt-aaaattttggtaacttt-aaatttatcttaacgatactttaaaggtat-tattata--ttga-aaatgtt----atatc----ttgca------------------tatcgta----agtt-ca-ttgacaat--tatt-ttacc---aatcgttatttcgcg--ttatttacttaa--taccttattaggtaataccttattaggtaataccctt---ta----ttaag---c-taaataaccca--a-ctt-------ttt-tcaacacctcaagtcaagtaag-attacccgctgaactt-aagcatatcaataagcggaggaaaagaaactaataaggattccc-ttag-taacggcgagtgaagtgggaatagctcaaattttaaatcgccaagg-tttcactttggtgagttgtaatttgaagaaagt-gtttagat-attctgg-tttaatc-taaatcctttggga--tgaggtatcat-ag-agggtgagaatcccgtttatgg-ttaaaccg---tg-g-atgtcacttaattcactttctaagagtcgagttg-tttgggattgcagctcaaaatgggtggtaaatttcacctaaggctaaatatgtgcaagagaccgatagcgaacaagtaccgt-gagggaaagatgaaaagaactttgaaaagagagttaaatagtacgtgaaattgttgaaagggaaacgattgaagtcagtcatgctaatagggaatcaac-ttgatggt-tcgtt----------------------------------cccccg-ggagtgatctttcttgtgcacttccttg--tttggcaagttagcatcaa-tttcggttgtcatcaaaaaatt-gagggaatgtaacttctttc--gggaagtg-ttatagaccttgatgatatgtgatggtcgggattgaggattgcagcggatgct-ttt------gggctagtcacctac-cttctga--cggttacctc-gctttcgatagc-ttgctaac-gattgtgggattcaacagtctag-atgttagagtgatcttata-ttcgctaaggatgctgacgtaatggctttaaacgacccgtcttgaaac-acggacc-a---------------------------
>FR750152_Acaulospora_spinosa
-------------------------------attacgtccct-gccctttgtacacaccgcccgtcgctactaccgattgaat-ggcttagtgagactctcggattgggttttaagaaccggcaacggatcttttcttctaagaagtttgtcaaacttggtcatttagaggaagtaaaagtcgtaacaaggtttccgtaggtgaacctgcggaaggatcatta-gaaattttga------------------tt--------------ttttttattca-aaa-aa-atttaatctt---aataaaa-------atatttcagta--tat-gtatat-atatc-ataata--ttaagacaactttcaacaacggatctcttggctcttgcatcgatgaagaacgcagcgaaatgcgataagtaatgtgaattgcagaattccgtgaatcatcaaatctttgaacgcaaattgcactcttt-ggtattccgaagagtatgcttgcttgagggttgttca-a---ataaa-tcg-t-aaa-------------ttt-----------tttgcggacctgagttttcc-agag---tt----------------------tt-aaaattttggtaacttt-aaatttatcttaacgatactttaaaggtat-tattata--ttgg-aaatgtt----atatc----ttaca------------------tatcgta----agtt-ca-ttgacaat--tatt-ttacc---attcgttatttcgcg--ttatttacttaa--------------------------------taccctt---ta----ttaag---c-taaatgaccca--a-ttt-------ttt-tcaacacctcaagtcaagtaag-attacccgctgaactt-aagcatatcaataagcggaggaaaagaaactaacaaggattccc-ttag-taacggcgagtgaagtgggaatagctcaaattttaaatcgccaagg-tttcactttggtgagttgtaatttgaagaaagt-gtttagat-attctgg-tttgatc-taaatcctttggga--tgaggtatcat-ag-agggtgagaatcccgtttatgg-ttaaaccg---tg-g-atgtcacttcattcactttccaagagtcgagttg-tttgggattgcagctcaaaatgggtggtaaatttcacctaaggctaaatatgtgcaagagaccgatagcgaacaagtaccgt-gagggaaagatgaaaagaactttgaaaagagagttaaatagtacgtgaaattgttgaaagggaaacgattgaagtcagtcatgctaatagggaatcaac-ttgatgga-tcgtt----------------------------------cccccg-ggagcgatctttcttgtgcacttccttg--tttggcaagttagcatcaa-tttcggttgtcatcaaaaaatt-gagggaatgtgacttctttc--gggaagtg-ttatagaccttagttatatgtgataaccgggattgaggattgcagcggatgct-ttt------gggctagtcacctac-cttctga--cggttaccct-gctttcgatagc-ttgctaac-gattgtgggattcaacagtctag-attttagagtgatcttata-ttcgctaaggatgctgacgtaatggctttaaacgacccgtcttgaaac-acggacc-a---------------------------
>KM057064_Acaulospora_reducta
----------------------------------------------------------------------------------------------------------------------------------------------------------------------------------------------------------------------------------------------------------------------------------attca-aaa-aa-atttaatctt---aat-aaa-------atattgaagta--tat-gtatat-atatc-ataata--ttaagacaactttcaacaacggatctcttggctcttgcattgatgaagaacgcagcgaaatgcgataagtaatgtgaattgcagaattccgtgaatcatcaaatctttgaacgcaaattgcactcttt-ggtattccgaggagtatgcttgcttgagggttgttca-a---ataga-tcg-t-aaa------------tttt-----------tttgcggacctgagttttcc-aaag---tt----------------------tt-aaaattttggtaacttt-aaatttatcttaacgatacttttaaag--g-tattata--ttgg-aaatgtg----atatc----ttgca------------------tattgcg----agtt-ca-ttgacaat--tact-ctacc---aatcgtta-ttcgta--ttatttacctaa--------------------------------ta-cctt---ta----ttagg---t-taagtgataca--t-tttttt---cttt-tcaacac----------------------------------------------------------------------------------------------------------------------------------------------------------------------------------------------------------------------------------------------------------------------------------------------------------------------------------------------------------------------------------------------------------------------------------------------------------------------------------------------------------------------------------------------------------------------------------------------------------------------------------------------------------------------------------------------------------------------------------------------------------------------------------------------------------------------------------------------------------------------------------------------------------------------
>KM057066_Acaulospora_reducta
------------------------------------------------------------------------------------------------------------------------------------------------------------------------------------------------------------------------------------------------------------------------------------tca-aaa-aa-atttaatctt---aat-aaa-------atattgaagta--tat-gtatat-atatc-ataata--ttaagacaactttcaacaacggatctcttggctcttgcatcgatgaagaacgcagcgaaatgcgataagtaatgtgaattgcagaattccgtgaatcatcaaatctttgaacgcaaattgcactcttt-ggtattccgaggagtatgcttgcttgagggttgttca-g---ataaa-tcg-t-aaa------------tttt-----------tttgcggacctgagttttcc-aaag---tt----------------------tt-aaaattttggtaacttt-aaatttatcttaacgatacttttaaag--g-tattata--ttgg-aaatgtg----atatc----ttgca------------------tattgcg----agtt-ca-ttgacaat--tatt-ttacc---aatcgtta-ttcgta--ttatttacctaa--------------------------------ta-cctt---ta----ttagg---t-taagtgataca--t-tttttt---cttt-tcaacac----------------------------------------------------------------------------------------------------------------------------------------------------------------------------------------------------------------------------------------------------------------------------------------------------------------------------------------------------------------------------------------------------------------------------------------------------------------------------------------------------------------------------------------------------------------------------------------------------------------------------------------------------------------------------------------------------------------------------------------------------------------------------------------------------------------------------------------------------------------------------------------------------------------------
>KM057063_Acaulospora_reducta
-----------------------------------------------------------------------------------------------------------------------------------------------------------------------------------------------------------------------------------------------------------------------------------------------atttaatctt---aat-aaa-------atattgaagta--tat-gtatat-atatc-ataata--ttaagacaactttcaacaacggacctcttggctcttgcatcgatgaagaacgcagcgaaatgcgataagtaatgtgaattgcagaattccgtgaatcatcaaatctttgaacgcaaattgcactcttt-ggtattccgaggagtatgcttgcttgagggttgttca-a---ataaa-tcg-t-aaa------------tttt-----------tttgcggacctgagttttcc-aaag---tt----------------------tt-agaattttggtagcttt-aaatttatcttaacgatacttttaaag--g-tattata--ttgg-aaatgtg----atatc----ttgca------------------tattgcg----agtt-ca-ttgacaat--tatt-ttacc---aatcgtta-ttcgta--ttatttacctaa--------------------------------ta-cctt---ta----ttagg---t-taagtgataca--t-tttttt---cttt-tcaacacctcaagtcaagtaag-attacccgctgaactt-aagcatatcaataagcggaggaaaagaaactaacaaggattccc-ttag-taacggcgagtgaagtgggaatagctcaaattttaaatcgccaagg-ttt-tctttggtgagttgtaatttgaagaaagt-gtttggat-gttctgg-ttt------------------------------------------------------------------------------------------------------------------------------------------------------------------------------------------------------------------------------------------------------------------------------------------------------------------------------------------------------------------------------------------------------------------------------------------------------------------------------------------------------------------------------------------------------------------------------------------------------------------------------------------------------------------------------------------------------------------------------
>LN810999_Acaulospora_baetica
cctagtaagcgtgagtcatcagctcacgttgattacgtccct-gccctttgtacacaccgcccgtcgctactaccgattgaat-ggcttagtgagactctcggatcgggtttttggaaccggcaacggtccctttcatctgagaagtttgtcaaacttggtcatttagaggaagtaaaagtcgtaacaaggtttccgtaggtgaacctgcggaaggatcatta-gaaa-----------------------ttt--------------tttatgtattc-aaa-aa-attttcaatct--tttta--tccaa--atttattataa---------gat-gtata-taattc--atgagataactttcaacaacggatctcttggctcttgcatcgatgaagaacgcagcgaaatgcgataagtaatgtgaattgcagaattccgtgaatcatcaaatctttgaacgcaaattgcactcctt-ggtactccgaggagtatgcttgtttgagggttgttcc-a---ataaattcg-a-tt-------------ttttt-------taaaaaacggatctgagttttcc-aagg---tt----------------------tt-acgattttggtgacttt-aaatttatcctaacgatatctt---tg--g-tatgata--ttgg-aaatggtc--atattc----ctaca------------------tattgtgag---ttt-ca-ttgacaat--cga--ttacc---tgtcgttacgtcgta--tcatttgcctaa--------------------------------tcttttt---aa----ttggg---t-tacatgataca--a-atttt-----ctt-tcaacacctcaagtcaagtaag-aatacccgctgaactt-aagcatatcaataagcggaggaaaagaaactaacaaggattccc-ttag-taacggcgagtgaagtgggaaaagctcaaattttaaatctccgagg-ttt--cctcggcgagttgtaatttgaagagagt-gtttggac-attcagg-tttaatc-caaatcctttggga--taaggtatcat-ag-agggtgagaatcccgtttatga-ttagatct---cg-t-gtgtcacttaactcactttccaagagtcgagttg-tttgggattgcagctcaaaacgggtggtaaatttcacctagggctaaatatatgcaagagaccgatagcgaacaagtaccgt-gagggaaagatgaaaagaactttgaaaagagagttaaatagtacgtgaaattgttgaaagggaaacgattgaagtcagtcatgctagtggggaatcaac-ttgatggt-gtgtg----------------------------------ggttct-ctcgcacactttccggtgcacttcctca--cttggcaggttagcatcaa-tttcggttatcataaaaaattt-gagggaatgtggctttccttcgggaaagtg-ttaaagacctcgat-ctatgtggtgaccgggattgaggattgcagcggatacc-ctc-----gtggcttattacctgg-cttctga--cggttacccc-gctttcgacagc-ttgctgac-gttggtgggactcgattgtctag-atgtcagagtgattctat--ttcgctaaggatgctgacgtaatggctttaaacgacccgtcttgaaac-acggacc-aaggagtctaac-atatgtgcgagtgtt
>LN811001_Acaulospora_baetica
cctagtaagcgtgagtcatcagctcacgttgattacgtccctcgccctttgtacacaccgcccgtcgctactaccgattgaat-ggcttagtgagactctcggatcgggtttttggaaccggcaacggtccctttcatctgagaagtttgtcaaacttggtcatttagaggaagtaaaagtcgtaacaaggtttccgtaggtgaacctgcggaaggatcatta-gaaa------------------------tt--------------tttatgtattc--aa-aa-attttcaatct--tttta--tccaa--atttattataa---------gat-gtata-taattc--atgagataactttcaacaacggatctcttggctcttgcatcgatgaagaacgcagcgaaatgcgataagtaatgtgaattgcagaattccgtgaatcatcaaatctttgaacgcaaattgcactcctt-ggtattccgaggagtatgcttgtttgagggttgttcc-a---ataaattcg-a-tt-------------tttta-------aaaaaaacggatctgagttttcc-aagg---tt----------------------tt-acgattttggtaacttg-aaatttatcttaacgatatctt---tg--g-tatgata--ttgg-aaatggtc--atattc----ttaca------------------tattgtgag---ttt-ca-ttgacaat--cga--ttacc---tgtcgttacgtcgta--tcatttgcctaa--------------------------------tcttttt---aa----ttggg---c-tacatgataca--a-atttt-----ctt-tcaacacctcaagtcaagtaag-aatacccgctgaactt-aagcatatcaataagcggaggaaaagaaactaacaaggattccc-ttag-taacggcgagtgaagtgggaaaagctcaaattttaaatctccgagg-ttt--ccttggcgagttgtaatttgaagagagt-gtttggac-attcagg-tttaatc-caaatcctttggga--taaggtatcat-ag-agggtgagaatcccgtttatga-ttagatct---cg-t-gtgtcacttaattcactttccaagagtcgagttg-tttgggattgcagctcaaaacgggtggtaaatttcacctaaggctaaatatatgcaagagaccgatagcgaacaagtaccgt-gagggaaagatgaaaagaactttgaaaagagagttaaatagtacgtgaaattgttgaaagggaaacgattgaagtcagtcatgctagtggggaatcaac-ttgatggt-gtgtg----------------------------------ggttct-ctcgcacactttccggtgcacttcctca--cttggcaggttagcatcaa-tttcggttatcataaaaaattt-gagggaatgtggctttccttcgggaaagtg-ttatagacctcgat-ctatgtggtgaccgggattgaggattgcagcggatacc-ttc-----gtggcttgtcacctgg-cttctga--cggttgcccc-gctttcgacagc-ttgctgac-gttagtgggattcgattgtctag-atgtttgagtgattctat--ttcgctaaggatgctgacgtaatggctttaaacgacccgtcttgaaac-acggacc-aaggagtctaac-atatatgcgagtgtt
>LN811002_Acaulospora_baetica
cctagtaagcgtgagtcatcagctcacgttgattacgtccct-gccctttgtacacaccgcccgtcgctactaccgattgaat-ggcttagtgagactctcggatcgggtttttggaaccggcaacggtccctttcatctgagaagtttgtcaaacttggtcatttagaggaagtaaaagtcgtaacaaggtttccgtaggtgaacctgcggaaggatcatta-gaaa------------------------tt--------------tttatgtattc-aaa-aa-attttcaatct--ttctat-tccaa--atttattataa---------gat-gtata-taattc--atgagataactttcaacaacggatctcttggctcttgcatcgatgaagaacgcagcgaaatgcgataagtaatgtgaattgcagaattccgtgaatcatcaaatctttgaacgcaaattgcactcctt-ggtattccgaggagtatgcttgtttgagggttgttcc-a---ataaattcg-a-tt-------------tttt--------taaaaaacggatctgagttttcc-aagg---tt----------------------tt-acgattttggtaacttt-aaatttatcttaacgatatctt---tg--g-tatgata--ttgg-aaatggtc--atattc----ttaca------------------tattgtgag---ttt-ca-ttgacaat--cga--ttacc---tgtcgttacgtcata--tcatttgcctaa--------------------------------tcttttt---aa----ttggg---t-tacatgataca--a-atttt-----ctt-tcaacacctcaagtcaagtaag-aatacccgctgaactt-aagcatatcaataagcggaggaaaagaaactaacaaggattccc-ttag-taacggcgagtgaagtgggaaaagctcaaattttaaatctccgagg-ttt--cctcggcgagttgtaatttgaagagagt-gtttggac-attcagg-tttaatc-caaatcctttggga--taaggtatcat-ag-agggtgagaatcccgtttatga-ttagatct---cg-t-gtgtcacttaattcactttccaagagtcgagttg-tttgggattgcagctcaaaacgggtggtaaatttcacctaaggctaaatatatgcaagagaccgatagcgaacaagtaccgt-gagggaaagatgaaaagaactttgaaaagagagttgaatagtacgtgtaattgttgaaagggaaacgattgaagtcagtcatgctagtggggaatcaac-ttgatggt-gtgtg----------------------------------ggttct-ctcgcacactttccggtgcacttcctca--cttggcaggttagcatcaa-tttcggttatcataaaaaattt-gagagaatgtggctttccttcgggaaagtg-ttatagacctcgat-ctatgtggtgaccgggattgaggattgcagcggatacc-ttc-----gtggcttgtcacctgg-cttctga--cggttgcccc-gctttcgacagc-ttgctgac-gttagtgggattcgattgtctag-atgtttgagtgattctat--ttcgctaaggatgctgacgtaatggctttaaacgacccgtcttgaaac-acggacc-aaggagtctaac-atgtatgcgagtgtt
>KP191468_Acaulospora_ignota
cctagtaagcgtgagtcatcagctcacgttgattacgtccct-gccctttgtacacaccgcccgtcgctactaccgattgaat-ggcttagtgagactctcggatcgggtttttggaaccggcaacggtccctttcatctgagaagtttgtcaaacttggtcatttagaggaagtaaaagtcgtaacaaggtttccgtaggtgaacctgcggaaggatcatta-gaaa------------------------tt--------------tttatgtattc-aaa-aa-attttcaatct--ttctat-tccaa--atttattataa--------ttgt-atata-taattc--atgagaaaactttcaacaacggatctcttggctcttgcatcgatgaagaacgcagcgaaatgcgataagtaatgtgaattgcagaattccgtgaatcatcaaatctttgaacgcaaattgcactcctt-ggtattccgaggagtatgcttgattgagggttgttcc-a---ataaattcg-t-tt-------------ttttta-----aaaaagagcggaactgagttttcc-aagg---tt----------------------tt-acgattttggtaacttt-aaatttatcttaacgatatctt---tg--g-tatgata--ttga-aaatggtc--atattc----ttaca------------------tattgtgag---ttt-ca-ttgacaat--cga--ttacc---tgtcgttacgtcgta--tcatttatctaa-------------------------------ttcttttt---aa----ttggg---t-tacatgataca----aattt-----ctt-tcaacacctcaagtcaagtaag-aatacccgctgaactt-aagcatatcaataagcggaggaaaagaaactaacaaggattccc-ttag-taacggcgagtgaagtgggaaaagctcaaattttaaatctccgagg-ttc--cctcggcgagttgtaatttgaagagagt-gtttggac-attcagg-tttaatc-caaatcctttggga--taaggtatcat-agaagggtgagaatcccgtttatga-ttagatct---cg-t-gtgtcacttaattcactttccaagagtcgagttgttttgggattgcagctcaaaacgggtggtaaatttcacctaaggctaaatatgtgcaagagaccgatagcgaacaagtaccgt-gagggaaagatgaaaagaactttgaaaagagagttaaatagtacgtgaaattgttgaaagggaaacgattgaagtcagtcatgctagtggggaatcaac-ttgatggt-gtgtg----------------------------------ggttct-ctcgcatactttccggtgcacttcctca--ctcggcaggttagcatcaa-tttcggttatcataaaaaattt-gagggaatgtggctttccttcgggaaagtg-ttatagacctcgat-ctatgtggtgaccgggattgaggattgcagcggatacc-ctc-----gtggcttattacctgg-cttctgg--cggttacccc-gctttcgacagc-ttgctgac-gttagtgggactcgattgtctag-atgtcagagtgattttat--ttcgctaaggatgctgacgtaatggctttaaacgacccgtcttgaaac-acggacc-aaggagtctaac-atatgtgcgagtgtt
>KP191471_Acaulospora_ignota
cctagtaagcgtgagtcatcagctcacgttgattacgtccct-gccctttgtacacaccgcccgtcgctactaccgattgaat-ggcttagtgagactctcggatcgggtttttggaaccggcaacggtccctttcatctgagaagtttgtcaaacttggtcatttagaggaagtaaaagtcgtaacaaggtttccgtaggtgaacctgcggaaggatcatta-gaaa------------------------tt--------------tttatgtattc-aaa-aa-attttcaatct--ttctat-tccaa--atttattataa--------ttg---tata-taattc--atgagaaaactttcaacaacggatctcttggctcttgcatcgatgaagaacgcagcgaaatgcgataagtaatgtgaattgcagaattccgtgaatcatcaaatctttgaacgcaaattgcactcctt-ggtattccgaggagtatgcttgattgagggttgttcc-a---ataaattcg-t-tt-------------ttttta-----aaaaagagcggaactgagttttcc-aagg---tt----------------------tt-acgattttggtaacttt-aaatttatcttaacgatatctt---tg--g-tatgata--ttga-aaatggtc--atattc----ttaca------------------tattgtgag---ttt-ca-ttgacaat--cga--ttacc---tgtcgttacgtcgta--tcatttatctaa-------------------------------ttcttttt---aa----ttggg---t-tacatgataca----aattt-----ctt-tcaacacctcaagtcaagtaag-aatacccgctgaactt-aagcatatcaataagcggaggaaaagaaactaacaaggattccc-ttag-taacggcgagtgaagtgggaaaagctcaaattttaaatctccgagg-ttc--cctcggcgagttgtaatttgaagagagt-gtttggac-attcagg-tttaatc-caaatcctttggga--taaggtatcat-ag-agggtgagaatcccgtttatga-ttagatct---cg-t-gtgtcacttaattcactttccaagagtcgagttg-tttgggattgcagctcaaaacgggtggtaaatttcacctaaggctaaatatgtgcaagagaccgatagcgaacaagtaccgt-gagggaaagatgaaaagaactttgaaaagagagttaaatagtacgtgaaattgttgaaagggaaacgattgaagtcagtcatgctagtggggaatcaac-ttgatggt-gtgtg----------------------------------ggttct-ctcgcatactttccggtgcacttcctca--ctcggcaggttagcatcaa-tttcggttatcataaaaaattt-gagggaatgtggctttccttcgggaaagtg-ttatagacctcgat-ctatgtggtgaccgggattgaggattgcagcggatacc-ctc-----gtggcttattacctgg-cttctgg--cggttacccc-gctttcgacagc-ttgctgac-gttagtgggactcgattgtctag-atgtcagagtgattttat--ttcgctaaggatgctgacgtaatggctttaaacgacccgtcttgaaac-acggacc-aaggagtctaac-atatgtgcgagtgtt
>KP191472_Acaulospora_ignota
cctagtaagcgtgagtcatcagctcacgttgattacgtccct-gccctttgtacacaccgcccgtcgctactaccgattgaat-ggcttagtgagactctcggatcgggtttttggaaccggcaacggtccctttcatctgagaagtttgtcaaacttggtcatttagaggaagtaaaagtcgtaacaaggtttccgtaggtaaacctgcggaaggatcatta-gaaa------------------------tt--------------tttatgtattc-aaa-aa-attttcaatct--ttctat-tccaa--atttattataa--------ttgt-atata-taattc--atgagaaaactttcaacaacggatctcttggctcttgcatcgatgaagaacgcagcgaaatgcgataagtaatgtgaattgcagaattccgtgaatcatcaaatctttgaacgcaaattgcactcctt-ggtattccgaggagtatgcttgattgagggttgttcc-a---ataaattcg-t-tt-------------ttttta-----aaaaagagcggaactgagttttcc-aagg---tt----------------------tt-acgattttggtaactttaaaatttatcttaacgatatctt---tg--g-tatgata--ttga-aaatggtc--atattc----ttaca------------------tattgtgag---ttt-ca-ttgacaat--cga--ttacc---tgtcgttacgtcgta--tcatttatctaa-------------------------------ttcttttt---aa----ttggg---t-tacatgataca----atttt-----ctt-tcaacacctcaagtcaagtaag-aatacccgctgaactt-aagcatatcaataagcggaggaaaagaaactaacaaggattccc-ttag-taacggcgagtgaagtgggaaaagctcaaattttaaatctccgagg-ttc--cctcggcgagttgtaatttgaagagagt-gtttggac-attcagg-tttaatc-caaatcctttggga--taaggtatcat-agaagggtgagaatcccgtttatga-ttagatct---cg-t-gtgtcacttaattcactttccaagagtcgagttgttttgggattgcagctcaaaacgggtggtaaatttcacctaaggctaaatatgtgcaagagaccgatagcgaacaagtaccgt-gagggaaagatgaaaagaactttgaaaagagagttaaatagtacgtgaaattgttgaaagggaaacgattgaagtcagtcatgctagtggggaatcaac-ttgatggt-gtgtg----------------------------------ggttct-ctcgcatactttccggtgcacttcctca--ctcggcaagttagcatcaa-tttcggttatcataaaaaattt-gagggaatgtggctttccttcgggaaagtg-ttatagacctcgat-ctatgtggtgaccgggattgaggattgcagcggatacc-ctc-----gtggcttattacctgg-cttctgg--cggttacccc-gctttcgacagc-ttgctgac-gttagtgggactcgattgtctag-atgtcagagtgattttat--ttcgctaaggatgctgacgtaatggctttaaacgacccgtcttgaaac-acggacc-aaggagtctaac-atatgtgcgagtgtt
>HE603641_Acaulospora_nivalis
cctagtaagcgtgagtcatcagctcacgttgattacgtccct-gccctttgtacacaccgcccgtcgctactaccgattgaat-ggcttagtgagactctcggatcgggtttttggaaccggcaacggtccctttcatctgagaagtttgtcaaacttggtcatttagaggaagtaaaagtcgtaacaaggtttccgtaggtgaacctgcggaaggatcatta-ggaa------------------------tt--------------tttatgtaatc-aaa-aa-attttcaatct--ttctat-ccaaa----aaaataaga---------taa-atgta-taattc--atgagaaaactttcaacaacggatctcttggctcttgcatcgatgaagaacgcagcgaaatgcgataagtaatgtgaattgcagaattccgtgagtcatcaaatctttgaacgcaaattgcactcctt-ggtattccgaggagtatgcttgtttgagggttgttcc-a---ataaaatcg-t-tt-------------tttt--------taaaagacggatctgagttttcc-------------------------------------gattttggtaacttt-aaatttatcttaacgatatctt---tg--g-tatgata--ttgg-aaatggtt--atattc----ttaca------------------tattgtgag---ttt-ca-ttaacaat--cga--ttacc---tgtcgttacgtcgta--tcatttgcctga--------------------------------tcctttc---ga----ttggg---t-tctatgataca--a-atttt-----ctt-tcaacacctcaagtcaagtaag-aatacccgctgaacct-aagcatatcaataagcggaggaaaagaaactaacaaggattccc-tcag-taatggcgagtgaagtgggaaaagctcaaattttaaatctccgagg-tct--ccttggcgagttgtaatatgaagagagt-gttttgac-attcagg-tttaatc-caaatcctttggga--taaggtatcat-ag-agggtgagaatcccgtttatga-tagaatct---tg-g-gtgtcacctagttcactttccaagagtcgagttg-tttgggattgcagctcaaaacgggtggtaaatttcacctaaggctaaatatgtgcaagagaccgatagcgaacaagtaccgt-gagggaaagatgaaaagaactttgaaaagagagttaaatagtacgtgaaattgttgaaagggaaacgattgaagtcagtcatgctcgtgaggaatcaac-ttgatggt-gtgtg----------------------------------ggtttt-ctcgcatactttccggtgcacttcctta--ctcggcaggttagcatcaa-tttcggttatcataaaaaattt-gagggaacgtggctttccttcgggaaagtg-ttatagacctcgat-ctatgtggtgaccgggattgaggattgcagcggatgcc-ctc-----gtggcttgtcacctgg-cttctga--cggttacccc-gctttcgacagc-ttgctaac-gttagtgggactcgattgcctag-atgtcagagtgattctat--ttcgctaaggatgctgacgtaatggctttaaacgacccgtcttgaaac-acggacc-aaggagtctaac-atgtgtgcgagtgtt
>HE603643_Acaulospora_nivalis
cctagtaagcgtgagtcatcagctcacgttgattacgtccct-gccctttgtacacaccgcccgtcgctactaccgattgaat-ggcttagtgagactctcggatcgggtttttggaaccggcaacggtccctttcatctgagaagtttgtcaaacttggtcatttagaggaagtaaaagtcgtaacaaggtttccgtaggtgaacctgcggaaggatcatta-ggaa------------------------tt--------------tttatgtaatc-aaa-aa-attttcaatct--ttctat-ccaaa----aaaataaga---------taa-atgta-taattc--atgagaaaactttcaacaacggatctcttggctcttgcatcgatgaagaacgcagcgaaatgcgataagtaatgtgaattgcagaattccgtgagtcatcaaatctttgaacgcaaattgcactcctt-ggtattccgaggagtatgcttgtttgagggttgttcc-a---ataaaatcg-t-tt-------------tttt--------taaaagacggatctgagttttcc-------------------------------------gattttggtaacttt-aaatttatcttaacgatatctt---tg--g-tatgata--ttgg-aaatggtt--atattc----ttaca------------------tattgtgag---ttt-ca-ttaacaat--cga--ttacc---tgtcgttacgtcgta--tcatttgcctga--------------------------------tcctttc---ga----ttggg---t-tctatgataca--a-atttt-----ctt-tcaacacctcaagtcaagtaag-aatacccgctgaacct-aagcatatcaataagcggaggaaaagaaactaacaaggattccc-tcag-taatggcgagtgaagtgggaaaagctcaaattttaaatctccgagg-tct--ccttggcgagttgtaatatgaagagagt-gttttgac-attcagg-tttaatc-caaatcctttggga--taaggtatcat-ag-agggtgagaatcccgtttatga-tagaatct---tg-g-gtgtcacctagttcactttccaagagtcgagttg-tttgggattgcagctcaaaacgggtggtaaatttcacctaaggctaaatatgtgcaagagaccgatagcgaacaagtaccgt-gagggaaagatgaaaagaactttgaaaagagagttaaatagtacgtgaaattgttgaaagggaaacgattgaagtcagtcatgctcgtgaggaatcaac-ttgatggt-gtgtg----------------------------------ggtttt-ctcgcatactttccggtgcacttcctta--ctcggcaggttagcatcaa-tttcggttatcataaaaaattt-gagggaacgtggctttccttcgggaaagtg-ttatagacctcgat-ctatgtggtgaccgggattgaggattgcagcggatgcc-ctc-----gtggcttgtcacctgg-cttctga--cggttacccc-gctttcgacagc-ttgctaac-gttagtgggactcgattgcctag-atgtcagagtgattctat--ttcgctaaggatgctgacgtaatggctttaaacgacccgtcttgaaac-acggacc-aaggagtctaac-atgtgtgcgagtgtt
>HE603644_Acaulospora_nivalis
cctagtaagcgtgagtcatcagctcacgttgattacgtccct-gccctttgtacacaccgcccgtcgctactaccgattgaat-ggcttagtgagactctcggatcgggtttttggaaccggcaacggtccctttcatctgagaagtttgtcaaacttggtcatttagaggaagtaaaagtcgtaacaaggtttccgtaggtgaacctgcggaaggatcatta-gaaa------------------------tt--------------tttatgtattc-aaa-aa-ttttccaatct--ttctat-ctaaa-----aaatatta---------taa-atgta-taaatc--atgagataactttcaacaacggatctcttggctcttgcatcgatgaagaacgcagcgaaatgcgataagtaatgtgaattgcagaattccgtgaatcatcaaatctttgaacgcaaattgcactcctt-ggtattccgaggagtatgcttgtttgagggttgttcc-a---ataaaatcg-t-tt-------------cttt---------aaaagacggatctgagttttct-gaga---tt----------------------tt-acgattttggtaacttt-aaatttatcttaacgatatctt---tg--g-tatgata--ttgg-aaatgatt--atattc----ttaca------------------tattgtgag---ttt-ca-ttaacaat--cga--ttacc---tgtcgttacgtcgta--ttatttacctaa--------------------------------ttctttt---ga----ttggg---t-tctatgataca--a-atttt-----ctt-tcaacacctcaagtcaagtaag-aatacccgctgaactt-aagcatatcaataagcggaggaaaagaaactaacaaggattccc-ttag-taacggcgagtgaagtgggaaaagctcaaattttaaatctccgagg-ttt--ccttggcgagttgtaatttgaagagagt-gttttgac-attcagg-tttaatc-caaatcctttggga--taaggtatcat-ag-agggtgagaatcccgtttatga-ttaaatct---tg-g-gtgtcacttaattcactttccaagagtcgagttg-tttgggattgcagctcaaaacgggtggtaaatttcacctaaggctaaatatgtgcaagagaccgatagcgaacaagtaccgt-gagggaaagatgaaaagaactttgaaaagagagttaaatagtacgtggaattgttgaaagggaaacgattgaagtcagtcatgctcgtgaggaatcaac-ttgatggt-gtgtg----------------------------------ggttct-ctcgcatactttccggtgcacttcctta--ctcggcaggttagcatcaa-tttcggttatcataaaaaattt-gagggaacgtggctttccttcgggaaagtg-ttatagaccttgat-ctatgtggtgaccgggattgaggattgcagcggatgcc-ctc-----gtggcttgttacctgg-cttctga--cggttacctc-gctttcgacagc-ttgctaac-gttagtgggactcgattgtctag-atgtcagagtgattttat--ttcgctaaggatgctgacgtaatggctttaaacgacccgtcttgaaac-acggacc-aaggagtctaac-atgtgtgcgagtgtt
>FM876789_Acaulospora_cavernata
cctagtaagcgtgagtcatcagctcacgttgattacgtccct-gccctttgtacacaccgcccgtcgctactaccgattgaat-ggcttagtgagactctcggatcgggtttttggaaccggcaacggtccctttcatctgagaagtttgtcaaacttggtcatttagaggaagtaaaagtcgtaacaaggtttccgtaggtgaacctgcggaaggatcatta-gaaa------------------------tt--------------tttatgtattc-aaa-aa-attttaaatctt-tttttt--------taatttaaaaa---------att-gaaat-aaatta--ttaagataactttcaacaacggatctcttggctcttgcatcgatgaagaacgcagcgaaatgcgataagtaatgtgaattgcagaattccgtgaatcatcaaatctttgaacgcaaattgcactcttt-ggtattccgatgagtatgcttgtttgagggttgttcc-a---atcaaatcg-t-tt-------------tttt---------aaaaaacggatcttagttttcc-aagg---tt----------------------tt-attattttggtaacttt-aaatttatcttaacgatatctt---tg--g-tatgata--ttgg-aaatggtt--atattc----ttacatc---------------ttcttgtgag---ttt-ca-ttaacaat--tga--ttacc---tgtcgttacgtcgta--ttatttgcctga--------------------------------tcctttt---aa----ttggg---t-tacataataca--a-ttttt-----ctt-tcaacacctcaagtcaagtaag-aatacccgctgaactt-aagcatatcaataagcggaggaaaagaaactaacaaggattccc-ttag-taacggcgagtgaagtgggaagagctcaaattttaaatctccgagg-ttt--ccttggcgagttgtaatttgaagagagt-gttttgac-attcagg-tttaatt-taaatcctttggga--taaggtatcat-ag-agggtgagaatcccgtttatga-ttaaatct---tg-a-gtgtcacttaattcactttccaagagtcgagttg-tttgggattgcagctcaaaacgggtggtaaatttcacctaaggctaaatatatgcaagagaccgatagcgaacaagtaccgt-gagggaaagatgaaaagaactttgaaaagagagttaaatagtacgtgaaattgttgaaagggaaacgattgaagtcagtcatgctagtggggaatcaac-ttgatggt-gtgtg----------------------------------ggttct-ctcgcatactttccggtgcacttcctta--ctcggcaggttagcatcaa-tttcggttatcatccaaaattt-gagggaatgtggctcttcttcggaaaagtg-ttatagaccttgat-ctatgtggtgaccgggattgaggattgcagcggatacc-ctc-----gtggcttgtcacctgg-cttctga--cggttacccc-gctttcgatagc-tcgctaac-gttagtgggactcgattgtctag-atgttagagtgattgatt--ttcgctaaggatgctgacgtaatggctttaaacgacccgtcttgaaac-acggacc-aaggagtctaac-atgtgtgcgagtgtt
>FM876790_Acaulospora_cavernata
cctagtaagcgtgagtcatcagctcacgttgattacgtccct-gccctttgtacacaccgcccgtcgctactaccgattgaat-ggcttagtgagactctcggatcgggtttttggaaccggcaacggtccctttcatctgagaagtttgtcaaacttggtcatttagaggaagtaaaagtcgtaacaaggtttccgtaggtgaacctgcggaaggatcatta-gaaa------------------------tt--------------tttatgtattc-aaa-aa-attttaaatctt-tttttt--------taatttaaaaa---------att-gaaat-aaatta--ttaagataactttcaacaacggatctcttggctcttgcatcgatgaagaacgcagcgaaatgcgataagtaatgtgaattgcagaattccgtgaatcatcaaatctttgaacgcaaattgcactcttt-ggtattccgaggagtatgcttgtttgagggttgttcc-a---atcaaatcgtt-tt-------------tttt---------aaaaaacggatctgagttttcc-aagg---tt----------------------tt-attattttggtaacttt-aaatttatcttaacgatatctt---ta--g-tatgata--ttgg-aaatggtt--atattc----ttacatc---------------ttcttgtgag---ttt-ca-ttaacaat--tga--ttacc---tgtcgttacgtcgta--ttatttgcctga--------------------------------tcctttt---aa----ttggg---t-tacataataca--a-ttttt-----ctt-tcaacacctcaagtcaagtaag-aatacccgctgaactt-aagcatatcaataagcggaggaaaagaaactaacaaggattccc-ttag-taacggcgagtgaagtgggaagagctcaaattttaaatctccgagg-ttt--ccttggcgagttgtaatttgaagagagt-gttttgac-attcagg-tttaatt-taaatcctttggga--taaggtatcat-ag-agggtgagaatcccgtttatga-ttaaatct---tg-a-gtgtcacttaattcactttccaagagtcgagttg-tttgggattgcagctcaaaacgggtggtaaatttcacctaaggctaaatatatgcaagagaccgatagcgaacaagtaccgt-gagggaaagatgaaaagaactttgaaaagagagttaaatagtacgtgaaattgttgaaagggaaacgattgaagtcagtcatgctagtggggaatcaac-ttgatggt-gtgtg----------------------------------ggttct-ctcgcatactttccggtgcacttcctta--ctcggcaggttagcatcaa-tttcggttatcatccaaaattt-gagggaatgtggctcttcttcggaaaagtg-ttatagaccttgat-ctatgtggtgaccgggattgaggattgcagcggatgcc-ctc-----gtggcttgtcacctgg-cttctga--cggttacccc-gctttcgatagc-tcgctaac-gttagtgggactcgattgtctag-atgttagagtgattgatt--ttcgctaaggatgctgacgtaatggctttaaacgacccgtcttgaaac-acggacc-aaggagtctaac-atgtgtgcgagtgtt
>FM876788_Acaulospora_cavernata
cctagtaagcgtgagtcatcagctcacgttgattacgtccct-gccctttgtacacaccgcccgtcgctactaccgattgaat-ggcttagtgagactctcggatcgggtttttggaaccggcaacggtccctttcatctgagaagtttgtcaaacttggtcatttagaggaagtaaaagtcgtaacaaggtttccgtaggtgaacctgcggaaggatcatta-gaaa------------------------tt--------------tttatgtattc-aaa-aa-attttaaatctt-tttttt--------taatttaaaaa---------att-gaaat-aaatta--ttaagataactttcaacaacggatctcttggctcttgcatcgatgaagaacgcagcgaaatgcgataagtaatgtgaattgcagaattccgtgaatcatcaaatctttgaacgcaaattgcactcttt-ggtattccgaggagtatgcttgtttgagggttgttcc-a---ataaaatcg-a-tt-------------tttt---------aaaaaacggatctgagttttcc-aagg---tt----------------------tt-attattttggtaacttt-aaatttatcttaacgatatctt---tg--g-tatgata--ttgg-aaatggtt--atattc----ttaca------------------tcttgtgag---ttt-ca-ttaacaat--tga--ttacc---tgtcgttacgtcgta--ttatttgcctga--------------------------------tcctttt---aa----ttggg---t-tacataataca--a-ttttt-----ctt-tcaacacctcaagtcaagtaag-aatacccgctgaactt-aagcatatcaataagcggaggaaaagaaactaacaaggattccc-ttag-taacggcgagtgaagtgggaagagctcaaattttaaatctccgagg-ttt--ccttggcgagttgtaatttgaagagagt-gttttgac-attcagg-tttaatt-taaatcctttggga--taaggtatcat-ag-agggtgagaatcccgtttatga-ttaaatct---tg-a-gtgtcacttaattcactttccaagagtcgagttg-tttgggattgcagctcaaaacgggtggtaaatttcacctaaggctaaatatatgcaagagaccgatagcgaacaagtaccgt-gagggaaagatgaaaagaactttgaaaagagagttaaatagtacgtgaaattgttgaaagggaaacgattgaagtcagtcatgctagtggggaatcaac-ttgatggt-gtgtg----------------------------------ggttct-ctcgcatactttccggtgcacttcctta--ctcggcaggttagcatcaa-tttcggttatcatccaaaattt-gagggaatgtggctcttcttcggaaaagtg-ttatagaccttgat-ctatgtggtgaccgggattgaggattgcagcggatacc-ctc-----gtggcttgtcacctgg-cttctga--cggttacccc-gctttcgatagc-tcgctaac-gttagtgggactcgattgtctag-atgttagagtgaataatt--ttcgctaaggatgctgacgtaatggctttaaacgacccgtcttgaaac-acggacc-aaggagtctaac-atgtgtgcgagtgtt
>FR846382_Acaulospora_punctata
cctagtaagcgtgagtcatcagctcacgttgattacgtccct-gccctttgtacacaccgcccgtcgctactaccgattgaat-ggcttagtgagactctcggatcgggtttttggaaccggcaacggtccctttcatctgagaagtttgtcaaacttggtcatttagaggaagtaaaagtcgtaacaaggtttccgtaggtgaacctgcggaaggatcatta-gaaa-------------------------t--------------tttatgtattc-aaa-aa-ttttaaatca---tttttt--------aatttaaaaaa---------atc-gaaat-aaatta--ttaagataactttcaacaacggatctcttggctcttgcatcgatgaagaacgcagcgaaatgcgataagtaatgtgaattgcagaattccgtgaatcatcaaatctttgaacgcaaattgcactcttt-ggtattccgaggagtatgcttgtttgagggttgttcc-a---acaaaatcg-t-tt-------------tttt---------aaaaaacggatctgagttttcc-aagg---tt----------------------tt-attattttggtaacttt-aaatttatcttaacgatatctt---tg--gttatgata--ttgg-aaatggtt--atattc----ttacatc---------------atcttgtgag---ttt-ca-ttaacaat--tga--ttacc---tgtcgttacgtcgta--ttatctgcctaa-------------------------------tccttttt---aa----ttggg---t-tacataataca--a-atttt-----ctt-tcaacacctcaagtcaagtaag-aatacccgctgaactt-aagcatatcaataagcggaggaaaagaaactaacaaggattccc-ttag-taacggcgagtgaagtgggaagagctcaaattttaaatctccgagg-ttt--ccttggcgagttgtaatttgaagagagt-gttttgac-attcagg-tttaatt-taaatccttcggga--taaggtatcat-ag-agggtgagaatcccgtttatga-ttaaatct---cg-a-gtgtcacctaattcactttccaagagtcgagttg-tttgggattgcagctcaaaacgggtggtaaatttcacctaaggctaaatatgtgcaagagaccgatagcgaacaagtaccgt-gagggaaagatgaaaagaactttgaaaagagagttaaatagtacgtgaaattgttgaaagggaaacgattgaagtcagtcatgctagtggggaatcaac-ttgatggt-gtgtg----------------------------------ggttct-ctcgcatactttccggtgcacttcctta--cttggcaggttagcatcaa-tttcggttatcatccaaaattt-gagggaatgtggcttttcttcggaaaagtg-ttatagaccttgat-ctatgtggtgaccgggattgaggattgcagcggatacc-ctc-----gtggcttgtcacctgg-cttctga--cggttacccc-gctttcgatagc-tcgctaac-gttagtgggactcgattgtctag-atgttagagtgattaatt--ttcgctaaggatgctgacgtaatggctttaagcgacccgtcttgaaac-acggacc-aaggagtctaac-atgtgtgcgagtgtt
>FR846384_Acaulospora_punctata
cctagtaagcgtgagtcatcagctcacgtttattacgtccct-gccctttgtacacaccgcccgtcgctactaccgattgaat-ggcttagtgagactctcggatcgggtttttggaaccggcaacggttcctttcatctgagaagtttgtcaaacttggtcatttagaggaagtaaaagtcgtaacaaggtttccgtaggtgaacctgcggaaggatcatta-gaaa-------------------------t--------------tttatgtattt-aaa-aa-ttttaaatc----tttttt--------aatttaaaaaa---------gtc-gaaat-aaatta--ttaagataactttcaacaacggatctcttggctcttgcatcgatgaagaacgcagcgaaatgcgataagtaatgtgaattgcagaattccgtgaatcatcaaatctttgaacgcaaattgcactcttt-ggtattccgaggagtatgcttgtttgagggttgttcc-a---ataaaatcg-t-tt-------------ttct---------aaaaaacggatctgagttttcc-aagg---tt----------------------tt-attattttggtaacttt-aaatttatcttaacgatatctt---tg--gttatgata--ttgg-aaatggtt--atattc----ttacatc---------------ttcttgtgag---ttt-ca-ttaacaat--tga--ttacc---tgtcgttacgtcgta--ttatttgcctga-------------------------------tccttttt---aa----ttggg---t-tacataataca--a-ttttt-----ctt-tcaacacctcaagtcaagtaag-aatacccgctgaactt-aagcatatcaataagcggaggaaaagaaactaacaaggattccc-ttag-taacggcgagtgaagtgggaagagctcaaattttaaatctccgagg-ttt--ccttggcgagttgtaatttgaagagagt-gttttgac-attcagg-tttaatt-taaatcctttggga--taaggtatcat-ag-agggtgagaatcccgtttatga-ttaaatct---cg-a-atgtcacttaattcactttccaagagtcgagttg-tttgggattgcagctcaaaacgggtggtaaatttcacctaaggctaaatatgtgcaagagaccgatagcgaacacgtaccgt-gagggaaagatgaaaagaactttgaaaagagagttaaatagtacgtgaaattgttgaaagggaaacgattgaagtcagtcatgctagtggggaatcaac-ttgatggt-gtgtg----------------------------------ggttct-ctcgcatactttccggtgcacttcctta--cttggcaggttagcatcaa-tttcggttatcatccaaaattt-gagggaatgtggcttttcttcggaaaagtg-ttatagaccttgat-ctatgtggtgaccgggattgaggattgcagcggatacc-ttc-----gtggcttgtcacctgg-cttctga--cggttacccc-gctttcgatagc-tcgctaac-gttagtgggactcgattgtctag-atgttagagtgattaatt--ttcgctaaggatgctgacgtaatggctttaaacgacccgtcttgaatc-acggacc-aaggagtctaac-atgtgtgcgagtgtt
>FR846385_Acaulospora_punctata
cctagtaagcgtgagtcatcagctcacgtttattacgtccct-gccctttgtacacaccgcccgtcgctactaccgattgaat-ggcttagtgagactctcggatcgggtttttggaaccggcaacggttcctttcatctgagaagtttgtcaaacttggtcatttagaggaagtaaaagtcgtaacaaggtttccgtaggtgaacctgcggaaggatcatta-gaaa-------------------------t--------------tttatgtattt-aaa-aa-ttttaaatc----tttttt--------aatttaaaaaa---------gtc-gaaat-aaatta--ttaagataactttcaacaacggatctcttggctcttgcatcgatgaagaacgcagcgaaatgcgataagtaatgtgaattgcagaattccgtgaatcatcaaatctttgaacgcaaattgcactcttt-ggtattccgaggagtatgcttgtttgagggttgttcc-a---ataaaatcg-t-tt-------------ttct---------aaaaaacggatctgagttttcc-aagg---tt----------------------tt-attattttggtaacttt-aaatttatcttaacgatatctt---tg--gttatgata--ttgg-aaatggtt--atattc----ttacatc---------------ttcttgtgag---ttt-ca-ttaacaat--tga--ttacc---tgtcgttacgtcgta--ttatttgcctga-------------------------------tccttttt---aa----ttggg---t-tacataataca--a-ttttt-----ctt-tcaacacctcaagtcaagtaag-aatacccgctgaactt-aagcatatcaataagcggaggaaaagaaactaacaaggattccc-ttag-taacggcgagtgaagtgggaagagctcaaattttaaatctccgagg-ttt--ccttggcgagttgtaatttgaagagagt-gttttgac-attcagg-tttaatt-taaatcctttggga--taaggtatcat-ag-agggtgagaatcccgtttatga-ttaaatct---cg-a-atgtcacttaattcactttccaagagtcgagttg-tttgggattgcagctcaaaacgggtggtaaatttcacctaaggctaaatatgtgcaagagaccgatagcgaacacgtaccgt-gagggaaagatgaaaagaactttgaaaagagagttaaatagtacgtgaaattgttgaaagggaaacgattgaagtcagtcatgctagtggggaatcaac-ttgatggt-gtgtg----------------------------------ggttct-ctcgcatactttccggtgcacttcctta--cttggcaggttagcatcaa-tttcggttatcatccaaaattt-gagggaatgtggcttttcttcggaaaagtg-ttatagaccttgat-ctatgtggtgaccgggattgaggattgcagcggatacc-ttc-----gtggcttgtcacctgg-cttctga--cggttacccc-gctttcgatagc-tcgctaac-gttagtgggactcgattgtctag-atgttagagtgattaatt--ttcgctaaggatgctgacgtaatggctttaaacgacccgtcttgaatc-acggacc-aaggagtctaac-atgtgtgcgagtgtt
>KY413817_Acaulospora_spinulifera
----------------------------------------------------------------------------------------------------------------------------------------------------------------------------------------------------------------------------------------------------------------------------------------------------------------------------------------------------------------------------------------------------------------------------------------------------------------------------------------------------------------------------------------------------------------------------------------------------------------------------------------------------------------------------------------------------------------------------------------------------------------------------------------------------------------------------------------------------------------------------------------------------------------------------------------------------------------------------------------------------------------acggcgagtgagtgggagagctc---aattttaaatctccgagg-ttt--ccttggcgagttgtaatttgaagaaagt-gttttgac-attcgta-tttaatt-taaatcctttggga--taaggtatcat-ag-agggtgagaatcccgtttatga-ttaaatct---cg-t-gtgtcacctaattcactttccaagagtcgagttg-tttgggattgcagctcaaaacgggtggtaaatttcacctaaggctaaatatttgcaagagaccgatagcgaacaagtaccgt-gagggaaagatgaaaagaactttgaaaagagagttaaatagtacgtgaaattgttgaaagggaaacgattgaagtcagtcatgctagtgaggaatcaac-ttgatggt-ctgtg----------------------------------ggttcg-ctcgcatactttccggtgcacttcctca--ctcggcaggttagcatcaa-tttcggttatcataaaaaattt-gagggaatgtgacttttcttcggaaaagtg-ttatagaccttgat-ctatgtggtgaccgggattgaggattgcagcggatacc-ctc-----gtggctggtcacctgg-cttctga--cggttacccc-gctttcgatagc-tcgctaac-gttagtgggactcgattgtctag-atgtcagagtgattcta----------------------------------------------------------------------------------------
>KY413815_Acaulospora_spinulifera
------------------------------------------------------------------------------------------------------------------------------------------------------------------------------------------------------------------------------------------------------------------------------------------------------------------------------------------------------------------------------------------------------------------------------------------------------------------------------------------------------------------------------------------------------------------------------------------------------------------------------------------------------------------------------------------------------------------------------------------------------------------------------------------------------------------------------------------------------------------------------------------------------------------------------------------------------------------------------------------------------cc-ttag-t-acggcgagtgagtgggagagctc---aattttaaatctccgagg-ttt--ccttggcgagttgtaatttgaagaaagt-gttttgac-attcgta-tttaatt-taaatcctttggga--taaggtatcat-ag-agggtgagaatcccgtttatga-ttaaatct---cg-t-gtgtcacctaattcactttccaagagtcgagttg-tttgggattgcagctcaaaacgggtggtaaatttcacctaaggctaaatatttgcaagagaccgatagcgaacaagtaccgt-gagggaaagatgaaaagaactttgaaaagagagttaaatagtacgtgaaattgttgaaagggaaacgattgaagtcagtcatgctagtgaggaatcaac-ttgatggt-ctgtg----------------------------------ggttcg-ctcgcatactttccggtgcacttcctca--ctcggcaggttagcatcaa-tttcggttatcataaaaaattt-gagggaatgtgacttttcttcggaaaagtg-ttatagaccttgat-ctatgtggtgaccgggattgaggattgcagcggatacc-ctc-----gtggctggtcacctgg-cttctga--cggttacccc-gctttcgatagc-tcgctaac-gttagtgggactcgattgtctag-atgtcagagtgattcta----------------------------------------------------------------------------------------
>KY413814_Acaulospora_spinulifera
----------------------------------------------------------------------------------------------------------------------------------------------------------------------------------------------------------------------------------------------------------------------------------------------------------------------------------------------------------------------------------------------------------------------------------------------------------------------------------------------------------------------------------------------------------------------------------------------------------------------------------------------------------------------------------------------------------------------------------------------------------------------------------------------------------------------------------------------------------------------------------------------------------------------------------------------------------------------------------------------------------------acggcgagtgagtgggagagctc---aattttaaatctccgagg-ttt--ccttggcgagttgtaatttgaagaaagt-gttttgac-attcgta-tttaatt-taaatcctttggga--taaggtatcat-ag-agggtgagaatcccgtttatga-ttaaatct---cg-t-gtgtcacctaattcactttccaagagtcgagttg-tttgggattgcagctcaaaacgggtggtaaatttcacctaaggctaaatatttgcaagagaccgatagcgaacaagtaccgt-gagggaaagatgaaaagaactttgaaaagagagttaaatagtacgtgaaattgttgaaagggaaacgattgaagtcagtcatgctagtgaggaatcaac-ttgatggt-ctgtg----------------------------------ggttcg-ctcgcatactttccggtgcacttcctca--ctcggcaggttagcatcaa-tttcggttatcataaaaaattt-gagggaatgtgacttttcttcggaaaagtg-ttatagaccttgat-ctatgtggtgaccgggattgaggattgcagcggatacc-ctc-----gtggctggtcacctgg-cttctga--cggttacccc-gctttcgatagc-tcgctaac-gttagtgggactcgattgtctag-atgtcagagtgattcta----------------------------------------------------------------------------------------
>AJ891120_Acaulospora_paulinae
------------------------------------------------------------------------------------------------------------------------------------------------------------------------------------------------------------------------------a-gaaa-----------------------ttt--------------tttatgtatcc-aaa-aa-ttttaaatcta--tgttat--------attgtattatt---------tgt-tattt-aaataa--acgagataactttcaacaacggatctcttggctcttgcatcgatgaagaacgcagcgaaatgcgataagtaatgtgaattgcagaattccgtgaatcatcaaatctttgaacgcaaattgcactcctt-tgtattccgaggagtatgcttgtttgagggttgttcc-a---ataaattcg-t-tt-------------tttt----------aaaaatggatctgagttttcc-------------------------------------aattttggtaacttg-aaatttatcttaacgatatctt---tg--g-tatgata--ttga-aaatggtc--atattc----ttaca------------------tctcgtgag---ttt-ca-ttaacaat--tga--ttacc---tgtcgttacgtcgtg--tcatttgtctaa-------------------------------tccttttt---tg----atggg---t-catgtgataca--a-ttctt-----ctt-------------------------------------------gcatatcaataagcggaggaaaagaaactaacaaggattccc-ctag-taacggcgagtgtagcgggaagagctcaaattttaaatctccgagg-ttt--ccttggcgagttgtaatttgaagagagt-gttttgac-attcggg-tttaatc-caaatcctttggga--taaggtatcat-ag-atggtgagaatcccgtttatga-ttgaatct---cg-t-gtgtcgcttaattcactttccaagagtcgagttg-tctgggattgcagctcaaaacgggtggtaaatttcacctaaggctaaatatgtgcaagagaccgatagcgaacaagtaccgt-gagggaaagatgaaaagaactttgaaaagagagttaaatagtacgtgaaattgttgaaagggaaacgattgaagtcagtcatgctagtgaggaatcaac-ctgatggt-gtgtg----------------------------------ggtttt-ccctcgtactttctggtgcactttctca--cccggcaggttagcatcaa-tttcggttatcataaaaaattt-gagagaatgtggcttttcttcggaaaagtg-ttatagatctcgat-ctatgtggtgaccgggattgaggattgcagcggatacc-ctc-----gtggctcgtcacctgg-cttctga--cggatgcccc-gccttcgatagc-tcgctaac-gtcggtgggactcgattgtctag-atgtcggagtgattgatt--ttcgctaaggatgctgacgtaatggctttaaacgac-------------------------------------------------
>AJ891119_Acaulospora_paulinae
------------------------------------------------------------------------------------------------------------------------------------------------------------------------------------------------------------------------------a-gaaa-----------------------ttt--------------tttatgtattc-aaa-aa-ttttaaatcta--tgttat--------attgtattatt---------tgt-tattt-aaataa--acgagataactttcaacaacggatctcttggctcttgcatcgatgaagaacgcagcgaaatgcgataagtaatgtgaattgcagaattccgtgaatcatcaaatctttgaacgcaaattgcactcctt-ggtattccgaggagtatgcttgtttgagggttgttcc-a---ataaattcg-t-tt-------------tttt----------aaaaatggatctgagttttcc-------------------------------------aattttggtaacttg-aaatttatcttaacgatatct----tg--g-tatgata--ttga-aaatggtc--atattc-----taca------------------tctcgtgag---ttt-ca-ttaacaat--tga--ttacc---tgtcgttacgtcgtg--tcatttgcccaa-------------------------------tccttttt---ga----ttggg---t-catgtgataca--a-ttctt-----ctt-t-----------------------------------------gcatatcaataagcggaggaaaagaaactaacaaggattccc-ttag-taacggcgagtgaagcgggaagagctcaaattttaaatctccgaggtttt--ccttggcgagttgtaatttgaagagagt-gttttgactgttcggg-ttcaatc-caaatcctttggga--taaggtatcat-ag-agggtgagaatcccgtttatga-ttgaatct---cg-a-gtgtcgcttaattcactttccaagagtcgagttg-tttgggattgcagctcaaaacgggtggtaaatttcacctaaggctgaatatgtgcaagagaccgatagcgaacaagtaccgt-gagggaaagatgaaaagaactttgaaaagagagttaaatagtacgtgaaattgttaaaagggaaacgattgaagtcagtcatgctagtgaggaatcaac-cggatggt-gcgtg----------------------------------ggttct-ccctcgtactttccggtgcactttctca--cccggcaggttagcatcaa-tttcggttatcataaaaaattt-gagagaatgtggcttttcttcgggaaagtg-ttatagatctcgat-ctatgtggtgaccgggattgaggattgcagcggatacc-ctc-----gtggctcgtcacctgg-cttctga--cggttaccccagctttcgatagc-tcgctaac-gttagtgggactcgattgtctag-atgtcagagtgattgatt--ttcgctaaggatgctgacgtaatggctttaaacgac-------------------------------------------------
>AY639265_Acaulospora_paulinae
--------------------------------------------------------------------------------------------------------------------------------------------------------------------------------------------------------------------------------------------------------------------------------------------------------------------------------------------------------------------------------------------------------------------------------------------------------------------------------------------------------------------------------------------------------------------------------------------------------------------------------------------------------------------------------------------------------------------------------------------------------------------------------------------------------------------------------------------------------------------------------------------------------------------------------------------------------------gcatatcaataagcggaggaaaagaaactaacaaggattccc-ttag-taacggcgagtgaagcgggaagagctcaaattttaaatctccgagg-ttt--ccttggcgagttgtaatttgaagagagt-gttttgac-attcggg-tctaatc-taaatcctttggaa--taaggtatcat-ag-agggtgagaatcccgtttatga-ttaaatct---tg-a-gtgtcgcttaattcactttccaagagtcgagttg-tttgggattgcagcttaaaatgggtggtaaatttcacctaaggctaaatatgtgcaagagaccgatagcgaacaagtaccgt-gagggaaagatgaaaagaactttgaaaagagagttaaatagtacgtgaaattgttgaaagggatacgattgaagtcagtcatgctagtgaggaattagc-ctgatggt-gcgtg----------------------------------ggttct-tcctcgtactttccggtgcacttcctca--cccggcaggttagcatcaa-tttcggttatcataaaaatttt-gagagaatgtgacttttcttcgggaaagtg-ttatagatctcgat-ctacgtgttgaccgggattgaggattgcagcggatacc-ctc-----gtggctcgccacctgg-cctctga--cggttacccc-gctttcgatagc-tcgctaacagttagtgggactcgattgtctag-atgtcagagtgattgatt--ttcgctaaggatgctgacgtaatggctttaaacgac-------------------------------------------------
>MT112118_Acaulospora_denticulata
------------------------------------------------------------------------------------------------------------------------------------------------------------------------------------------------------------------------------------------------------------------------------------------------------------------------------------------------------------tg--agacaccaaccttcaacaacggatctcttggctcttgcatcgatgaagaacgcagcgaaatgcgataagtaatgtgaattgcagaattccgtgaatcatcaaatctttcggagcaaattgcactcttt-ggtattccgaggagtatgcttgtttgagggttgttcc-a---ataaattcg-t-tt-------------cttac------gaacaaaacctagctgagtcttcc-aagattttt----------------------tt-atgattttggtaacttg-aaatttatcttaacgatatctt---tg--g-tatgata--ttgg-aaatggtc--atattc----ttacata---------------ttcctgtgag---ttt-ca-ttaaccta--tga--ctgtc---gctgcttacgtcgta--ttatttgccc----------------------------------------------------------------------------------------------------------------------------------------------------------------------------------------------------------------------------------------------------------------------------------------------------------------------------------------------------------------------------------------------------------------------------------------------------------------------------------------------------------------------------------------------------------------------------------------------------------------------------------------------------------------------------------------------------------------------------------------------------------------------------------------------------------------------------------------------------------------------------------------------------------------------------------------------------------------------------------------------------------------------
>AJ239115_Acaulospora_denticulata
--------------------------------------------------------------------------------------------------------------------------------------------------------------------------------------------------------------------------------gaaa-----------------------ttt--------------tttatgtattc-aaa-aa-attttaaatctt-ctttat--------------tggaa--aaatatttatgtaaaa-taattc--atgagacaactttcaacaacggatctcttggctcttgcatcgatgaagaacgcagcgaaatgcgataagtaatgtgaattgcagaattccgtgaatcatcaaatctttgaacgcaaattgcactcttt-ggtattccgaggagtatgcttgtttgagggttgttcc-a---ataaattcg-t-tt-------------cttaa------aaacaaaacggatctgagttttcc-aagattttt----------------------tt-atgattttggtaacttg-aaatttatcttaacgatatctt---tg--g-tatgata--ttgg-aaatggtc--atattc----ttacata---------------ttcctgtgag---ttt-ca-ttaacaat--tga--ttacc---tgtcgttacgtcgta--ttatttgcccga-------------------------------tccacctt---aa----ttggg---t-cacatgataca--a-ttttc-----cct----------------------------------------------------------------------------------------------------------------------------------------------------------------------------------------------------------------------------------------------------------------------ca------------------------------------------------------------------------------------------------------------------------------------------------------------------------------------------------------------------------------------------------------------------------------------------------------------------------------------------------------------------------------------------------------------------------------------------------------------------------------------------------------------------------------------------------------------------------------------------------------------------------------------------------------
>AM076384_Acaulospora_sieverdingii
------------------------------------------------------------------------------------------------------------------------------------------------------------------------------------------------------------------------------a-gaaa-----------------------ttt--------------tttatgtattc-aaa-aa-ttttaaatctt--tattac-------------------------atataa-tattt-aaataa--acgagataactttcaacaacggatctcttggctcttgcatcgatgaagaacgcagcgaaatgcgataagtaatgtgaattgcagaattccgtgaatcatcaaatctttgaacgcaaattgcactcctt-ggtattccgaggagtatgcttggttgagggttgttcc-a---ataaattcg-t-tt-------------tttc---------aaagaacggatctgagttttcc-aaa----------------------------tt-ataaatttggtaacttg-aaatttatcttaacgatatctt---tg--g-tatgata--ttg--aaatggtc--atattc----ttgca------------------tctcgcgag---ttt-ca-ttcacaat--taa--ttacc---tgtcgttacgtcgta--tcatttgcctaa--------------------------------tcctttt---ga----ttggg---t-catgtgataca--a-ttttct-------------------------------------------------------------------------------------------------------------------------------------------------------------------------------------------------------------------------------------------------------------------------------------------------------------------------------------------------------------------------------------------------------------------------------------------------------------------------------------------------------------------------------------------------------------------------------------------------------------------------------------------------------------------------------------------------------------------------------------------------------------------------------------------------------------------------------------------------------------------------------------------------------------------------------------
>AM076382_Acaulospora_sieverdingii
------------------------------------------------------------------------------------------------------------------------------------------------------------------------------------------------------------------------------a-gaaat----------------------ttt--------------tttatgtattc-aaa-aa-ttttaaatctt--ttttac-------------------------atataa-tattt-aaataa--acgagataacttttaacaacggatctcttggctcttgcatcgatgaagaacacagcgaaatgcgataagtaatgtgaattgcagaattccgtgaatcatcaaatctttgaacgcaaattgcactcctt-ggtattccgaggagtatgcctggttgagggttgttcc-a---ataaattcg-t-tt-------------tttc---------aaagaacggatctgagttttcc-aaa----------------------------tt-ctaaatttggtaacttg-aaatttatcttaacgatatctt---tg--g-tatgata--ttga-aaatggtc--atattc----ttgct------------------tctcgcgag---ttt-ca-ttagcaat--tga--ttacc---tgtcgttacgtcgta--tcatttgcctaa---------------------------------cctttt---ga----ttggg---t-catgtgataca--a-ttttct-------------------------------------------------------------------------------------------------------------------------------------------------------------------------------------------------------------------------------------------------------------------------------------------------------------------------------------------------------------------------------------------------------------------------------------------------------------------------------------------------------------------------------------------------------------------------------------------------------------------------------------------------------------------------------------------------------------------------------------------------------------------------------------------------------------------------------------------------------------------------------------------------------------------------------------
>JF439093_Acaulospora_delicata
cctagtaagcgtgagtcatcagctcacgttgattacgtccct-gccctttgtacacaccgcccgtcgctactaccgattgaat-ggcttagtgagactctcggatcgggttttaggaaccggcaacggatcctttcttctgagaagtttgtcaaacttggtcatttagaggaagtaaaagtcgtaacaaggtttccgtaggtgaacctgcggaaggatcatta-gaaa-----------------------ttt---------------ttatgtattc-aaa----atttcaatctt--tat-aa-aaaaa-----tttttatt--ta-----tat-aaaat-----aa--aaaagacaactttcaacaacggatctcttggctcttgcatcgatgaagaacgcagcgaaatgcgataagtaatgtgaattgcagaattccgtgaatcatcaaatctttgaacgcaaattgcactcttt-ggtattccgaagagtatacttgcctgagggttgttct-a---acaatatcg-t-tt-------------tttttataataaaaaaaaacggatctgagttttct-gaggtt-tt----------------------ta-taacctttggtaacttt-aaatttatcttaacgatatatt---ag----tat-ata--ttgg-aaatgtt----taatc----ttgca------------------tctcgtgag---ttt-ca-ttaacaat--taa--ttact--aaatcgttagagcgtt--ttatttacctaa--------------------------------tttttat---aa----ttggg---t-tatataataca--a-tcttt-----ttt-ttcaaacctcaagtcaagtaag-attacccgctgaactt-aagcatatcaataagcggaggaaaagaaactaacaaggattccc-ttag-taacggcgagtgaagtgggaaaagctcaaattttaaatcacccggg-tta--ccttggtgaattgtaatttgaagaaagt-gttttgac-gttcggg-ttcgatt-taaatcctttggga--taaggtatcat-ag-agggttagaatcccgtttatga-ttgatcct---tt-g-aatgtctataattcactttccaagagtcgagttg-tttgggattgcagctcaaaatgggtggtaaatttcacctaaggctaaatatatgcaagagaccgatagcgaacaagtaccgt-gagggaaagatgaaaagaactttgaaaagagagttaaatagtacgtgaaattgttgaaagggaaacgattaaagtcagtcatgttggtagggaatcaac-ttgatggt-atgcg----------------------------------ggttta-ctcgtgttctttcgggtgcacttcctta--ctt-gcaagttagcatcaa-ttttgattatcatataaaaatc-gagggaaggtggcttttcttcggaaaagtg-ttatagacctcgag-aaatgtggtgaccgggattgaggattgcagcggatacc-ctttt----gggctagtcacctgg-cttctga--tggttaccct-gtcttcgacagc-ttgctgac-gttgatggaattcgattgtctag-atgttagagtgatcataaa-ttcgctaaggatgctgacgtaatggctttaaacgacccgtcttgaaac-acggacc-aaggagtctaac-atgtatgcgagtgtt
>JF439203_Acaulospora_delicata
cctagtaagcgtgagtcatcagctcacgttgattacgtccct-gccctttgtacacaccgcccgtcgttactaccgattgaat-ggcttagtgagactctcggatcgggttttaggaaccggcaacggatcctttcttctgagaagtttgtcaaacttggtcatttagaggaagtaaaagtcgtaacaaggtttccgtaggtgaacctgcggaaggatcatta-gaaa-----------------------tttt--------------ttatgtattc-aaa----atttcaatctt--tataaa-aaaaa-----attttatt--ta-----tat-aaaataaaaaaa--aaaagacaactttcaacaacggatctcttggctcttgcatcgatgaagaacgcagcgaaatgcgataagtaatgtgaattgcagaattccgtgaatcatcaaatctttgaacgcaaattgcactcttt-ggtattccgaagagtatacttgcttgagggttgttct-a---atagtatcg-t-tt-------------ttttaataat-aaaaaaaacggatctgagttttcc-aagg-t-tt----------------------ta-taaactttggtaacttt-aaatttatcttaatgatatttt---ag----tat-ata--ttga-aaatgtt----ttatc----ttaca------------------tctcgtgag---ttt-ca-ttaacaat--taa--ttact--aaatcattatagcgta--ttatttacttaa--------------------------------tttttat---aa----ttaag---t-tatatgataca--atttttt-----ttt-ttcaaacctcaagtcaagtaag-attacccgctgaactt-aagcatatcaataagcggaggaaaagaaactaacaaggattccctttag-taacggcgagtgaagtgggaaaagctcaaattttaaatcacccagg-tta--ccttggtgaattgtaatttgaagaaagt-gttttgac-gttcggg-ttcgatt-taaatcctttggga--taaggtatcat-ag-agggttagaatcccgtttatga-ttgatcct---tt-g-aatgtctataattcactttccaagagtcgagttg-tttgggactgcagctcaaaatgggtggtaaatttcacctaaggctaaatatatgcaagggaccgatagcgaacaagtaccgt-gagggaaagatgaaaagaactttgaaaagagagttaaatagtacgtgaaattgttgaaagggaaacgattaaagtcagtcatgttggtagggaatcaac-ttgatggt-atgcg----------------------------------agttta-ctcgtgttctttcgggtgcacttcctta--ctt-gcaagttagcatcaa-ttttggttatcataaaaaaatt-gagggaaggtggcttttcttcggaaaagtg-ttatagaccttgag-aaatgtgatgactgggattgaggattgcagcggatacc-ctttt----gggctagtcacctgg-cttctga--tggttacccc-gtcttcgacagc-ttgctgac-gttgatgggactcgattgtctag-atgttggagtgatcgtaaa-ttcgctaaggatgctgacgtaatggctttaaacgacccgtcttgaaac-acggacc-aaggagtctaac-atgtgtgcgagtgtt
>MT832212_Acaulospora_dilatata
-------------------------------------------------------------------------------------------------------------------------------------------------------------------------------------------------------------------------------------------------------------------------------------------------------------------------------------------------------------------------------------------------------------------------------------------------------------------------------------------------------------------------------------------------------------------------------------------------------------------------------------------------------------------------------------------------------------------------------------------------------------------------------------------------------------------------------------------------------------------------------------------------------------------------------------------------------------------------------------------------------------------gcgagtgaagtgggaaaagctcaaattttaaatcacctggg-ttt--ccttggtgaattgtaatttgaagaaagt-gttttgac-gttcggg-ttcgatt-taaatcctttggga--taaggtatcat-ag-agggttagaatcccgtttatga-ttgttcct---tt-g-aatgtctataattcactttccaagagtcgagttg-tttgggattgcagctcaaaaagggtggtaaatttcacctaaggctaaatatatgcaagagaccgatagcgaacaagtaccgt-gagggaaagatgaaaagaactttgaaaagagagttaaatagtacgtgaaattgttgaaagggaaacgattaaagtcagtcatgttggtagggaatcaac-ttgatggt-ttgcg----------------------------------ggttta-ctcgtgttctttcgagtgcacttcctta--ctt-gctagttagcatcaa-ttttggttatcatataaaaatt-gagggaaggtggcttttcttcggaaaagtg-ctatagaccttgat-taatgtggtgaccgggattgaggattgcagcggatacc-cttt------ggctagtcaccttg-cttctga--tggttacccc-gtcttcgatagc-ttgctaac-gttgatgggatttaattgtctag-atgttggagtgatcataaa-ttcgctaaggatgc-----------------------------------------------------------------------
>FJ461792_Acaulospora_dilatata
-----------------------------------------------------------------------------------------------------------------------------------------------------------------------------------------------------------------------------------------------------------------------------------------------------------------------------------------------------------------------------------------------------------------------------------------------------------------------------------------------------------------------------------------------------------------------------------------------------------------------------------------------------------------------------------------------------------------------------------------------------------------------------------------------------------------------------------------------------------------------------------------------------------------------------------------------------------------------------------------ctaacaaggattccc-ttag-taacggcgagtgaagtgggaaaagctcaaattttaaatcacctggg-ttt--ccttggtgaattgtaatttgaagaaagt-gttttgac-gttcggg-ttcgatt-taaatcctttggga--taaggtatcat-ag-agggttagaatcccgtttatga-ttgttcct---tt-g-aatgtctataattcactttccaagagtcgagttg-tttgggattgcagctcaaaaagggtggtaaatttcacctaaggctaaatatatgcaagagaccgatagcgaacaagtaccgt-gagggaaagatgaaaagaactttgaaaagagagttaaatagtacgtgaaattgttgaaagggaaacgattaaagtcagtcatgttggtagggaatcaac-ttgatggt-ttgcg----------------------------------ggttta-ctcgtgttctttcgagtgcacttcctta--ctt-gctagttagcatcaa-ttttggttatcatataaaaatt-gagggaaggtggcttttcttcggaaaagtg-ctatagaccttgat-taatgtggtgaccgggattgaggattgcagcggatacc-cttt-----gggctagtcaccttg-cttctga--tggttacccc-gtcttcgatagc-ttgctaac-gttgatgggatttaattgtctag-atgttggagtgatcataaa-ttcgctaaggatgc-----------------------------------------------------------------------
>LN881565_Acaulospora_rugosa
cctagtaagcgtgagtcatcagcttacgttgattacgtccct-gccctttgtacacaccgcccgtcgctactaccgattgaat-ggcttagtgagactctcggatcgggttttaggaaccggcaacggatcctttcttctgagaagtttgtcaaacttggtcatttagaggaagtaaaagtcgtaacaaggtttccgtaggtgaacctgcggaaggatcatta-gaaa-----------------------tttt-------------attatgtattc-aaa----atttcaatcta--ta--aa-aaaat-----tttttatt--ta-----tat-aaaat-aaaaaa--aaaagacaactttcaacaacggatctcttggctcttgcatcgatgaagaacgcagcgaaatgcgataagtaatgtgaattgcagaattccgtgaatcatcaaatctttgaacgcaaattgcactcttt-ggtattccgaagagtatacttgcttgagggttgtttt-a---ataatatcg-t-tt-------------tttt-ataat-aaaaaaaacggatctgagttttcc-aaggtt-tt----------------------tt-ataactttggtaacttt-aaatttatcttaacgatatatt---gg----tat-ata--ttgg-aaatgtt----ttatc----ttaca------------------tctcgtgag---ttt-cc-tttccaat--taa--tttct--aaatcgttatagcgta--ttatttatttaa--------------------------------tttttat---aa----ttggg---t-tatataataca--ttttttt-----ttt-ttcaaacctcaagtcaagtaag-attacccgctgaactt-aagcatatcaataagcggaggaaaagaaactaacaaggattccc-ttag-taacggcgagtgaagtgggaaaagctcaaattttaaatcacccggg-ttt--ccttggtgaattgtaatttgaagaaagt-gttttgac-gttcggg-ttcgatt-taaatcctttggga--taaggtatcat-ag-agggttagaatcccgtttatga-ttgttcct---tt-g-aatgtctataattcactttccaagagtcgagttg-tttgggattgcagctcaaaaagggtggtaaatttcacctaaggctagatatatgcaagagaccgatagcgaacaagtaccgt-gagggaaagatgaaaagaactttgaaaagagagttaaatagtacgtgaaattgttgaaagggaaacgattgaagtcagtcatgttggtagggaatcaactttgatggtaatgcg----------------------------------ggttta-ctcgtgttctttcgagtgcacttcctta--ctt-actagttagcatcaa-ttttggttatcatataaaaatt-gagggaaggtggcttttcttcggaaaagtg-ttatagaccttgag-aaatgtggtgaccgggattgaggattgcagcggatacc-ttttt----gggctagtcacctga-cttctga--tggttacccc-gtcttcgatagc-ttgctaac-gttgatgggatttaattgtctag-atgttggagtgatcataaa-ttcgctaaggatgctgacgtaatggctttaaacgacccgtcttgaaac-acggacc-aaggagtctaac-atatgtgcgagtgtt
>LN881564_Acaulospora_rugosa
cctagtaagcgtgagtcatcagcttacgttgattacgtccct-gccctttgtacacaccgcccgtcgctactaccgattgaat-ggcttagtgagactctcggatcgggttttaggaaccggcaacggatcctttcttctgagaagtttgtcaaacttggtcatttagaggaagtaaaagtcgtaacaaggtttccgtaggtgaacctgcggaaggatcatta-gaaa-----------------------tttt-------------attatgtattc-aaa----atttcaatcta--ta--aa-gaaat-----tttttatt--ta-----tat-aaaat--aaaaa--aaaagacaactttcaacaacggatctcctggctcttgcatcgatgaagaacgcagcgaaatgcgataagtaatgtgaattgcagaattccgtgaatcatcaaatctttgaacgcaaattgcactcttt-ggtattccgaagagtatacttgcttgagggttgtttt-a---ataatatcg-t-tt-------------tttt-ataat-aaaaaaaacggatctgagttttcc-aaggtt-tt----------------------tt-ataactttggtaacttt-aaatttatcttaacgatatatt---gg----tat-ata--ttgg-aaatg-t----ttatc----ttaca------------------tctcgtgag---ttt-ca-ttaacaat--taa--ttact--aaatcgttatagcgta--ttatttatttaa--------------------------------tttttat---aa----atggg---g-tatataatacattttttttt-----ttt-ttcaaacctcaagtcaagtaag-attacccgctaaactt-aagcatatcaataagcggaggaaaagaaactaacaaggattccc-ttag-taacggcgagtgaagtgggaaaagctcaaattttaaatcacccggg-ttt--ccttggtgaattgtaatttgaagaaagt-gttttgac-gttcggg-ttcgatt-taaatcctttggga--taaggtatcat-ag-agggttagaatcccgtttatga-ttgttcct---tt-g-aatgtctataattcactttccaagagtcgagttg-tttgggattgcagctcaaaaagggtggtaaatttcacctaaggctaaatatatgcaagagaccgatagcgaacaagtaccgt-gagggaaagatgaaaagaactttgaaaagagagttaaatagtacgtgaaattgttgaaagggaaacgattaaagtcagtcatgttggtagggaatcaac-ttgatggt-atatg----------------------------------ggttta-ctcgtgttctttcgagtgcacttcctta--ctt-actagttagcatcaa-ttttggttatcatataaaaatt-gagggaaggtggcttttcttcggaaaagtg-ttatagaccttgag-aaatgtggtgaccgggattgaggattgcagcgggtacc-ttttt----gggctagtcacctga-cttctga--tggttacccc-gtcttcgatagc-ttgctaac-gttgataggatttaattgtctag-atgttggagtgatcataaa-ttcgctaaggatgctgacgtaatggctttaaacgacccgtcttgaaac-acggacc-aaggagtctaac-atgtgtgcgagtgtt
>AM040291_Acaulospora_longula
------------------------------------------------------------------------------------------------------------------------------------------------------------------------------------------------------------------------------------------------------------------------------------------------------------------------------------------------------------------------------------------------------------------------------------------------------------------------------------------------------------------------------------------------------------------------------------------------------------------------------------------------------------------------------------------------------------------------------------------------------------------------------------------------------------------------------------------------------------------------------------------------------------------------------------------------------------------------------------agaaactaacaaggattccc-ttagctaacggcgagtgaagtgggaaaagctcaaactttaaatcacccggg-ttt--ccttggtgaattgtaatttgaagaaagt-gttttgac-gttcggg-atcgatt-taaatcctttggga--taaggtatcat-ag-agggttagaatcccgtttatga-ttgttcct---tt-g-aatgtctataattcactttccaagagtcgagttg-tttgggattgcagctcaaaaagggtggtaaatttcacctaaggctaaatatatgcaagagaccgatagcgaacaagtaccgt-gagggaaagatgaaaagaactttgaaaagagagttaaatagtacgtgaaattgttgaaagggaaacgattaaagtcagtcatgttggtagggaatcaac-ttgatggt-ttgcg----------------------------------ggttta-ctcgtgttctttcgagtgcacttcctta--ctt-gctagttagcatcaa-ttttgattatcatataaaaatt-gagggaaggtggcttttcttcggaaaagtg-ttataggcctcgag-aaatgtggtgatcgggattgaggattgcagcggatacc-ctttt---agggctagtcacctgg-cttctga--tgattacctc-gccttcgatagc-ttgctgac-gttggtgggactcgattgtctag-atgttggagtgatcataaa-ttcgttaaggatg-tgacga-----------------------------------------------------------------
>AM040292_Acaulospora_longula
--------------------------------------------------------------------------------------------------------------------------------------------------------------------------------------------------------------------------------------------------------------------------------------------------------------------------------------------------------------------------------------------------------------------------------------------------------------------------------------------------------------------------------------------------------------------------------------------------------------------------------------------------------------------------------------------------------------------------------------------------------------------------------------------------------------------------------------------------------------------------------------------------------------------------------------------------------------gcatatcaataagcggaggaaaagaaactaacaaggattccc-ttag-taacggcgagtgaagtgggaaaagctcaaattttaaatcacctggg-ttt--ccttggtgaattgtaatttgaagaaagt-gttttgac-gttcggg-aacgatt-taaatcctttggga--taaggtgtcat-ag-agggttagaatcccgtttatga-ttgttcct---tt-g-aatgtctataattcactttccaagagtcgagttg-tttgggattgcagctcaaaaagggtggtaaatttcacctaaggctaaatatatgcaagagaccgatagcgaacaagtaccgt-gagggaaagatgaaaagaactttgaaaagagagttaaatagtacgtgaaattgttgaaagggaaacgattaaagtcagtcatgttggtagggaatcaac-ttgatggt-ttgcg----------------------------------ggttta-ctcgtgttctttcgagtgcacttcctta--ctt-gctagttagcatcaa-ttttgattatcatataaaaatt-gagggaaggtggcttttcttcggaaaagtg-ttatagaccttgat-taatgtggtgatcgggattgaggattgcagcggatacc-ctttt---agggctagtcacctgg-cttctga--tgattacctc-gccttcgatagc-ttgctgac-gttggtgggactcgattgtctag-atgttagaatgatcataaa-ttcgttaaggatg-tgacgta----------------------------------------------------------------
>LN881566_Acaulospora_rugosa
cctagtaagcgtgagtcatcagctcacgttgattacgtccct-gccctttgtacacaccgcccgtcgctactaccgattgaat-ggcttagtgagactctcggatcgggttttaggaaccggtaacggatcctttcttctgagaagtttgtcaaacttggtcatttagaggaagtaaaagtcgtaacaaggtttccgtaggtgaacctgcggaaggatcatta-gaaa-----------------------tttt-------------attatgtattc-aaa----atttcaatcta--ta--aa-aaaat-----tttttatt--ta-----tat-aaaat---aaaa--aaaagacaactttcaacaacggatctcttggctcttgcatcgatgaagaacgcagcgaaatgcgataggtaatgtgaattgcagaattccgtgaatcatcaaatctttgaacgcaaattgcactcttt-ggtattccgaagagtatacttgcttgagggttgttct-a---ataatatcg-t-tt-------------tttttataataaaaaaaaacggatctgagttttcc-aaggtt-tt-------------------------ttatctttggtaacttt-aaatttatcttaacgatatatt---ag----tat-ata--ttgg-aaatgtt----ttatc----ttaca------------------tctcgtgag---ttt-ca-ttaataat--taa--ttact--aaatcgttagagcgtt--ttatttgcctaa---------------------------------ttttat---aa----ttggg---t-tacataataca--a-tcttt-----ttt-ttcaaacctcaagtcaagtaag-attacccgctgaactt-aagcatatcaataagcggaggaaacgaaactaacaaggattccc-ttag-taacggcgagtgaagtgggaaaagctcaaattttaaatcacccggg-ttt--ccttggtgaattgtaatttgaagaaagt-gttttgac-gttcggg-ttcgatt-taaatcctttggga--taaggtatcat-ag-agggttagaatcccgtttatga-ttgttcct---tt-g-aatgtctataattcactttccaagagtcgagttg-tttgggattgcagctcaaaaagggtggtaaatttcacctaaggctaaatatatgcaagagaccgatagcgaacaagtaccgt-gagggaaagatgaaaagaactttgaaaagagagttaaatagtacgtgaaattgttgaaagggaaacgattgaagtcagtcatgttggtagggaatcaactttgatggtaatgcg----------------------------------ggttta-ctcgtgttctttcgagtgcacttcctta--ctt-actagttagcatcaa-ttttggttatcatataaaaatt-gagggaaggtggcttttcttcggaaaagtg-ttatagacctcgag-aaatgtggtgaccgagattgaggattgcagcggatacc-ttttt----gggctagtcacctga-cttctga--ttgttacccc-acccaccttagc-aagctaac-ttgggtgggg-ttgattctctag-ttgttggagtgatcataaa-ttcgctaaggatgctgacgtaatggctttaaacgacccgtcttgaaac-acggacc-aaggagtctaac-atgtgtgcgagtgtt
>AJ510228_Acaulospora_longula
----------------------------------------------------------------------------------------------------------------------------------------------------------------------------------------------------------------------------------------------------------------------------------------------------------------------------------------------------------------------------------------------------------------------------------------------------------------------------------------------------------------------------------------------------------------------------------------------------------------------------------------------------------------------------------------------------------------------------------------------------------------------------------------------------------------------------------------------------------------------------------------------------------------------------------------------------------------------------------aaagaaactaacaaggatcccc-ttag-taacggcgagtgaagtgggaaaagctcaaattttaaatcacccggg-ttc--ccttggtgaattgtaatttgaagaaagt-gttttgac-gttcggg-ttcgatt-taaatcctttggga--taaggtatcat-ag-agggttagaatcccgtttatga-ttgatcct---tt-g-aacgtctataattcactttccaagagtcgagttg-tttgggattgcagctcaaaaagggtggtaaatttcacctaaggctaaatatgtgcaagagaccgatagcgaacaagtaccgt-gagggaaggatgaaaagaactttgaaaagagagtcaaatagtacgtgaaattgttgaaagggaaacgattaaagtcagtcatgttggtggggaatcaac-ttgatagt-atgcg----------------------------------ggttta-ctcgtgtcctttctagtgcacttcctta--ctc-gcaggttagcatcaa-tttcggttatcatataaaaatt-gaggaaaggtggcttttcttcggaaaagtgtttatagaccttgag-aaatgtggtgaccgggattgaggattgcagcggatacc-cattt----gggctagtcacctgg-cttctga--tggttgcccc-gtcttcgatagc-ttgctagc-gttggtgggattcgattatctag-atgttggagtgatcgtaaa-ttcgctaaggatgctgacgtaatggctttaaacgacccgt---------------------------------------------
>AF389007_Acaulospora_longula
-------------------------------------------------------------------------------------------------------------------------------------------------------------------------------------------------------------------------------------------------------------------------------------------------------------------------------------------------------------------------------------------------------------------------------------------------------------------------------------------------------------------------------------------------------------------------------------------------------------------------------------------------------------------------------------------------------------------------------------------------------------------------------------------------------------------------------------------------------------------------------------------------------------------------------------------------------------------------------------------------------------------------------------------------------------------------------------------------------------------------------------------------------------------------------------------------------------------------------------------------------------------------------------------------------------------------aaagatgaaaagaactttgaaaagagagtcaaatagtacgtgaaattgttgaaagggaaacgattaaagtcagtcatgttggtggggaatcaac-ttgatagt-atgcg----------------------------------ggttta-ctcgtgtcctttctagtgcacttcctta--ctt-gcaggttagcatcaa-tttcagttatcatataaaaatt-gagggaaggtggcttttcttcggaaaagtg-ttatagaccttgag-aaatgtggtgaccgggattgaggattgcagcggatacc-cattt----gggctagtcacctgg-cttctga--tggttgcccc-gtcttcgatagc-ttgctaac-gttggtgggattcgattatctag-atgttggagtgatcataaa-ttcgctaaggatgctgacgtaatggctttaaacgacccgtctt------------------------------------------
>LN884304_Acaulospora_papillosa
cctagtaagcgtgagtcatcagctcacgttgattacgtccct-gccctttgtacacaccgcccgtcgctactaccgattgaat-ggcttagtgagactctcggatcgggttttaggaaccggaaacggatccttttttctgagaagtttgtcaaacttggtcatttagaggaagtaaaagtcgtaacaaggtttccgtaggtgaacctgcggaaggatcatta-gaaa-----------------------ttt---------------ttatgtattc-aaa----atttcaatctt--ta--ta-aaagtttatatttttatt--ta-----tat-aaaat-----aa--aaaagacaactttcaacaacggatctcttggctcttgcatcgatgaagaacgcagcgaaatgcgaaaagtaatgtgaattgcagaattccgtgaatcatcaaatctttgaacgcaaattgcactcttt-ggtattccgaagagtatgcttgcttgagggttgtttc-a---ataatatcg-t-at-------------tttt-ataat--aaaaaaacggaactgagttttcc-aaagtt-tt----------------------tt-ataactttggtaacttt-aaatttatcttaacgatat-ta---ag----tat-cta--ttgg-aaatgtt----ttatc----ttaca------------------tctcgtgag---ttt-ca-ttaacaat--tat--ttact--aagtcgttagagcgtg--ttacttgcctaa--------------------------------tttttat---aa----tttgggtta-tatataataca--atttttt-----ttt-ttcaaacttcaagtcaagtaag-attacctgttgaactt-aagcatatcaataagcggaggaaaagaaactaacaaggattccc-ttag-taacggcgagtgaagtgggaaaagctcaaattttaaatcacccggg-ttc--ccttggtgaattgtaatttgaagaaagt-gttttgac-gttcggg-ttcgatt-taaatcctttggga--taaggtaccat-ag-agggttagaatcccgtttatga-ttgatcct---tt-g-agtgtctataattcactttccaagagtcgagttg-tttgggattgcagctcaaaaagggtggtaaatttcacctaaggctaaatatgtgcaagagaccgatagcgaacaagtaccgt-gagggaaagatgaaaagaactttgaaaagagagtcaaatagtacgtgaaattgttgaaagggaaacgattaaagtcagtcatgtcggtggggaatcaac-ttgatagt-atgcg----------------------------------ggtttacctcgtgtcctttctagtgcactttctca--ctt-gcaggttagcatcaa-tttcggttatcatataaaaatt-gaggaaaggtggcttttcttcggaaaagtgtttatagaccttgag-aaatgtggtgaccgggattgaggattgcagcggatacc-cattt----gggctagtcacctgg-cttctga--tggttgcccc-gtcttcgatagc-ttgctaac-gttggtgggattcgattatccag-atgttggagtggtcataaa-ttcgctaaggatgctgacgtaatggctttaagcgacccgtcttgaaactacggaccgaaggagtctaactatgtatgcgagtgtt
>LN884303_Acaulospora_papillosa
cctagtaagcgtgagtcatcagctcacgttgattacgtccct-gccctttgtacacaccgcccgtcgctactaccgattgaat-ggcttagtgagactctcggatcgggttttaggaaccggaaacggatccttttttctgagaagtttgtcaaacttggtcatttagaggaagtaaaagtcgtaacaaggtttccgtaggtgaacctgcggaaggatcatta-gaaa-----------------------ttt---------------ttatgtattc-aaa----atttcaatctt--ta--ta-aaagtttatatttttatt--ta-----tat-aaaat-----aa--aaaagacaactttcaacaacggatctcttggctcttgcatcgatgaagaacgcagcgaaatgcgaaaagtaatgtgaattgcagaattccgtgaatcatcaaatctttgaacgcaaattgcactcttt-ggtattccgaagagtatgcttgcttgagggttgtttc-a---ataatatcg-t-tt-------------tttt-ataat---aaaaaacggaactgagttttcc-aaagtt-tt----------------------tt-ataactttggtaacttt-aaatttatcttaacgatat-ta---ag----tat-cta--ttgg-aaatgtt----ttatc----ttaca------------------tctcgtgag---ttt-ca-ttaacaat--tat--ttact--aagtcgttagagcgtg--ttatttgcctaa--------------------------------tttttat---aa----tttgggtta-tatataataca--a-ttttt-----ttt-ttcaaacctcaagtcaagtaag-attacccgctgaactt-aagcatatcaataagcggaggaaaagaaactaacaaggattccc-ttag-taacggcgagtgaagtgggaaaagctcaaattttaaatcacccggg-ttc--ccttggtgaattgtaatttgaagaaagt-gttttgac-gttcggg-ttcgatt-taaatcctttggga--taaggtatcat-ag-agggttagaatcccgtttatga-ttgatcct---tt-g-aatgtctataattcactttccaagagtcgagttg-tttgggattgcagctctaaaagggtggtaaatttcacctaaggctaaatatgtgcaagagaccgatagcgaacaagtaccgt-gagggaaagatgaaaagaactttgaaaagagagtcaaatagtacgtgaaattgttgaaagggaaacgattaaagtcagtcatgttggtggggaatcaac-ttgatagt-atgcg----------------------------------ggtttacctcgtgtcctttctagtccactttctca--ctt-gcaggttagcatcaa-tttcggttatcatataaaaatt-gaggaaaggtggcttttcttcggaaaagtgtttatagaccttgag-aaatgtggtgaccgggattgaggattgcagcggatacc-cattt----gggctagtcacctgg-cttctga--tggttgcccc-gtcttcgatagc-ttgctaac-gttggtgggattcgattatctag-atgttggagtgatcataaa-ttcgctaaggatgctgacgtaatggctttaagcgacccgtcttgaaac-acggacc-aaggagtctaac-atgtatgcgagtgtt
>LN884302_Acaulospora_papillosa
cctagtaagcgtgagtcatcagctcacgttgattacgtccct-gccctttgtacacaccgcccgtcgctactaccgattgaat-ggcttagtgagactctcggatcgggttttaggaaccggaaacggatccttttttctgagaagtttgtcaaacttggtcatttagaggaagtaaaagtcgtaacaaggtttccgtaggtgaacctgcggaaggatcatta-gaaa-----------------------ttt---------------ttatgtattc-aaa----atttcaatctt--ta--ta-aaagtttatatttttatt--ta-----tat-aaaat-----aa--aaaagacaactttcaacaacggatctcttggctcttgcatcgatgaagaacgcagcgaaatgcgaaaagtaatgtgaattgcagaattccgtgaatcatcaaatctttgaacgcaaattgcactcttt-ggtattccgaagagtatgcttgcttgagggttgtttc-a---ataatatcg-t-tt-------------tttt-ataat--aaaaaaacggaactgagttttcc-aaagtt-tt----------------------tt-ataactttggtaacttt-aaatttatcttaacgatat-ta---ag----tat-cta--ttgg-aaatgtt----ttatc----ttaca------------------tctcgtgag---ttt-ca-ttaacaat--tat--ttact--aagtcgttagagcgtg--ttatttgcctaa--------------------------------tttttat---aa----tttgggtta-tatataataca--a-ttttt-----ttt-ttcaaacctcaagtcaagtaag-attacccgctgaactt-aagcatatcaataagcggaggaaaagaaactaacaaggattccc-ttag-taacggcgagtgaagtgggaaaagctcaaattttaaatcacccggg-ttc--ccttggtgaattgtaatttgaagaaagt-gttttgac-gttcggg-ttcgatt-taaatcctttggga--taaggtatcat-ag-agggttagaatcccgtttatga-ttgatcct---tt-g-aatgtctataattcactttccaagagtcgagttg-tttgggattgcagctcaaaaagggtggtaaatttcacctaaggctaaatatgtgcaagagaccgatagcgaacaagtaccgt-gagggaaagatgaaaagaactttgaaaagagagtcaaatagtacgtgaaattgttgaaagggaaacgattaaagtcagtcatgttggtggggaatcaac-ttgatagt-atgcg----------------------------------ggtttacctcgtgtcctttctagtgcactttctca--ctt-gcaggttagcatcaa-tttcggttatcatataaaaatt-gaggaaaggtggcttttcttcggaaaagtgtttatagaccttgag-aaatgtggtgaccgggattgaggattgcagcggatacc-cattt----gggctagtcacctgg-cttctga--tggttgcccc-gtcttcgatagc-ttgctaac-gttggtgggattcgattatctag-atgttggagtgatcataaa-ttcgctaaggatgctgacgtaatggctttaagcgacccgtcttgaaac-acggacc-aaggagtctaac-atgtgtgcgagtgtt
>KY362433_Acaulospora_fragilissima
-------------------------------attacgtccct-gccctttgtacacaccgcccgtcgctactaccgattgaat-ggcttagtgagactctcggattgggctttaggaaccggcaacggtcccttttttctgagaagtttgtcaaacttggtcatttagaggaagtaaaagtcgtaacaaggtttccgtaggtgaacctgcggaaggatcatta-gaaa-----------------------tttt-------------tttatgtattc-aaa----atttcaatctt--tataaa-aaagt-----tttttatttata-----tat-ataaa--ataat--aaaagacaactttcaacaacggatctcttggctcttgcatcgatgaagaacgcagcgaaatgcgataagtaatgtgaattgcagaattccgtgaatcatcaaatctttgaacgcaaattgcactcttt-ggtattccgaagagtatgcttgcttgagggttgttataa---acaatatcg-t-tt-------------tttt-ataat--aaaaaaacggatctgagtgttcc-aaggtt-tt----------------------tt-aaaactttggtaacttt-aaatttatcttaacgatatttt---gg----tataata--ttag-aaatgtt----ttatc----ttaca------------------tctcgtaag---ttt-ca-ttaataat--taa--ttacc---gatcgttatagcgta--ttatttacctaaa-tt----------------------------tttttat---aa----ttggg---t-tatataataca--atttttt-----ttt-ttcaaacctcaagtcaagtaag-attacccgctgaactt-aagcatatcaataagcggaggaaaagaaactaacaaggattcc--ttag-taacggcgagtgaactgggaagagctcaaattttaaatca-cctgg-gtt--tcttggtgaattgtaatttgaagaaagt-gttttgac-gttcggg-ttcgatt-taaatcctttggga--taaggtatcat-ag-agggtgagaatcccgtttatga-ttgttcct---tt-g-aatgtctataattcactttctaagagtcgagttg-tttgggattgcagctcaaaatgggtggtaaatttcacctaaggctaaatatgtgcaagagaccgatagcgaacaagtaccgt-gagggaaagatgaaaagaactttgaaaagagagttaaatagtacgtgaaattgttgaaagggaaacgattaaagtcagtcatgttagtagggaatcaac-ttgttggt-atgcg----------------------------------agtttt-cttgtatcctttcaagtgcacttcctta--ctt-acaggttagcatcaa-ttttggttatcataaaaaaatt-gaggtaaggtggcttctcttcggagaagtg-ttatagaccttgat-aaatgtgatgactgggattgaggattgcagcggatacc-ctttt--aagggctagtcacctgg-cttctga--tggttacccc-gtcttcgatagc-ttgctaac-gttggtgggactcgattatctag-atgttagagtgatcataaa-ttcgctaaggatgctgacgtaatggctttaaacgacccgtcttgaaac-acggacc-aagga-----------------------
>KY362432_Acaulospora_fragilissima
-------------------------------attacgtccct-gccctttgtacacaccgcccgtcgctactaccgattgaat-ggcttagtgagactctcggattgggctttaggaaccggtaacggtcccttttttctgagaagtttgtcaaacttggtcatttagaggaagtaaaagtcgtaacaaggtttccgtaggtgaacctgcggaaggatcatta-gaaa-----------------------tttt-------------tttatgtattc-aaa----gtttcaatctt--tataaa-aaag------tttttatt--ta-----tat-ataaa--ataat--aaaagacaactttcaacaacggatctcttggctcttgcatcgatgaagaacgcagcgaaatgcgataagtaatgtgaattgcagaattccgtgaatcatcaaatctttgaacgcaaattgcactcttt-ggtattccgaagagtatgcttgcttgagggttgttataa---acaatatcg-t-tt-------------tttt-ataat--aaaaaaacggatccgagtgttcc-aaggtt-tt----------------------tt-aaaactttggtaacttt-aaatttatcttaacgatatttt---gg----tataata--ttag-aaatgtt----ttatc----ttaca------------------tctcgtaag---ttt-ca-ttaataat--taa--ttacc---gatcgttatagcgta--ttatttacctaat-tt----------------------------tttttat---aa----ttggg---t-tatataataca--a-ttttt-----ttt-ttcaaacctcaagtcaagtaag-attacccgctgaactt-aagcatatcaataagcggaggaaaagaaactaacaaggattcc--ttag-taacggcgagtgaactgggaagagctcaaattttaaatca-ctggg-ttt--ccttggtgaattgtaatttgaagaaagt-gttttgac-gttcggg-ttcgatt-taaatcctttggga--taaggtatcat-ag-agggtgagaatcccgtttatga-ttgttcct---tt-g-aatgtctataattcactttctaagagtcgagttg-tttgggattgcagctcaaaatgggtggtaaatttcacctaaggctaaatatgtgcaagagaccgatagcgaacaagtaccgt-gagggaaagatgaaaagaactttgaaaagagagttaaatagtacgtgaaattgttgaaagggaaacgattaaagtcagtcatgttagtagggaatcaac-ttgttggt-atgcg----------------------------------agtttc-cttgtgtcctttcaagtgcacttcctta--ctt-acaggttagcatcaa-ttttggttatcataaaaaaatc-gaggtaaggtggcttttcttcggaaaagtg-ttataaaccttgat-aaatgtgatgaccgggattgaggattgcagcggatacc-cttta---agggctagtcacctgg-cttctga--tggttacccc-gtcttcgatagc-ttgctaac-gttgttgggactcgattatctag-atgttagagtgatcataaa-ttcgctaaggatgctgacgtaatggctttaaacgacccgtcttgaaac-acggacc-aagga-----------------------
>KY362431_Acaulospora_fragilissima
-------------------------------attacgtccct-gccctttgtacacaccgcccgtcgctactaccgattgaat-ggcttagtgagactctcggattgggctttaggaaccggcaacggtcccttttttctaagaagtttgtcaaacttggtcatttagaggaagtaaaagtcgtaacaaggtttccgtaggtgaacctgcggaaggatcatta-gaaatt---------------------tttt-------------tttatgtattc-aaa----atttcaatcta--ta--aa-aaagt-----tttttatt--ta-----tat-ataaa--ataat--aaaagacaactttcaacaacggatctcttggctcttgcatcgatgaagaacgcagcgaaatgcgataagtaatgtgaattgcaggattccgtgaatcatcaaatctttgaacgcaaattgcactcttt-ggtattccgaagagtatgcttgcttgagggttgttataa---acaatatcg-t-tt-------------tttt-ataat--aaaaaaacggatccgagtgttct-aaggtt-tt----------------------tt-aaaactttggtaacttt-aaatttatcttaacgatatttt---gg----tataata--ttag-aaatgtt----ttatc----ttaca------------------tctcgtaag---ttt-ca-ttaataat--taa--ttacc---gatcgttatagcgta--ttatttacctaa--at----------------------------tttttat---aa----ttggg---t-tatataataca--a--tttt-----ttt-ttcaaacctcaagtcaagtaag-attacccgctgaactt-aagcatatcaataagcgggaggaaaagaact-acaaggattcc--ttag--tacggcgagtgaactgggaagagctcaaattttaaatca-ctggg-ttt--ccttggtgagttgtaa-ttgaagaaagt-g-tttgac-gttcggg-ttcgatt-taaatcctttggga--taaggtatcat-ag-agggtgagaatcccgtttatga-ttgttccc---tt-g-aatgtctataattcactttctaagagtcgagttg-tttgggattgcagctcaaaatgggtggtaaatttcacctaaggctaaatatgtgcaagagaccgatagcgaacaagtaccgt-gagggaaagatgaaaagaactttgaaaagagagttaaatagtacgtgaaattgttgaaagggaaacgattaaagtcagtcatgttagtagggaatcaac-ttgttggt-atgcg----------------------------------agtttt-cttgtgtcctttcaagtgcacttcccta--cct-acaggttagcatcaa-ttttggtcatcataaaaaagtt-gaggtaaggtggcttttcttcggagaagtg-ttatagaccttgat-aaatgtgatgaccgggattgaggattgcagcggatacc-cttta---agggctagtcacctgg-cttctga--tggttacccc-gtcttcgatagc-ttgctaac-gttgttgggactcgattatctag-atgttagagtgatcataaa-ttcgctaaggatgctgacgtaatggctttaaacgacccgtcttgaaac-acggacc-aagga-----------------------
>KY362428_Acaulospora_saccata
-------------------------------attacgtccct-gccctttgtacacaccgcccgtcgctactatcgattgaat-ggcttagtgagactctcggatcgggttttaggaaccggtaacggatccttttttctgagaagtttgtcaaacttggtcatttagaggaagtaaaagtcgtaacaaggtttccgtaggtgaacctgcggaaggatcatta-gaaa-----------------------tt----------------ttttgtattc-aaa----atttcaatctt--tat----aagtt-----tttttatt--ta-----tat-aaaat----aaa--aaaagacaactttcaacaacggatctcttggctcttgcatcgatgaagaacgcagcgaaatgcgataagtaatgtgaattgcagaattccgtgaatcatcaaatctttgaacgcaaattgcactcttt-ggtattccgaagagtatgcttgcttgagggttgttct-a---acaatatcg-t-tt-------------tttttataataaaaaaaaacggaactgagtttttc-taaagt-tt----------------------tt-ataactttagtaacttt-aaatttaacttaacgataga-----ag----tat-cta--ttgg-aaatgtt----ttatc----ttaca------------------tctcgtgag---ttt-ca-ttgacaat--tat--ttact--aaatcgttagagcgta--ttatttacctaa--------------------------------tttttat---aa----ttggg---a-tatatataatt--c-aatat-----ttt-tttcaacctc-agtcaagtaag-attacccgctgaactt-aagcatatca--tagcggaggaaaag-----aactacaggatcc-ttag-taacggcgagtgaagtggg-aaagctcaa---tttaatcacccggg-ttc--ccttggtgaattgtaa-ttgaagaaagt-gttttgac-gttcggg-ttcgatt-taaatcc-ttggga--taaggtatcat-ag-agggttagaatcccgtttatga-ttgatcct---tt-g-aatgtctataattcactttccaagagtcgagttg-tttgggattgcagctcaaaatgggtggtaaatttcacctaaggctaaatatgtgcaagagaccgatagcgaacaagtaccgt-gagggaaagatgaaaagaactttgaaaagagagttaaatagtacgtgaaattgttgaaagggaaacgattaaagtcagtcatgttggtagggaatcaac-ttgatagt-atgcg----------------------------------ggttta-ctcgtgtcctttctggtgcacttcctta--ctt-gcaggttagcatcaa-tttcggttatcatataaaaatt-gagagaaggtggcttttcttcggaaaagtg-ttatagacctcgat-aaatgtggcgatcgggattgaggattgcagcggatacc-c-ttt----gggctagtcacctgg-catctga--tggttatccc-atcgacgttagc-aagctaac-gttgatgggactcgattatcttg-atgttagattgatcataaa-ttcgctaaggatgctgacgtaatggctttaaacgacccgtcttgaaac-acggacc-aagga-----------------------
>KY362430_Acaulospora_saccata
-------------------------------attacgtccct-gccctttgtacacaccgcccgtcgctactatcgattgaat-ggcttagtgagactctcggatcgggttttaggaaccggtaacggatccttttttctgagaagtttgtcaaacttggtcatttagaggaagtaaaagtcgtaacaaggtttccgtaggtgaacctgcggaaggatcatta-gaaa-----------------------tt----------------ttttgtattc-aaa----atttcaatctt--tat----aagtt-----tttttatt--ta-----tat-aaaat----aaa--aaaagacaactttcaacaacggatctcttggctcttgcatcgatgaagaacgcagcgaaatgcgataagtaatgtgaattgcagaattccgtgaatcatcaaatctttgaacgcaaattgcactcttt-ggtattccgaagagtatgcttgcttgagggttgttct-a---acaatatcg-t-tt-------------tttttataataaaaaaaaacggaactgagtttttc-taaagt-tt----------------------tt-ataactttagtaacttt-aaatttaacttaacgataga-----ag----tat-cta--ttgg-aaatgtt----ttatc----ttaca------------------tctcgtgag---ttt-ca-ttgacaat--tat--ttact--aaatcgttagagcgta--ttatttacctaa--------------------------------tttttat---aa----ttggg---a-tatatataatt--c-aatat-----ttt-tttcaacctc-agtcaagtaag-attacccgctgaactt-aagcatatca--tagcggaggaaaag-----aactacaggatcc-ttag-taacggcgagtgaagtggg-aaagctcaa---tttaatcacccggg-ttc--ccttggtgaattgtaa-ttgaagaaagt-gttttgac-gttcggg-ttcgatt-taaatcc-ttggga--taaggtatcat-ag-agggttagaatcccgtttatga-ttgatcct---tt-g-aatgtctataattcactttccaagagtcgagttg-tttgggattgcagctcaaaatgggtggtaaatttcacctaaggctaaatatgtgcaagagaccgatagcgaacaagtaccgt-gagggaaagatgaaaagaactttgaaaagagagttaaatagtacgtgaaattgttgaaagggaaacgattaaagtcagtcatgttggtagggaatcaac-ttgatagt-atgcg----------------------------------ggttta-ctcgtgtcctttctggtgcacttcctta--ctt-gcaggttagcatcaa-tttcggttatcatataaaaatt-gagagaaggtggcttttcttcggaaaagtg-ttatagacctcgat-aaatgtggcgatcgggattgaggattgcagcggatacc-c-ttt----gggctagtcacctgg-catctga--tggttatccc-atcgacgttagc-aagctaac-gttgatgggactcgattatcttg-atgttagattgatcataaa-ttcgctaaggatgctgacgtaatggctttaaacgacccgtcttgaaac-acggacc-aagga-----------------------
>KY362429_Acaulospora_saccata
-------------------------------attacgtccct-gccctttgtacacaccgcccgtcgctactatcgattgaat-ggcttagtgagactctcggatcgggttttaggaaccggtaacggatccttttttctgagaagtttgtcaaacttggtcatttagaggaagtaaaagtcgtaacaaggtttccgtaggtgaacctgcggaaggatcatta-gaaa-----------------------tt----------------ttttgtattc-aaa----atttcaatctt--tat----aagtt-----tttttatt--ta-----tat-aaaat----aaa--aaaagacaactttcaacaacggatctcttggctcttgcatcgatgaagaacgcagcgaaatgcgataagtaatgtgaattgcagaattccgtgaatcatcaaatctttgaacgcaaattgcactcttt-ggtattccgaagagtatgcttgcttgagggttgttct-a---acaatatcg-t-tt-------------tttttataataaaaaaaaacggaactgagtttttc-taaagt-tt----------------------tt-ataactttagtaacttt-aaatttaacttaacgataga-----ag----tat-cta--ttgg-aaatgtt----ttatc----ttaca------------------tctcgtgag---ttt-ca-ttgacaat--tat--ttact--aaatcgttagagcgta--ttatttacctaa--------------------------------tttttat---aa----ttggg---a-tatatataatt--c-aatat-----ttt-tttcaacctc-agtcaagtaag-attacccgctgaactt-aagcatatca--tagcggaggaaaag-----aactacaggatcc-ttag-taacggcgagtgaagtggg-aaagctcaa---tttaatcacccggg-ttc--ccttggtgaattgtaa-ttgaagaaagt-gttttgac-gttcggg-ttcgatt-taaatcc-ttggga--taaggtatcat-ag-agggttagaatcccgtttatga-ttgatcct---tt-g-aatgtctataattcactttccaagagtcgagttg-tttgggattgcagctcaaaatgggtggtaaatttcacctaaggctaaatatgtgcaagagaccgatagcgaacaagtaccgt-gagggaaagatgaaaagaactttgaaaagagagttaaatagtacgtgaaattgttgaaagggaaacgattaaagtcagtcatgttggtagggaatcaac-ttgatagt-atgcg----------------------------------ggttta-ctcgtgtcctttctggtgcacttcctta--ctt-gcaggttagcatcaa-tttcggttatcatataaaaatt-gagagaaggtggcttttcttcggaaaagtg-ttatagacctcgat-aaatgtggcgatcgggattgaggattgcagcggatacc-c-ttt----gggctagtcacctgg-catctga--tggttatccc-atcgacgttagc-aagctaac-gttgatgggactcgattatcttg-atgttagattgatcataaa-ttcgctaaggatgctgacgtaatggctttaaacgacccgtcttgaaac-acggacc-aagga-----------------------
>AJ242500_Acaulospora_morrowiae
------------------------------------------------------------------------------------------------------------------------------------------------------------------------------------------------------------------------------a-gaaa-----------------------ttt--------------tttatgtattc-aaa----atttcaatttt--tat----aaagtttttatttt------ta-----ttt-atata-aaataa--aaaatacaactttcaacaacggatctcttggctcttgcatcgatgaagaacgcagcgaaatacgaaaagtaatgtgaattgcagaattccgtgaatcatcaaatctttgaacgcaaattgcactcttt-ggtattccgaagagtatgcttgcttgagggttgtttc-a---ataatatcg-t-tt-------------ttt--ataat-aaaaaaaacggaactgagttttcc-aaag---------------------------tt-ataactttggtaacttt-aaatttaacttaacgatattaa---------gtatcta--ttgg-aaatgtt----ttatc----ttaca------------------tctcgtgag---ttt-cg-ttaacaat--tat--ttact--aaatcgttagagcgta--ttatttgcctaa--------------------------------tttttat---aa-----ttgg---t-tatataataca--a-ttttt-----ttt--------------------------------------------------------------------------------------tcaa---------------------------------------------------------------------------------------------------------------------------------------------------------------------------------------------------------------------------------------------------------------------------------------------------------------------------------------------------------------------------------------------------------------------------------------------------------------------------------------------------------------------------------------------------------------------------------------------------------------------------------------------------------------------------------------------------------------------------ac-------------------------------------------------------------------------------------------------------
>KX355819_Sacculospora_baltica
cctagtaagcgtgagtcatcagctcacgttgattacgtccct-gccctttgtacacaccgcccgtcgctactaccgattgaat-ggcttagtgagactctcggattgag-attaagaaccggaaacggatcttgttcttcgagaagttagtcaaacttggtcatttagaggaagtaaaagtcgtaacaaggtttctgtaggtgaacctgcagaaggatcatta-gaaaatt-----------------------------------------tgtaatc-aaa-aa-cccaaaccatt--tatata-taatta-aaacttttgaa--aa-----ttc-taaaa-gaaaac--tttagataactttcaacaacggatctcttggctctcgcatcgatgaagaacgcagcgaaatgcgataagtaatgtgaattgcag-attccgtgaatcatcgaatctttgaacgcaaattgcactcctt-ggtattccgaggagtatgcttgcttgagtgtccgttt-aa--taaacatcg-c-gattaaat-------gttta-------acattcgcggatttgggtcatccggattctaacta-----------------------ttggatttggagmcctt-aaattaaa------aatcattt---gg----tatga----tcaa-aaccgggc---tatta----ttatgttaatgttgtgtattaatgtattaaagt-agat-cg-ttgacaatc------tcaccagaattttttaca---------------------------------------------------------------------------------------a------------tcaag-tttggacctcaagtcaagtaag-gatacccgctgaactt-aagcatatcaataagcggaggaaaagaaactaacaaggattccc-ttag-taacggcgagtgaagcgggaaaagctcaaattttaaatctacctgg-ttcttccaagtcgagttgtaatttgaagaaaca-ctttcgga-attccgg-tctggtc-taaatcctttggaa--tgaggtatcatggg-agggtgagaatcccgttcctga-tcaggcatccgtgag-tttcaatgtgaagtgttttctaagagtcgagttg-tttgggattgcagctcaaaatgggtggtatatctcacctaaggctaaatatctgcgagagaccgatagcgaacaagtaccgt-gagggaaagatgaaaagaactttgaaaagagagttaaacagtacgtgaaattgttgaaagggaaacgattgaagtcagtcatgccggctgggaatcaac-ctcaag-t--------------------------------------------------ttttttctttaggtgtacttcctt---ttcggcaagttagcatcga-ttttattggtcataaaagaatc-a-ggtaatgtgactcctc------ggagtgtttatagaccttggt-ggatgtgacctgtgagatcgaggtttgcagcggaccgc-cctctcgagggtttagtcgcctag-cctctgattcgttatcctg-gtattcttcagc-ttgtctgt-gggttttaggttaaacgttcaaa-aggttagaacgatcttaagtttcgctaaggatgctgacgtaatggctttaaacgacccgtcttgaaac-acggacc-aaggagtctaac-atgtgtgcgagtgtt
>KX355821_Sacculospora_baltica
cctagtaagcgtgagtcatcagctcacgttgattacgtccct-gccctttgtacacaccgcccgtcgctactaccgattgaat-ggcttagtgagactctcggattgag-attaagaaccggaaacggatcttgttcttcgagaagttagtcaaacttggtcatttagaggaagtaaaagtcgtaacaaggtttctgtaggtgaacctgcagaaggatcatta-gaaaatt-----------------------------------------tgtaatc-aaa-aa-cccaaaccatttatatata-taatta-aaagtttcgaa--aa-----ttc-taaaa-gaaaac--tttagataactttcaacaacggatctcttggctctcgcatcgatgaagaacgcagcgaaatgcgataagtaatgtgaattgcag-attccgtgaatcatcgaatctttgaacgcaaattgcactcctt-ggtattccgaggagtatgcttgcttgagtgtccgttt-aa--taaatatcg-c-gattaaat-------gttta-------acattcgcggatttgggtcatcc-gattctaattatttgagtccattcgattctcgt-ttggatttggagacctt-aaattaaa------aatcattt---gg----tatga----ttaa-aa-cgggc---tatta----ttatgttaatgttgtgtattaatgtataaaggt-agat-cg-ttgacaatc------tcaccagaattttttaca---------------------------------------------------------------------------------------a------------tcgagttttggacctcaagtcaagtaag-gatacccgctgaactt-aagcatatcaataagcggaggaaaagaaactaacaaggattccc-ttag-taacggcgagtgaagcgggaaaagctcaaattttaaatctacttgg-ttcttctaagtcgagttgtaatttgaagaaaca-ctttcgga-attccgg-tctggtc-taaatcctttggaa--tgaggtatcat-gg-agggtgagaatcccgttcctga-tcaggcatccgtgag-tttcaatgtgaagtgttttctaagagtcgagttg-tttgggattgcagctcaaaatgggtggtatatctcacctaaggctaaatatctgcgagagaccgatagcgaacaagtaccgt-gagggaaagatgaaaagaactttgaaaagagagttaaacagtacgtgaaattgttgaaagggaaacgattgaagtcagtcatgccggctgggaatcaac-ctcaag-t--------------------------------------------------ttttttctttaggtgtacttcctt---ttcggcaagttagcatcga-ttttattggtcataaaagaatc-agggtaatgtgactcctc------ggagtgtttatagaccttggt-ggatgtgacctgtgagatcgaggtttgcagcggaccgc-cctctcgagggtttagtcgtctag-cctctgattcgttatcctg-gtattcttcagc-ttgtctgt-gggttttaggttaaacgttcaaa-aggttagaacgatcttaagtttcgctaaggatgttgacgtaatggctttaaacgacccgtcttgaaac-acggacc-aaggagtctaac-atatgtgcgagtgt-
>KX355818_Sacculospora_baltica
cctagtaagcgtgagtcatcagctcacgttgattacgtccct-gccctttgtacacaccgcccgtcgctactaccgattgaat-ggcttagtgagactctcggattgag-attaagaaccggaaacggatcttgttcttcgagaagttagtcaaacttggtcatttagaggaagtaaaagtcgtaacaaggtttctgtaggtgaacctgcagaaggatcatta-gaaaatt-----------------------------------------tgtaatc-aaa-aa-cccaaaccatt--tatata-taatta-aaagtttc-------------------aa-aaaaac--tttagataactttcaacaacggatctcttggctctcgcatcgatgaagaacgcagcgaaatgcgataagtaatgtgaattgcag-attccgtgaatcatcgaatctttgaacgcaaattgcactcctt-ggtattccgaggagtatgcttgcttgagtgtccgttt-aa--taaaaatcg-sggattgaat-------gtttg-------acattcgcggatttgggttatcc-gattctaattatttgagtctattcgattctcgt-ttggatttggagacctt-aaattaaa------aatcattt---gg----tatga----ttaa-aa-cgggctattatta----ttatgttaatgttgtgtattaatgtattaaagt-agat-cg-ttgacaatc------tcaccagaattttttaca---------------------------------------------------------------------------------------a------------tcaag-tttggacctcaagtcaagtaag-gatacccgctgaactt-aagcatatcaataagcggaggaaaagaaactaacaaggattccc-ttag-taacggcgagtgaagcgggaaaagctcaaattttaaatctacctgg-ttcttccaagtcgagttgtaatttgaagaaaca-ctttcgga-attccgg-tctggtc-taaatcctttggaa--tgaggtatcat-gg-agggtgagaatcccgttcctga-tcaggcatccgtgag-tttcaatgtgaagtgttttctaagagtcgagttg-tttgggattgcagctcaaaatgggtggtatatctcacctaaggctaaatatctgcgagagaccgatagcgaacaagtaccgt-gagggaaagatgaaaagaactttgaaaagagagttaaacagtacgtgaaattgttgaaagggaaacgattgaagtcagtcatgccggctgggaatcaac-ctcaagtt--------------------------------------------------ttttttctttaggtgtacttcctt---ttcggcaagttagcatcga-ttttatcggtcataaaagaatc-agggtaatgtgactcctc------ggagtgtttatagaccttggt-ggatgtgacctgtgagatcgaggtttgcagcggaccgc-cctctcgagggtttagtcgcctag-cctctgattcgttatcctg-gtattcttcagc-ttgtctgt-gggttttaggttaaacgttcaaa-aggttagaacgatcttaagtttcgctaaggatgctgacgtaatggctttaaacgacccgtcttgaaac-acggacc-aaggagtctaac-atgtgtgcgagtgtt
>KX345938_Sacculospora_felinovii
cctagtaagcgtgagtcatcagctcacgttgattacgtccct-gccctttgtacacaccgcccgtcgctactaccgattgaat-ggcttagtgagactctcggattgag-tttgagaaccggaaacggctctcgttcttcgaaaagttagtcaaacttggtcatttagaggaagtaaaagtcgtaacaaggtttctgtaggtgaacctgcagaaggatcatta-gaaattt----------------------------------------ttgtattc-aaa-at-cttcccaattc--tttaat-aaaaa--ttttttttata--ta-----taa-ttttt-taaaat--tattaataactttcaacaacggatctcttggctctcgcatcgatgaagaacgcagcgaaatgcgataagtaatgtgaattgcag-attccgtgaatcatcgaatctttgaacgcaaattgcactcttt-ggtactccgaggagtatgcttgcttgagtgtccgttt-at--ttattatcg-c-gattaat--------ttttt-------ntattcgcggatttgggttatcc-gaat------------------------------ttttttttggagacttt-aaattta-------attctttt---gg--t-----atacggtca-aaacgtgc---tatta----ttat------------------ttaataaaagt-attt-cg-ttgatgatc------ttaccagaactttatatattatg--tttatcgcttgt--ta----------------------------tcttttc---aagacttcgag---t-gattaaacata----tatattattcgag-tgttgacctcaagtcaagtaag-gttacccgctgaactt-aagcatatcaataagcggaggaaaagaaactaacaaggattccc-ttag-taacggcgagtgaagtgggaaaagctcaaattttaaatctatctag-tccttctaggtcgaattgtaatttgaagaagca-ctttcggttgccctgg-tctgatc-taaatcctttggga--tgaggtatcat-gg-agggtgagaatcccgttcatga-tctggcat---tggg-ttaccatatgatgtgttttcaaagagtcgagttg-tttgggattgcagctcaaaatgggtggtatatctcacctaaggctaaatatctgcgagagaccgatagcgaacaagtaccgtggagggaaagatgaaaagaactttgaaaagagagttaaacagtacgtgaaattgttgaaagggaaacgattgaagtcagtcatgccagtaatgaatcaac-ctcgagtt----------------------------------------------------tattctttaggtgtatttctttactttcggcaagttagcatcga-ttttatcggtcataaaatgact-agggtaaggtgtcaccttc----gggtgtgtttatagaccttagt-ggatgtgatcgttaagatcgaggtttgcagcgaacaat-cctctcgggggtttagtcgtctga-tctctgattcgttatcctgtcttctcttcagc-ttgtctgt-gagttgcaggttcaacgttcaaa-aggttagaacgttcttaagtttcgctaaggatgctgacgtaatggctttaaacgacccgtcttgaaac-acggacc-aaggagtctaac-atatgtgcgagtgtt
>KX345939_Sacculospora_felinovii
cctagtaagcgtgagtcatcagctcacgttgattacgtccct-gccctttgtacacaccgcccgtcgctactaccgattgaat-ggcttagtgagactctcggattgag-tttgagaaccggaaacggctctcgttcttcgaaaagttagtcaaacttggtcatttagaggaagtaaaagtcgtaacaaggtttctgtaggtgaacctgcagaaggatcatta-gaaattt----------------------------------------ttgtattc-aaa-at-cttcccaatcc--tttaat-aaaaa--ttttttttata--ta-----taatttttt-taaaat--tattaataactttcaacaacggatctcttggctctcgcatcgatgaagaacgcagcgaaatgcgataagtaatgtgaattgcag-attccgtgaatcatcgaatctttgaacgcaaattgcactcttt-ggtattccgaggagtatgcttgcttgagtgtccattt-a---ttattatcg-c-gattaat--------ttttn-------ttattcgcggatttgggttatcc-gaa--------------------------------tttttttggagacttt-aaaattta------attctttt---gg----tataatacggtca-aaacgtgc---tatta----ttat------------------ttaataaaagt-attt-cg-ttgatgatc------ttaccataactttatatactatg--tttatcgcttgt--ta----------------------------tcttttc---aagac-tcgag---t-gattaaacata-ta-tgtatatttcgag-tgttgacctcaagtcaagtaag-gttacccgctgaactt-aagcatatcaataagcggaggaaaagaaactaacaaggattccc-ttag-taacggcgagtgaagtgggaaaagctcaaattttaaatctatctag-tccttctaggtcgaattgtaatttgaagaagca-ctttcggttgccctgg-tctgatc-taaatcctttggga--tgaggtatcat-gg-agggtgagaatcccgttcatga-tctggcat---tggg-ttaccatatgatgtgttttcaaagagtcgagttg-tttgggattgcagctcaaaatgggtggtatatctcacctaaggctaaatatctgcgagagaccgatagcgaacaagtaccgt-gagggaaagatgaaaagaactttgaaaagagagttaaacagtacgtgaaattgttgaaagggaaacgattgaagtcagtcatgccagtaatgaatcaac-ctcgagtt----------------------------------------------------tattctttaggtgtatttctttactttcggcaagttagcatcga-ttttatcggtcataaaatgact-agggtaaggtgtcaccttc----gggtgtgtttatagaccttagt-ggatgtgatcgttgagatcgaggtttgcagcgaacaat-cctttcgggggtttagtcgtctga-tctctgattcgttatcctgtcttctcttcagc-ttgtctgt-gagttgcaggttcaacgttcaaa-aggttagaacgttcttaagtttcgctaaggatgctgacgtaatggctttaaacgacccgtcttgaaac-acggacc-aaggagtctaac-atatgtgcgagtgtt
>KX345941_Sacculospora_felinovii
cctagtaagcgtgagtcatcagctcacgttgattacgtccct-gccctttgtacacaccgcccgtcgctactaccgattgaat-ggcttagtgagactctcggattgag-tttgagaaccggaaacggctctcgttcttcgaaaagttagtcaaacttggtcatttagaggaagtaaaagtcgtaacaaggtttctgtaggtgaacctgcagaaggatcatta-gaaattt----------------------------------------ttgtattc-aaa-at-cttcccaatcc--tttaat-aaaaa--ttttttttata--ta-----taatttttt-taaaat--tattaataactttcaacaacggatctcttggctctcgcatcgatgaagaacgcagcgaaatgcgataagtaatgtgaattgcag-attccgtgaatcatcgaatctttgaacgcaaattgcactcttt-ggtattccgaggagtatgcttgcttgagtgtccattt-a---ttattatcg-c-gattaat--------ttttt-------ttattcgcggatttgggttatcc-gaa--------------------------------tttttttggagacttt-aaaattta------attctttt---gg----tataatacggtca-aaacgtgc---tatta----ttat------------------ttaataaaagt-attt-cg-ttgatgatc------ttaccataactttatatactatg--tttatcgcttgt--ta----------------------------tcttttc---aagac-tcgag---t-gattaaacata-ta-tgtatatttcgag-tgttgacctcaagtcaagtaag-gttacccgctgaactt-aagcatatcaataagcggaggaaaagaaactaacaaggattccc-ttag-taacggcgagtgaagtgggaaaagctcaaattttaaatctatctag-tccttctaggtcgaattgtaatttgaagaagca-ctttcggttgccctgg-tctgatc-taaatcctttggga--tgaggtatcat-gg-agggtgagaatcccgttcatga-tctggcat---tggg-ttaccatatgatgtgttttcaaagagtcgagttg-tttgggattgcagctcaaaatgggtggtatatctcacctaaggctaaatatctgcgagagaccgatagcgaacaagtaccgt-gagggaaagatgaaaagaactttgaaaagagagttaaacagtacgtgaaattgttgaaagggaaacgattgaagtcagtcatgccagtaatgaatcaac-ctcgagtt----------------------------------------------------tattctttaggtgtatttctttactttcggcaagttagcatcga-ttttatcggtcataaaatgact-agggtaaggtgtcaccttc----gggtgtgtttatagaccttagt-ggatgtgatcgttgagatcgaggtttgcagcgaacaat-cctttcgggggtttagtcgtctga-tctctgattcgttatcctgtcttctcttcagc-ttgtctgt-gagttgcaggttcaacgttcaaa-aggttagaacgttcttaagtttcgctaaggatgctgacgtaatggctttaaacgacccgtcttgaaac-acggacc-aaggagtctaac-atatgtgcgagtgtt
